# Supplementary material for: Spatiotemporal patterns of variability in the abundance and distribution of winter-spawned pelagic juvenile rockfish in the California Current
Source: PLoS One. 2021 May 27;16(5):e0251638. doi: 10.1371/journal.pone.0251638 (PMC8158922; doi:10.1371/journal.pone.0251638)
Supplement: S1 Appendix — (CSV) [file pone.0251638.s001.csv]

YEAR	SURVEY	HAUL_NO	Julian.Day	Julian.Day.Period	Calendar.Day	Depth(meters)	depth.bin	LATITUDE	LONG	Station	PsuedoStation	Area	Region	BROWN.ROCKFISH	AURORA.ROCKFISH	REDBANDED.ROCKFISH	DARKBLOTCH.ROCKFISH	CALICO.ROCKFISH	SPLITNOSE.ROCKFISH	GREENSTRIP.ROCKFISH	WIDOW.ROCKFISH	YELLOWTAIL.ROCKFISH	CHILIPEPPER.ROCKFISH	SQUARESPOT.ROCKFISH	SHORTBELLY.ROCKFISH	COWCOD	BLACK.ROCKFISH	BLACKGILL.ROCKFISH	VERMILION.ROCKFISH	BLUE/DEACON.ROCKFISH	SPECKLED.ROCKFISH	BOCACCIO	CANARY.ROCKFISH	REDSTRIPE.ROCKFISH	GRASS.ROCKFISH	YELLOWMOUTH.ROCKFISH	YELLOWEYE.ROCKFISH	BANK.ROCKFISH	STRIPETAIL.ROCKFISH	HALFBANDED.ROCKFISH	OLIVE.ROCKFISH	TREEFISH	PYGMY.ROCKFISH	SHARPCHIN.ROCKFISH	ROSY..ROCKFISH.GROUP	COPPER.ROCKFISH.GROUP	PUGET.SOUND.ROCKFISH	UNIDENTIFIED.ROCKFISH	ALL.ROCKFISH
2001	PWCC	1	126	12	5/6/2001	86	shallow	44.67633464	-124.3873372	681	681	Newport	Newport	0	0	0	0	0	0	0	0	0	0	0	0	0	0	0	0	0	0	0	0	0	0	0	0	0	0	0	0	0	0	0	0	0	0	0	0
2001	PWCC	2	126	12	5/6/2001	164	deep	44.65733236	-124.5578288	683	683	Newport	Newport	0	0	0	0	0	0	0	0	0	0	0	0	0	0	0	0	0	0	0	0	0	0	0	0	0	0	0	0	0	0	0	0	0	0	0	0
2001	PWCC	3	126	12	5/6/2001	292	deep	44.66333008	-124.6381673	683	683	Newport	Newport	0	0	0	0	0	0	0	0	0	0	0	0	0	0	0	0	0	0	0	0	0	0	0	0	0	0	0	0	0	0	0	0	0	0	0	0
2001	PWCC	4	126	12	5/6/2001	364	deep	44.67283529	-124.8075033	685	685	Newport	Newport	0	0	0	0	0	0	0	0	0	0	0	0	0	0	0	0	0	0	0	0	0	0	0	0	0	0	0	0	0	0	0	0	0	0	0	0
2001	PWCC	5	126	12	5/6/2001	920	deep	44.00566406	-124.9973307	674	674	HecetaHead	Heceta	0	0	0	0	0	0	0	0	0	0	0	0	0	0	0	0	0	0	0	0	0	0	0	0	0	0	0	0	0	0	0	0	0	0	0	0
2001	PWCC	6	126	12	5/6/2001	547	deep	43.99799805	-124.9671712	674	674	HecetaHead	Heceta	0	0	0	0	0	0	0	0	0	0	0	0	0	0	0	0	0	0	0	0	0	0	0	0	0	0	0	0	0	0	0	0	0	0	0	0
2001	PWCC	7	126	12	5/6/2001	419	deep	44.00599772	-124.9584961	674	674	HecetaHead	Heceta	0	0	0	0	0	0	0	0	0	0	0	0	0	0	0	0	0	0	0	0	0	0	0	0	0	0	0	0	0	0	0	0	0	0	0	0
2001	PWCC	8	126	12	5/6/2001	246	deep	44.00066732	-124.9473307	674	674	HecetaHead	Heceta	0	0	0	0	0	0	0	0	0	0	0	0	0	0	0	0	0	0	0	0	0	0	0	0	0	0	0	0	0	0	0	0	0	0	0	0
2001	PWCC	9	126	12	5/6/2001	182	deep	44.01583659	-124.9279948	674	674	HecetaHead	Heceta	0	0	0	0	0	0	0	0	0	0	0	0	0	0	0	0	0	0	0	0	0	0	0	0	0	0	0	0	0	0	0	0	0	0	0	0
2001	PWCC	10	127	12	5/7/2001	102	shallow	43.99883626	-124.9095052	674	674	HecetaHead	Heceta	0	0	0	0	0	0	0	0	0	0	0	0	0	0	0	0	0	0	0	0	0	0	0	0	0	0	0	0	0	0	0	0	0	0	0	0
2001	PWCC	11	127	12	5/7/2001	102	shallow	43.51166992	-124.3728353	661	661	CoosBay	Heceta	0	0	0	0	0	0	0	0	0	0	0	0	0	0	0	0	0	0	0	0	0	0	0	0	0	0	0	0	0	0	0	0	0	0	0	0
2001	PWCC	12	127	12	5/7/2001	175	deep	43.49150391	-124.5743327	663	663	CoosBay	Heceta	0	0	0	0	0	0	0	0	0	0	0	0	0	0	0	0	0	0	0	0	0	0	0	0	0	0	0	0	0	0	0	0	0	0	0	0
2001	PWCC	13	127	12	5/7/2001	255	deep	43.50616862	-124.6209961	663	663	CoosBay	Heceta	0	0	0	0	0	0	0	0	0	0	0	0	0	0	0	0	0	0	0	0	0	0	0	0	0	0	0	0	0	0	0	0	0	0	0	0
2001	PWCC	14	127	12	5/7/2001	374	deep	43.49416504	-124.6678385	503	664	CoosBay	Heceta	0	0	0	0	0	0	0	0	0	0	0	0	0	0	0	0	0	0	0	0	0	0	0	0	0	0	0	0	0	0	0	0	0	0	0	0
2001	PWCC	15	127	12	5/7/2001	492	deep	43.4805013	-124.7151693	664	664	CoosBay	Heceta	0	0	0	0	0	0	0	0	0	0	0	0	0	0	0	0	0	0	0	0	0	0	0	0	0	0	0	0	0	0	0	0	0	0	0	0
2001	PWCC	16	128	12	5/8/2001	547	deep	43.04816895	-124.9068359	654	654	Bandon	Blanco	0	0	0	0	0	0	0	0	0	0	0	0	0	0	0	0	0	0	0	0	0	0	0	0	0	0	0	0	0	0	0	0	0	0	0	0
2001	PWCC	17	128	12	5/8/2001	383	deep	43.02266439	-124.8875	653	653	Bandon	Blanco	0	0	0	0	0	0	0	0	0	0	0	0	0	0	0	0	0	0	0	0	0	0	0	0	0	0	0	0	0	0	0	0	0	0	0	0
2001	PWCC	18	128	12	5/8/2001	282	deep	43.00383301	-124.867334	653	653	Bandon	Blanco	0	0	0	0	0	0	0	0	0	0	0	0	0	0	0	0	0	0	0	0	0	0	0	0	0	0	0	0	0	0	0	0	0	0	0	0
2001	PWCC	19	128	12	5/8/2001	200	deep	42.99016927	-124.859668	653	653	Bandon	Blanco	0	0	0	0	0	0	0	0	0	0	0	0	0	0	0	0	0	0	0	0	0	0	0	0	0	0	0	0	0	0	0	0	0	0	0	0
2001	PWCC	20	128	12	5/8/2001	118	shallow	43.00966797	-124.8373372	653	653	Bandon	Blanco	0	0	0	0	0	0	0	0	0	0	0	0	0	0	0	0	0	0	0	0	0	0	0	0	0	0	0	0	0	0	0	0	0	0	0	0
2001	PWCC	21	129	12	5/9/2001	410	deep	42.50200195	-124.7811686	643	643	GoldBeach	Blanco	2	0	0	0	0	0	0	3	1	4	0	18	0	0	0	0	1	0	0	0	0	0	0	0	0	2	5	1	0	1	0	0	0	0	0	38
2001	PWCC	22	129	12	5/9/2001	282	deep	42.47533366	-124.8078288	643	643	GoldBeach	Blanco	0	0	0	0	0	0	0	0	0	0	0	0	0	0	0	0	0	0	0	0	0	0	0	0	0	0	0	0	0	0	0	0	0	0	0	0
2001	PWCC	23	129	12	5/9/2001	273	deep	42.45849609	-124.7941732	643	643	GoldBeach	Blanco	0	0	0	0	0	0	0	0	0	0	0	0	0	0	0	0	0	0	0	0	0	0	0	0	0	0	0	0	0	0	0	0	0	0	0	0
2001	PWCC	24	129	12	5/9/2001	200	deep	42.44816895	-124.7666667	642	642	GoldBeach	Blanco	0	0	0	0	0	0	0	0	0	0	0	0	0	0	0	0	0	0	0	0	0	0	0	0	0	0	0	0	0	0	0	0	0	0	0	0
2001	PWCC	25	130	13	5/10/2001	146	shallow	42.44616699	-124.7396647	642	642	GoldBeach	Blanco	0	0	0	0	0	0	0	0	0	0	0	0	0	0	0	0	0	0	0	0	0	0	0	0	0	0	0	0	0	0	0	0	0	0	0	0
2001	PWCC	26	130	13	5/10/2001	537	deep	42.05933431	-124.6700033	633	633	Brookings	Blanco	0	0	0	0	0	0	0	0	0	0	0	0	0	0	0	0	0	0	0	0	0	0	0	0	0	0	0	0	0	0	0	0	0	0	0	0
2001	PWCC	27	130	13	5/10/2001	383	deep	42.01766764	-124.6181641	633	633	Brookings	Blanco	0	0	0	0	0	0	0	0	0	0	0	0	0	0	0	0	0	0	0	0	0	0	0	0	0	0	0	0	0	0	0	0	0	0	0	0
2001	PWCC	28	130	13	5/10/2001	173	deep	41.98317057	-124.5755046	633	633	Brookings	Blanco	0	0	0	0	0	0	0	0	0	0	0	0	0	0	0	0	0	0	0	0	0	0	0	0	0	0	0	0	0	0	0	0	0	0	0	0
2001	PWCC	29	131	13	5/11/2001	100	shallow	41.54866536	-124.3799967	622	622	FlintRockHead	Mendocino	0	0	0	0	0	0	0	0	0	0	0	0	0	0	0	0	0	0	0	0	0	0	0	0	0	0	0	0	0	0	0	0	0	0	0	0
2001	PWCC	30	131	13	5/11/2001	173	deep	41.5303304	-124.4705078	623	623	FlintRockHead	Mendocino	0	0	0	0	0	0	0	0	0	0	0	0	0	0	0	0	0	0	0	0	0	0	0	0	0	0	0	0	0	0	0	0	0	0	0	0
2001	PWCC	33	131	13	5/11/2001	228	deep	41.50066732	-124.5013346	623	623	FlintRockHead	Mendocino	0	0	0	0	0	0	0	0	0	0	0	1	0	0	0	0	0	0	0	0	0	0	0	0	0	0	0	0	0	0	0	0	0	0	0	1
2001	PWCC	34	131	13	5/11/2001	364	deep	41.50983073	-124.5259928	623	623	FlintRockHead	Mendocino	0	0	0	0	0	0	0	0	0	0	0	0	0	0	0	0	0	0	0	0	0	0	0	0	0	0	0	0	0	0	0	0	0	0	0	0
2001	PWCC	35	131	13	5/11/2001	638	deep	41.48416341	-124.5443359	623	623	FlintRockHead	Mendocino	0	0	0	0	0	0	0	0	0	0	0	0	0	0	0	0	0	0	0	0	0	0	0	0	0	0	0	0	0	0	0	0	0	0	0	0
2001	PWCC	36	132	13	5/12/2001	100	shallow	41.0430013	-124.2973307	611	611	TrinidadHead	Mendocino	0	0	0	0	0	0	0	0	0	0	0	0	0	0	0	0	0	0	0	0	0	0	0	0	0	0	0	0	0	0	0	0	0	0	0	0
2001	PWCC	37	132	13	5/12/2001	164	deep	41.01900228	-124.364502	612	612	TrinidadHead	Mendocino	0	0	0	0	0	0	0	0	0	0	0	0	0	0	0	0	0	0	0	0	0	0	0	0	0	0	0	0	0	0	0	0	0	0	0	0
2001	PWCC	38	132	13	5/12/2001	233	deep	41.0055013	-124.3928385	612	612	TrinidadHead	Mendocino	0	0	0	0	0	0	0	0	0	0	0	0	0	0	0	0	0	0	0	0	0	0	0	0	0	0	0	0	0	0	0	0	0	0	0	0
2001	PWCC	39	132	13	5/12/2001	364	deep	40.98683268	-124.4336589	612	612	TrinidadHead	Mendocino	0	0	0	0	0	0	0	0	0	0	0	0	0	0	0	0	0	0	0	0	0	0	0	0	0	0	0	0	0	0	0	0	0	0	0	0
2001	PWCC	40	132	13	5/12/2001	496	deep	40.96999919	-124.5193359	613	613	TrinidadHead	Mendocino	0	0	0	0	0	0	0	0	0	0	0	0	0	0	0	0	0	0	0	0	0	0	0	0	0	0	0	0	0	0	0	0	0	0	0	0
2001	PWCC	43	132	13	5/12/2001	1039	deep	40.52433268	-124.7341634	603	603	FalseCape	Mendocino	0	0	0	0	0	0	0	0	0	0	0	0	0	0	0	0	0	0	0	0	0	0	0	0	0	0	0	0	0	0	0	0	0	0	0	0
2001	PWCC	44	132	13	5/12/2001	474	deep	40.53100179	-124.6994954	603	603	FalseCape	Mendocino	0	0	0	0	0	0	0	0	0	0	0	0	0	0	0	0	0	0	0	5	0	0	0	0	0	0	0	0	0	0	0	0	0	0	0	5
2001	PWCC	45	132	13	5/12/2001	328	deep	40.51450195	-124.6626628	602	602	FalseCape	Mendocino	0	0	0	0	0	0	0	0	0	0	0	0	0	0	0	0	0	0	0	0	0	0	0	0	0	0	0	0	0	0	0	0	0	0	0	0
2001	PWCC	46	132	13	5/12/2001	191	deep	40.46616618	-124.6150065	602	602	FalseCape	Mendocino	0	0	0	0	0	0	0	0	0	0	0	0	0	0	0	0	0	0	0	0	0	0	0	0	0	0	0	0	0	0	0	0	0	0	0	0
2001	PWCC	47	133	13	5/13/2001	106	shallow	40.44283447	-124.5638346	601	601	FalseCape	Mendocino	0	0	0	0	0	0	0	0	0	0	0	0	0	0	0	0	0	0	0	0	0	0	0	0	0	0	0	0	0	0	0	0	0	0	0	0
2001	PWCC	48	133	13	5/13/2001	1075	deep	39.99333496	-124.5261719	595	595	ShelterCove	Navarro	0	0	0	0	0	0	0	0	0	0	0	1	0	0	0	0	0	0	0	0	0	0	0	0	0	0	0	0	0	0	0	0	0	0	0	1
2001	PWCC	49	133	13	5/13/2001	1002	deep	39.99416504	-124.4426595	594	594	ShelterCove	Navarro	0	0	0	0	0	0	0	0	0	0	0	0	0	0	0	0	0	0	0	0	0	0	0	0	0	0	0	0	0	0	0	0	0	0	0	0
2001	PWCC	52	133	13	5/13/2001	383	deep	39.96450195	-124.2191732	592	592	ShelterCove	Navarro	0	0	0	0	0	0	0	0	0	0	0	0	0	0	0	0	0	0	0	0	0	0	0	0	0	0	0	0	0	0	0	0	0	0	0	0
2001	PWCC	53	133	13	5/13/2001	182	deep	39.95933431	-124.1808268	592	592	ShelterCove	Navarro	0	0	0	0	0	0	0	0	0	0	0	0	0	0	0	0	0	0	0	0	0	0	0	0	0	0	0	0	0	0	0	0	0	0	0	0
2001	PWCC	54	133	13	5/13/2001	106	shallow	39.94716797	-124.1296712	591	591	ShelterCove	Navarro	0	0	0	0	0	0	0	0	0	0	0	0	0	0	0	0	0	0	0	0	0	0	0	0	0	0	0	0	0	0	0	0	0	0	0	0
2001	PWCC	55	134	13	5/14/2001	729	deep	39.55416667	-124.0351725	4036	9992	Navarro	Navarro	0	0	0	0	0	0	0	6	0	0	0	14	0	0	0	0	0	0	0	0	0	0	0	0	0	0	0	0	0	0	0	0	0	0	1	21
2001	PWCC	56	134	13	5/14/2001	547	deep	39.50749919	-124.0240072	4036	9992	Navarro	Navarro	0	0	0	1	0	0	0	9	0	3	0	17	0	0	0	0	0	0	0	0	0	0	0	0	0	1	0	0	0	0	0	0	0	0	0	31
2001	PWCC	57	134	13	5/14/2001	350	deep	39.48766683	-123.9843262	4036	9992	Navarro	Navarro	0	0	0	0	0	0	0	6	0	1	0	17	0	0	0	0	1	0	0	3	0	0	0	0	0	2	0	0	0	0	0	0	0	0	5	35
2001	PWCC	58	134	13	5/14/2001	182	deep	39.46483154	-123.9656738	4036	9992	Navarro	Navarro	0	0	0	0	0	0	0	0	0	0	0	0	0	0	0	0	0	0	0	0	0	0	0	0	0	0	0	0	0	0	0	0	0	0	0	0
2001	PWCC	59	134	13	5/14/2001	113	shallow	39.42849935	-123.9046712	203	8999	Navarro	Navarro	0	0	0	0	0	0	0	0	0	0	0	0	0	0	0	0	0	0	0	0	0	0	0	0	0	0	0	0	0	0	0	0	0	0	0	0
2001	PWCC	65	135	13	5/15/2001	565	deep	38.53033447	-123.6961589	454	454	FortRoss	Reyes	0	0	0	0	0	0	0	0	0	0	0	0	0	0	0	0	0	0	0	0	0	0	0	0	0	0	0	0	0	0	0	0	0	0	0	0
2001	PWCC	66	135	13	5/15/2001	364	deep	38.51766764	-123.6615072	454	454	FortRoss	Reyes	0	0	0	0	0	0	0	0	0	0	0	0	0	0	0	0	0	0	0	0	0	0	0	0	0	0	0	0	0	0	0	0	0	0	0	0
2001	PWCC	67	135	13	5/15/2001	292	deep	38.50050049	-123.639502	187	187	FortRoss	Reyes	0	0	0	0	0	0	0	0	0	0	0	0	0	0	0	0	0	0	0	0	0	0	0	0	0	0	0	0	0	0	0	0	0	0	0	0
2001	PWCC	68	135	13	5/15/2001	200	deep	38.47483317	-123.5733398	187	187	FortRoss	Reyes	0	0	0	0	0	0	0	0	0	4	0	7	0	0	0	0	0	0	0	0	0	0	0	0	0	1	0	0	0	0	0	0	1	0	0	13
2001	PWCC	69	135	13	5/15/2001	120	shallow	38.44333496	-123.3806641	453	453	FortRoss	Reyes	0	0	0	0	0	0	0	0	0	0	0	0	0	0	0	0	0	0	0	0	0	0	0	0	0	0	0	0	0	0	0	0	0	0	0	0
2001	PWCC	70	135	13	5/15/2001	966	deep	38.03533529	-123.5493327	1037	9995	PointReyes	Reyes	0	0	0	0	0	0	0	0	0	0	0	0	0	0	0	0	0	0	0	0	0	0	0	0	0	0	0	0	0	0	0	0	0	0	0	0
2001	PWCC	71	135	13	5/15/2001	528	deep	38.01633301	-123.5151693	1037	9995	PointReyes	Reyes	0	0	0	0	0	0	0	1	0	0	0	8	0	0	0	0	2	0	0	0	0	0	0	0	0	0	0	0	0	0	0	0	0	0	0	11
2001	PWCC	72	135	13	5/15/2001	319	deep	37.99333496	-123.4748372	1037	9995	FarallonesOutside	Farallones	0	0	0	0	0	0	0	1	0	0	0	1	0	0	0	0	0	0	1	0	0	0	0	0	0	0	0	0	0	0	0	0	0	0	0	3
2001	PWCC	73	135	13	5/15/2001	109	shallow	37.96316732	-123.2983398	1045	9994	FarallonesOutside	Farallones	0	0	0	0	0	0	0	22	2	0	1	74	0	0	0	0	5	0	1	0	0	0	0	0	1	5	3	0	0	0	0	0	0	0	0	114
2001	PWCC	74	136	13	5/16/2001	80	shallow	37.89366862	-123.1078288	158	158	FarallonesOutside	Farallones	0	0	0	0	0	0	0	7	1	0	1	37	0	0	0	0	4	0	2	1	0	0	0	0	0	2	0	0	0	0	0	0	0	0	0	55
2001	PWCC	75	138	13	5/18/2001	87	shallow	36.84916585	-121.9926595	119	119	MontereyInside	Monterey	1	0	0	0	0	0	0	2	0	1	0	2	0	0	0	0	0	0	0	0	0	0	0	0	0	2	1	0	0	0	0	0	0	0	0	9
2001	PWCC	76	138	13	5/18/2001	100	shallow	36.77100016	-121.8794922	114	114	MontereyInside	Monterey	0	0	0	0	0	0	0	0	0	0	0	3	0	0	0	0	1	0	0	0	0	0	0	0	0	0	0	0	0	0	0	0	0	0	0	4
2001	PWCC	77	139	13	5/19/2001	547	deep	36.74766846	-121.9718262	116	116	MontereyInside	Monterey	0	0	0	0	0	0	0	0	0	2	0	2	0	0	0	0	0	0	0	0	0	0	0	0	0	0	0	0	0	0	0	0	1	0	0	5
2001	PWCC	78	139	13	5/19/2001	91	shallow	36.71883138	-121.9259928	115	115	MontereyInside	Monterey	0	0	0	0	0	0	0	2	1	1	0	7	0	0	0	0	0	0	0	0	0	0	0	0	0	9	2	0	0	0	0	0	0	0	0	22
2001	PWCC	79	139	13	5/19/2001	82	shallow	36.65500081	-121.9514974	112	112	MontereyInside	Monterey	0	0	0	0	0	0	0	0	0	0	0	0	0	0	0	0	0	0	0	0	0	0	0	0	0	0	0	0	0	0	0	0	0	0	0	0
2001	PWCC	80	139	13	5/19/2001	2186	deep	36.58883464	-122.1786621	110	110	MontereyOutside	Monterey	0	0	0	0	0	0	0	0	0	0	0	0	0	0	0	0	0	0	0	0	0	0	0	0	0	0	0	0	0	0	0	0	0	0	0	0
2001	PWCC	81	140	14	5/20/2001	774	deep	36.58383382	-122.0371745	109	109	MontereyOutside	Monterey	0	0	0	0	0	0	0	0	0	0	0	0	0	0	0	0	0	0	0	0	0	0	0	0	0	0	0	0	0	0	0	0	0	0	0	0
2001	PWCC	82	140	14	5/20/2001	1093	deep	36.64600016	-122.0516602	113	113	MontereyOutside	Monterey	0	0	0	0	0	0	0	0	0	0	1	10	0	0	0	0	0	0	1	0	0	0	0	0	0	4	7	0	0	0	0	0	0	0	0	23
2001	PWCC	83	140	14	5/20/2001	1822	deep	36.69600016	-122.1071615	117	117	MontereyOutside	Monterey	0	0	0	0	0	0	0	0	0	0	0	1	0	0	0	0	0	0	0	0	0	0	0	0	0	2	3	0	0	0	0	0	0	0	0	6
2001	PWCC	84	140	14	5/20/2001	1093	deep	36.76049805	-122.1485026	118	118	MontereyOutside	Monterey	0	0	0	0	0	0	0	1	1	0	2	1	0	0	0	0	1	0	0	0	0	0	0	0	0	4	0	1	0	0	0	0	0	0	0	11
2001	PWCC	85	140	14	5/20/2001	1275	deep	35.98016764	-121.8525065	4028	9998	PiedrasBlancas	Conception	0	0	0	0	0	0	0	1	0	0	1	0	0	0	0	0	0	0	0	0	0	0	0	0	0	0	0	0	0	0	0	0	0	0	0	2
2001	PWCC	86	140	14	5/20/2001	1002	deep	35.96433512	-121.7546712	4028	9998	PiedrasBlancas	Conception	0	0	0	0	0	0	0	0	0	0	0	0	0	0	0	0	0	0	0	0	0	0	0	0	0	0	0	0	0	0	0	0	0	0	0	0
2001	PWCC	87	140	14	5/20/2001	510	deep	35.95100098	-121.5926595	4029	9998	PiedrasBlancas	Conception	0	0	0	0	0	0	0	0	0	1	1	55	0	0	0	0	0	0	2	0	0	0	0	0	0	2	2	1	0	0	0	0	0	0	0	64
2001	PWCC	88	140	14	5/20/2001	182	deep	35.93616536	-121.5263346	4029	9998	PiedrasBlancas	Conception	0	0	0	0	0	0	0	0	0	0	0	0	0	0	0	0	0	0	0	0	0	0	0	0	0	0	0	0	0	0	0	0	0	0	0	0
2001	PWCC	89	141	14	5/21/2001	91	shallow	35.91750081	-121.5156738	4029	9998	PiedrasBlancas	Conception	0	0	0	0	0	0	0	1	0	0	1	21	0	0	0	0	1	0	0	0	0	0	0	0	0	1	15	1	0	0	0	0	0	0	0	41
2001	PWCC	90	141	14	5/21/2001	765	deep	35.54333496	-121.5033366	4024	9999	PiedrasBlancas	Conception	0	0	0	0	0	0	0	0	0	0	0	0	0	0	0	0	0	0	0	0	0	0	0	0	0	0	0	0	0	0	0	0	0	0	0	0
2001	PWCC	91	141	14	5/21/2001	601	deep	35.52816569	-121.4128255	4023	9999	PiedrasBlancas	Conception	0	0	0	0	0	0	0	0	0	0	0	1	0	0	0	0	0	0	0	0	0	0	0	0	0	2	0	0	0	0	0	0	0	0	0	3
2001	PWCC	95	142	14	5/22/2001	93	shallow	35.07666829	-120.8158366	4069	492	PointSal	Conception	0	0	0	0	0	0	0	0	0	0	0	1	0	0	0	0	0	0	0	0	0	0	0	0	0	0	0	0	0	0	0	0	0	0	0	1
2001	PWCC	96	142	14	5/22/2001	182	deep	35.02899984	-120.8860026	493	493	PointSal	Conception	0	0	0	0	0	0	0	0	0	0	0	0	0	0	0	0	0	0	0	0	0	0	0	0	0	0	0	0	0	0	0	0	0	0	0	0
2001	PWCC	97	142	14	5/22/2001	383	deep	34.98400065	-120.977002	494	494	PointSal	Conception	0	0	0	0	0	0	0	0	0	0	0	0	0	0	0	0	0	0	0	0	0	0	0	0	0	0	0	0	0	0	0	0	0	0	0	0
2001	PWCC	98	142	14	5/22/2001	465	deep	34.95666504	-121.0331706	494	494	PointSal	Conception	0	0	0	0	0	0	0	0	0	0	0	0	0	0	0	0	0	0	0	0	0	0	0	0	0	0	0	0	0	0	0	0	0	0	0	0
2001	PWCC	99	143	14	5/23/2001	547	deep	34.92033285	-121.0985026	4065	495	PointSal	Conception	0	0	0	0	0	0	0	0	0	0	0	6	0	0	0	0	0	0	0	0	0	0	0	0	0	0	0	0	0	0	0	0	0	0	0	6
2001	PWCC	100	143	14	5/23/2001	200	deep	34.57383219	-120.8066732	432	432	Vandenberg	Conception	0	0	0	0	0	0	0	0	0	0	0	0	0	0	0	0	0	0	0	0	0	0	0	0	0	0	0	0	0	0	0	0	0	0	0	0
2001	PWCC	101	143	14	5/23/2001	401	deep	34.58133138	-120.8813314	433	433	Vandenberg	Conception	0	0	0	0	0	0	0	0	0	0	0	0	0	0	0	0	0	0	0	0	0	0	0	0	0	0	0	0	0	0	0	0	0	0	0	0
2001	PWCC	102	143	14	5/23/2001	583	deep	34.60200195	-120.9691732	433	433	Vandenberg	Conception	0	0	0	0	0	0	0	0	0	0	0	0	0	0	0	0	0	0	0	0	0	0	0	0	0	0	0	0	0	0	0	0	0	0	0	0
2001	SWFSC	1	131	13	5/11/2001	89	shallow	36.83999837	-121.9983398	119	119	MontereyInside	Monterey	8	0	0	0	0	0	0	0	0	2	0	3	0	0	0	0	2	0	0	0	0	0	0	0	0	0	2	0	0	0	0	0	0	0	0	17
2001	SWFSC	2	131	13	5/11/2001	87	shallow	36.85833333	-121.9650065	119	119	MontereyInside	Monterey	9	0	0	0	0	0	0	0	0	0	0	4	0	0	0	0	1	0	0	0	0	0	0	0	0	2	1	0	0	2	0	0	0	0	0	19
2001	SWFSC	3	131	13	5/11/2001	50	shallow	36.76999919	-121.8466634	114	114	MontereyInside	Monterey	0	0	0	0	0	0	0	0	0	2	0	9	0	0	0	0	2	0	0	0	0	0	0	0	0	1	0	0	0	0	0	0	0	0	0	14
2001	SWFSC	4	132	13	5/12/2001	323	deep	36.74166667	-121.9783366	116	116	MontereyInside	Monterey	30	0	0	0	0	0	0	0	0	1	0	12	0	0	0	0	0	0	0	0	0	0	0	0	1	5	3	0	0	0	0	0	0	0	0	52
2001	SWFSC	5	132	13	5/12/2001	93	shallow	36.71166585	-121.9033366	115	115	MontereyInside	Monterey	2	0	0	0	0	0	0	4	1	1	0	9	0	0	0	0	2	0	0	0	0	0	0	0	0	8	5	0	0	0	0	0	0	0	0	32
2001	SWFSC	6	132	13	5/12/2001	31	shallow	36.64333496	-121.8483398	111	111	MontereyInside	Monterey	0	0	0	0	0	0	0	1	5	12	0	16	0	0	0	0	6	0	0	2	0	0	0	0	0	97	1	2	0	0	0	0	0	0	0	142
2001	SWFSC	9	132	13	5/12/2001	2333	deep	36.56999919	-122.1566732	110	110	MontereyOutside	Monterey	4	0	0	0	0	0	0	0	0	0	0	3	0	0	0	0	0	0	0	0	0	0	0	0	0	0	0	0	0	0	0	0	0	0	0	7
2001	SWFSC	11	133	13	5/13/2001	548	deep	36.58500163	-122.0183268	109	109	MontereyOutside	Monterey	0	0	0	0	0	0	0	1	0	0	0	18	0	0	0	0	1	0	0	0	0	0	0	0	0	2	10	0	0	0	0	0	2	0	1	35
2001	SWFSC	12	133	13	5/13/2001	708	deep	36.64499919	-122.0433268	113	113	MontereyOutside	Monterey	12	0	0	0	0	0	0	2	0	0	0	45	0	0	0	0	0	0	0	0	0	0	0	0	0	4	27	0	0	0	0	0	0	0	3	93
2001	SWFSC	13	133	13	5/13/2001	1890	deep	36.69833171	-122.1083333	117	117	MontereyOutside	Monterey	1	0	0	0	0	0	0	0	0	1	0	0	0	0	0	0	0	0	0	0	0	0	0	0	0	1	1	0	0	0	0	0	0	0	0	4
2001	SWFSC	14	133	13	5/13/2001	1013	deep	36.77333171	-122.1416667	118	118	MontereyOutside	Monterey	0	0	0	0	0	0	0	0	0	0	0	3	0	0	0	0	0	0	0	0	0	0	0	0	0	0	0	0	0	0	0	0	0	0	0	3
2001	SWFSC	15	133	13	5/13/2001	84	shallow	36.99833171	-122.3066732	123	123	Davenport	Monterey	5	0	0	0	0	0	0	5	0	0	2	27	0	0	0	0	2	0	0	0	0	0	0	0	0	2	2	0	0	0	0	0	0	0	0	45
2001	SWFSC	16	133	13	5/13/2001	128	shallow	37	-122.3866699	124	124	Davenport	Monterey	0	0	0	0	0	0	0	4	1	6	1	17	0	0	0	0	2	0	0	0	0	1	0	0	0	0	1	0	0	0	0	0	0	0	0	33
2001	SWFSC	17	133	13	5/13/2001	587	deep	36.98166504	-122.4316732	125	125	Davenport	Monterey	0	0	0	0	0	0	0	2	1	0	0	2	0	0	0	0	0	0	0	0	0	0	0	0	0	0	0	0	0	0	0	0	0	0	0	5
2001	SWFSC	18	134	13	5/14/2001	413	deep	36.98666585	-122.5916667	126	126	Davenport	Monterey	0	0	0	0	0	0	0	0	0	1	0	14	0	0	0	0	0	0	0	0	0	0	0	0	0	1	0	1	0	0	0	0	0	0	0	17
2001	SWFSC	19	134	13	5/14/2001	1250	deep	36.98500163	-122.7566732	127	127	Davenport	Monterey	0	0	0	0	0	0	0	0	0	0	0	7	0	0	0	0	1	0	0	0	0	0	0	0	0	2	0	0	0	0	0	0	0	0	0	10
2001	SWFSC	21	134	13	5/14/2001	84	shallow	37.25833333	-122.5599935	131	131	Pescadero	Farallones	0	0	0	0	0	0	0	3	0	8	0	53	0	0	0	0	0	0	2	0	0	0	0	0	0	5	0	0	0	0	0	0	0	0	0	71
2001	SWFSC	22	134	13	5/14/2001	95	shallow	37.28500163	-122.6566732	132	132	Pescadero	Farallones	0	0	0	0	0	0	0	6	0	9	11	80	0	0	0	0	1	0	0	1	0	0	0	0	0	3	1	0	0	4	0	0	0	0	0	116
2001	SWFSC	23	134	13	5/14/2001	184	deep	37.26499837	-122.8150065	133	133	Pescadero	Farallones	0	0	0	0	0	0	0	1	0	2	0	3	0	0	0	0	0	0	1	0	0	0	0	0	0	0	0	0	0	0	0	0	0	0	0	7
2001	SWFSC	24	135	13	5/15/2001	499	deep	37.26999919	-122.9783366	134	134	Pescadero	Farallones	0	0	0	0	0	0	0	0	0	0	0	2	0	0	0	0	0	0	0	0	0	0	0	0	0	0	0	0	0	1	0	0	0	0	0	3
2001	SWFSC	27	135	13	5/15/2001	102	shallow	37.65666504	-123.0316732	152	152	FarallonesOutside	Farallones	0	0	0	0	0	0	0	3	0	8	0	33	0	0	0	0	3	0	1	1	0	0	0	0	0	2	0	0	0	0	0	0	0	0	0	51
2001	SWFSC	28	135	13	5/15/2001	1099	deep	37.65500081	-123.1950033	154	154	FarallonesOutside	Farallones	0	0	0	0	0	0	0	3	0	2	0	52	0	0	0	0	1	0	1	0	0	0	0	0	0	4	0	1	0	0	0	0	0	0	0	64
2001	SWFSC	29	136	13	5/16/2001	100	shallow	37.73333333	-123.1333333	156	156	FarallonesOutside	Farallones	0	0	0	0	0	0	0	2	0	2	0	33	0	0	0	0	0	0	1	2	0	0	0	0	0	0	0	0	0	2	0	0	0	0	0	42
2001	SWFSC	30	136	13	5/16/2001	109	shallow	37.87833252	-123.3099935	160	160	FarallonesOutside	Farallones	0	0	0	0	0	0	0	62	2	8	0	99	0	1	0	0	12	0	3	4	0	0	0	0	0	0	0	0	0	0	0	0	0	0	0	191
2001	SWFSC	31	136	13	5/16/2001	1313	deep	37.88999837	-123.5049967	162	162	FarallonesOutside	Farallones	0	0	0	1	0	0	0	5	0	0	0	9	0	0	0	0	0	0	0	0	0	0	0	0	0	0	0	0	0	0	0	0	0	0	0	15
2001	SWFSC	32	136	13	5/16/2001	124	shallow	38.16666667	-123.2866699	168	168	PointReyes	Reyes	0	0	0	0	0	0	0	0	0	0	0	0	0	0	0	0	0	0	0	0	0	0	0	0	0	0	0	0	0	0	0	0	0	0	0	0
2001	SWFSC	33	136	13	5/16/2001	96	shallow	38.18833415	-123.1933268	167	167	PointReyes	Reyes	0	0	0	0	0	0	0	0	0	0	0	0	0	0	0	0	2	0	0	0	0	0	0	0	0	0	0	0	0	0	0	0	0	0	0	2
2001	SWFSC	34	137	13	5/17/2001	80	shallow	38.17666829	-123.1083333	166	166	PointReyes	Reyes	0	0	0	0	0	0	0	0	0	0	0	2	0	1	0	0	1	0	0	2	0	0	0	0	0	0	0	0	0	0	0	0	0	0	0	6
2001	SWFSC	36	137	13	5/17/2001	54	shallow	37.71166585	-122.9349935	138	138	GulfFarallones	Farallones	0	0	0	0	0	0	0	0	2	6	0	11	0	0	0	0	0	0	0	0	0	0	0	0	0	2	0	0	0	0	0	0	0	0	0	21
2001	SWFSC	38	138	13	5/18/2001	76	shallow	36.84833171	-121.9966634	119	119	MontereyInside	Monterey	4	0	0	0	0	0	0	0	0	0	0	1	0	0	0	0	1	0	0	0	0	0	0	0	0	1	0	0	0	0	0	0	0	0	0	7
2001	SWFSC	39	138	13	5/18/2001	199	deep	36.76999919	-121.8833333	114	114	MontereyInside	Monterey	4	0	0	0	0	0	0	1	0	1	0	14	0	0	0	0	0	0	0	0	0	0	0	0	0	0	0	0	0	0	0	0	0	0	0	20
2001	SWFSC	40	139	13	5/19/2001	177	deep	36.74166667	-121.9700033	116	116	MontereyInside	Monterey	0	0	0	0	0	0	0	0	0	0	1	1	0	0	0	0	0	0	0	0	0	0	0	0	0	0	0	0	0	0	0	0	0	0	0	2
2001	SWFSC	41	139	13	5/19/2001	104	shallow	36.71499837	-121.9316732	115	115	MontereyInside	Monterey	1	0	0	0	0	0	0	3	0	1	0	63	0	0	0	0	0	0	0	1	0	0	0	0	0	1	5	0	0	0	0	0	0	0	0	75
2001	SWFSC	42	139	13	5/19/2001	80	shallow	36.66000163	-121.9400065	112	112	MontereyInside	Monterey	0	0	0	0	0	0	0	0	1	0	0	2	0	0	0	0	1	0	0	0	0	0	0	0	0	1	2	0	0	0	0	0	1	0	1	9
2001	SWFSC	44	139	13	5/19/2001	38	shallow	36.64333496	-121.875	111	111	MontereyInside	Monterey	2	0	0	0	0	0	0	1	0	0	0	2	0	0	0	0	1	0	0	0	0	0	0	0	0	10	0	1	0	0	0	0	0	0	1	18
2001	SWFSC	46	139	13	5/19/2001	2286	deep	36.58999837	-122.1883301	110	110	MontereyOutside	Monterey	0	0	0	0	0	0	0	0	0	0	1	0	0	0	0	0	0	0	1	0	0	0	0	0	0	1	0	0	0	0	0	0	0	0	0	3
2001	SWFSC	48	140	14	5/20/2001	757	deep	36.59166667	-122.0483398	109	109	MontereyOutside	Monterey	3	0	0	0	0	0	0	1	1	1	0	18	0	0	0	0	3	0	0	0	0	1	0	0	0	3	16	0	0	0	0	0	0	0	1	48
2001	SWFSC	49	140	14	5/20/2001	740	deep	36.65	-122.05	113	113	MontereyOutside	Monterey	0	0	0	0	0	0	0	0	0	2	0	10	0	0	0	0	0	0	1	0	0	0	0	0	0	1	0	0	0	0	0	0	0	0	0	14
2001	SWFSC	50	140	14	5/20/2001	1781	deep	36.7	-122.1066732	117	117	MontereyOutside	Monterey	0	0	0	0	0	0	0	0	0	0	0	2	0	0	0	0	0	0	0	0	0	0	0	0	0	0	0	0	0	0	0	0	0	0	1	3
2001	SWFSC	51	140	14	5/20/2001	1027	deep	36.76333415	-122.1400065	118	118	MontereyOutside	Monterey	0	0	0	0	0	0	0	0	0	0	0	0	0	0	0	0	0	0	1	0	0	0	0	0	0	0	0	0	0	0	0	0	0	0	0	1
2001	SWFSC	52	140	14	5/20/2001	82	shallow	36.97666829	-122.2799967	123	123	Davenport	Monterey	0	0	0	0	0	0	0	0	0	0	0	2	0	0	0	0	0	0	0	0	0	0	0	0	0	0	0	0	0	0	0	0	0	0	0	2
2001	SWFSC	53	140	14	5/20/2001	87	shallow	36.98666585	-122.3033366	123	123	Davenport	Monterey	1	0	0	0	0	0	0	0	0	1	0	9	0	0	0	0	0	0	1	0	0	0	0	0	0	0	0	0	0	0	0	0	0	0	0	12
2001	SWFSC	54	140	14	5/20/2001	179	deep	36.98166504	-122.3666667	124	124	Davenport	Monterey	1	0	0	0	0	0	0	2	0	0	1	3	0	0	0	0	0	0	0	0	0	0	0	0	0	3	1	0	0	0	0	0	0	0	0	11
2001	SWFSC	55	141	14	5/21/2001	166	deep	36.97666829	-122.4099935	125	125	Davenport	Monterey	0	0	0	0	0	0	0	1	0	0	2	13	0	0	0	0	0	0	0	1	0	0	0	0	0	7	4	0	0	0	0	0	0	0	0	28
2001	SWFSC	56	141	14	5/21/2001	444	deep	36.97666829	-122.5799967	126	126	Davenport	Monterey	0	0	0	0	0	0	0	1	0	2	1	5	0	0	0	0	1	0	0	0	0	0	0	0	0	1	0	0	0	0	0	0	0	0	0	11
2001	SWFSC	57	141	14	5/21/2001	985	deep	36.98333333	-122.7416667	127	127	Davenport	Monterey	0	0	0	0	0	0	0	1	0	0	0	7	0	0	0	0	0	0	0	0	0	0	0	0	0	1	0	0	0	0	0	0	0	0	0	9
2001	SWFSC	58	141	14	5/21/2001	84	shallow	37.28500163	-122.5700033	131	131	Pescadero	Farallones	0	0	0	0	0	0	0	0	0	0	0	2	0	0	0	0	0	0	0	0	0	0	0	0	0	0	0	0	0	0	0	0	0	0	0	2
2001	SWFSC	59	141	14	5/21/2001	95	shallow	37.26499837	-122.6383301	132	132	Pescadero	Farallones	1	0	0	0	0	0	0	0	0	3	1	18	0	0	0	0	7	0	0	0	0	0	0	0	0	1	0	0	0	0	0	0	0	0	0	31
2001	SWFSC	60	142	14	5/22/2001	159	shallow	37.26999919	-122.8066732	133	133	Pescadero	Farallones	1	0	0	0	0	0	0	0	1	0	0	5	0	0	0	0	2	0	0	0	0	0	0	0	0	0	0	0	0	1	0	0	0	0	0	10
2001	SWFSC	61	142	14	5/22/2001	501	deep	37.27333171	-122.9833333	134	134	Pescadero	Farallones	0	0	0	0	0	0	0	0	0	0	0	2	0	0	0	0	0	0	1	0	0	0	0	0	0	0	0	0	0	0	0	0	0	0	0	3
2001	SWFSC	64	142	14	5/22/2001	104	shallow	37.65666504	-123.0283366	152	152	FarallonesOutside	Farallones	0	0	0	0	0	0	0	2	1	0	0	6	0	0	0	0	1	0	0	0	0	0	0	0	0	0	0	2	0	0	0	0	0	0	0	12
2001	SWFSC	65	142	14	5/22/2001	1280	deep	37.65166829	-123.2016602	154	154	FarallonesOutside	Farallones	0	0	0	0	0	0	0	0	2	0	0	10	0	0	0	0	0	0	0	0	0	0	0	0	0	2	0	0	0	0	0	0	0	0	2	16
2001	SWFSC	66	143	14	5/23/2001	106	shallow	37.74166667	-123.1400065	156	156	FarallonesOutside	Farallones	0	0	0	0	0	0	0	3	0	0	1	14	0	0	0	0	0	0	0	0	0	0	0	0	0	0	0	1	0	0	0	0	0	0	0	19
2001	SWFSC	67	143	14	5/23/2001	107	shallow	37.875	-123.3150065	160	160	FarallonesOutside	Farallones	0	0	0	0	0	0	0	1	0	0	0	1	0	0	0	0	0	0	0	0	0	0	0	0	0	0	0	0	0	0	0	0	0	0	0	2
2001	SWFSC	68	143	14	5/23/2001	1238	deep	37.87833252	-123.4916667	162	162	FarallonesOutside	Farallones	0	0	0	0	0	0	0	4	0	1	0	4	0	0	0	0	0	0	0	0	0	0	0	0	0	0	0	0	0	0	0	0	0	0	1	10
2001	SWFSC	70	143	14	5/23/2001	199	deep	38.175	-123.3783366	170	170	PointReyes	Reyes	0	0	0	0	0	0	0	5	0	0	0	1	0	0	0	0	1	0	0	0	0	0	0	0	0	1	0	0	0	0	0	0	0	0	0	8
2001	SWFSC	72	144	14	5/24/2001	124	shallow	38.17333171	-123.2916667	168	168	PointReyes	Reyes	0	0	0	0	0	0	0	1	1	0	0	3	0	0	0	0	0	0	0	0	0	0	0	0	0	0	0	0	0	0	0	0	0	0	0	5
2001	SWFSC	73	144	14	5/24/2001	98	shallow	38.17833252	-123.1799967	167	167	PointReyes	Reyes	0	0	0	0	0	0	0	7	0	0	0	20	0	0	0	0	1	0	0	0	0	0	0	0	0	1	0	0	0	1	0	0	0	0	0	30
2001	SWFSC	74	144	14	5/24/2001	76	shallow	38.16499837	-123.0916667	166	166	PointReyes	Reyes	0	0	0	0	0	0	0	1	0	0	0	6	0	0	0	0	0	0	0	1	0	0	0	0	0	1	0	1	0	0	0	0	0	0	0	10
2001	SWFSC	76	144	14	5/24/2001	73	shallow	37.60166829	-122.8383301	237	237	GulfFarallones	Farallones	2	0	0	0	0	0	0	8	2	6	2	86	2	0	0	0	0	0	0	0	0	0	0	0	0	0	0	2	0	0	0	0	0	0	0	110
2001	SWFSC	77	144	14	5/24/2001	54	shallow	37.71333415	-122.925	138	138	GulfFarallones	Farallones	0	0	0	0	0	0	0	6	0	3	0	149	0	0	0	0	0	0	3	2	0	0	0	0	0	2	0	0	0	0	0	0	0	0	0	165
2001	SWFSC	87	150	15	5/30/2001	84	shallow	36.84666748	-121.9950033	119	119	MontereyInside	Monterey	0	0	0	0	0	0	0	0	0	1	0	0	0	0	0	0	0	0	0	0	0	0	0	0	0	0	0	0	0	0	0	0	0	0	0	1
2001	SWFSC	88	150	15	5/30/2001	217	deep	36.76666667	-121.8866699	114	114	MontereyInside	Monterey	0	0	0	0	0	0	0	0	0	0	0	0	0	0	0	0	0	0	1	0	0	0	0	0	0	1	1	0	0	0	0	0	0	0	0	3
2001	SWFSC	89	151	15	5/31/2001	104	shallow	36.74333496	-121.9583333	116	116	MontereyInside	Monterey	0	0	0	0	0	0	0	0	0	0	2	0	0	0	0	0	1	0	0	0	0	0	0	0	0	0	2	0	0	0	0	0	0	0	0	5
2001	SWFSC	90	151	15	5/31/2001	91	shallow	36.71000163	-121.9233398	115	115	MontereyInside	Monterey	0	0	0	0	0	0	0	2	0	0	0	5	0	0	0	0	1	0	0	0	0	0	0	0	0	0	2	0	0	0	0	0	0	0	0	10
2001	SWFSC	91	151	15	5/31/2001	60	shallow	36.64666748	-121.875	111	111	MontereyInside	Monterey	3	0	0	0	0	0	0	0	3	0	0	0	0	0	0	0	1	0	0	0	0	0	0	0	0	0	0	0	0	0	0	0	0	0	0	7
2001	SWFSC	92	151	15	5/31/2001	78	shallow	36.66000163	-121.9416667	112	112	MontereyInside	Monterey	0	0	0	0	0	0	0	2	1	0	1	0	0	0	0	0	5	0	0	0	0	0	0	0	0	0	0	0	0	0	0	0	0	0	0	9
2001	SWFSC	95	151	15	5/31/2001	2329	deep	36.57333171	-122.1549967	110	110	MontereyOutside	Monterey	0	0	0	0	0	0	0	0	0	0	0	0	0	0	0	0	0	0	0	0	0	0	0	0	0	0	0	0	0	0	0	0	0	0	0	0
2001	SWFSC	97	152	15	6/1/2001	1091	deep	36.58666585	-122.0433268	109	109	MontereyOutside	Monterey	0	0	0	0	0	0	0	0	0	0	1	7	0	0	0	0	0	0	1	0	0	0	0	0	0	2	1	0	0	0	0	0	0	0	1	13
2001	SWFSC	98	152	15	6/1/2001	910	deep	36.63999837	-122.0416667	113	113	MontereyOutside	Monterey	3	0	0	0	0	0	0	0	0	5	2	826	0	0	0	0	0	0	0	0	0	0	0	0	0	0	4	1	0	2	0	0	2	0	1	846
2001	SWFSC	99	152	15	6/1/2001	1865	deep	36.69499919	-122.0950033	117	117	MontereyOutside	Monterey	0	0	0	0	0	0	0	0	0	0	0	0	0	0	0	0	0	0	1	0	0	0	0	0	0	0	0	0	0	0	0	0	0	0	0	1
2001	SWFSC	100	152	15	6/1/2001	949	deep	36.77333171	-122.1416667	118	118	MontereyOutside	Monterey	0	0	0	0	0	0	0	1	0	1	1	31	0	0	0	0	0	0	0	0	0	0	0	0	0	1	2	0	0	0	0	0	0	0	1	38
2001	SWFSC	101	152	15	6/1/2001	85	shallow	36.99666748	-122.3066732	123	123	Davenport	Monterey	0	0	0	0	0	0	0	1	0	1	1	1	0	0	0	0	0	0	0	0	0	0	0	0	0	0	0	0	0	0	0	0	0	0	0	4
2001	SWFSC	102	152	15	6/1/2001	124	shallow	36.98999837	-122.3866699	124	124	Davenport	Monterey	0	0	0	0	0	0	0	0	0	1	0	0	0	0	0	0	0	0	0	0	0	0	0	0	0	0	0	0	0	0	0	0	0	0	0	1
2001	SWFSC	103	153	15	6/2/2001	178	deep	36.99166667	-122.4366699	125	125	Davenport	Monterey	0	0	0	0	0	0	0	0	0	0	0	0	0	0	0	0	0	0	0	1	0	0	0	0	0	0	0	0	0	0	0	0	0	0	0	1
2001	SWFSC	104	153	15	6/2/2001	358	deep	36.98666585	-122.5983398	126	126	Davenport	Monterey	0	0	0	0	0	0	0	0	0	1	0	6	0	0	0	0	0	0	0	0	0	0	0	0	0	0	0	0	0	0	0	0	0	0	0	7
2001	SWFSC	105	153	15	6/2/2001	1000	deep	36.99166667	-122.7666667	127	127	Davenport	Monterey	0	0	0	0	0	0	0	0	0	0	0	40	0	0	0	0	0	0	6	0	0	0	0	0	0	0	0	0	0	1	0	0	0	0	1	48
2001	SWFSC	106	154	15	6/3/2001	82	shallow	37.28166504	-122.5766602	131	131	Pescadero	Farallones	1	0	0	0	0	0	0	3	0	1	0	9	0	0	0	0	0	0	0	0	0	0	0	0	0	0	0	0	0	0	0	0	0	0	0	14
2001	SWFSC	107	155	15	6/4/2001	98	shallow	37.27666829	-122.6533366	132	132	Pescadero	Farallones	0	0	0	0	0	0	0	0	0	0	0	0	0	0	0	0	0	0	0	0	0	0	0	0	0	0	0	0	0	0	0	0	0	0	0	0
2001	SWFSC	108	155	15	6/4/2001	179	deep	37.28166504	-122.8266602	133	133	Pescadero	Farallones	0	0	0	0	0	0	0	0	0	0	2	93	0	0	0	0	0	0	2	0	0	0	0	0	0	0	0	0	0	0	0	0	0	0	0	97
2001	SWFSC	109	156	15	6/5/2001	550	deep	37.28333333	-122.9933268	134	134	Pescadero	Farallones	0	0	0	0	0	0	0	0	0	0	0	0	0	0	0	0	0	0	0	0	0	0	0	0	0	0	0	0	0	0	0	0	0	0	0	0
2001	SWFSC	111	156	15	6/5/2001	109	shallow	37.66833496	-123.0533366	152	152	FarallonesOutside	Farallones	0	0	0	0	0	0	0	1	0	0	0	5	0	0	0	0	0	0	0	0	0	0	0	0	0	0	0	0	0	0	0	0	0	0	0	6
2001	SWFSC	112	156	15	6/5/2001	1280	deep	37.66499837	-123.2166667	154	154	FarallonesOutside	Farallones	0	0	0	0	0	0	0	0	0	0	0	46	0	0	0	0	0	0	0	0	0	0	0	0	0	0	0	0	0	0	0	0	0	0	0	46
2001	SWFSC	113	157	15	6/6/2001	89	shallow	37.75333252	-123.1450033	156	156	FarallonesOutside	Farallones	0	0	0	0	0	0	0	0	0	0	0	0	0	0	0	0	0	0	0	0	0	0	0	0	0	0	0	0	0	0	0	0	0	0	0	0
2001	SWFSC	114	157	15	6/6/2001	80	shallow	37.88999837	-123.3200033	160	160	FarallonesOutside	Farallones	0	0	0	0	0	0	0	0	0	0	0	1	0	0	0	0	0	0	0	0	0	0	0	0	0	0	0	0	0	0	0	0	0	0	0	1
2001	SWFSC	117	157	15	6/6/2001	76	shallow	38.16499837	-123.0950033	166	166	PointReyes	Reyes	0	0	0	0	0	0	0	1	0	0	0	1	0	0	0	0	0	0	0	0	0	0	0	0	0	0	0	0	0	0	0	0	0	0	0	2
2001	SWFSC	118	158	15	6/7/2001	91	shallow	38.17333171	-123.1733398	167	167	PointReyes	Reyes	0	0	0	0	0	0	0	0	0	0	0	3	0	0	0	0	0	0	0	4	0	0	0	0	0	0	0	0	0	0	0	0	0	0	0	7
2001	SWFSC	119	158	15	6/7/2001	124	shallow	38.17333171	-123.2900065	168	168	PointReyes	Reyes	0	0	0	0	0	0	0	0	0	0	0	3	0	0	0	0	0	0	0	5	0	0	0	0	0	0	0	0	0	0	0	0	0	0	0	8
2001	SWFSC	120	158	15	6/7/2001	182	deep	38.17333171	-123.3733398	170	170	PointReyes	Reyes	0	0	0	0	0	0	0	0	0	0	0	0	0	0	0	0	0	0	0	0	0	0	0	0	0	0	0	0	0	0	0	0	0	0	0	0
2001	SWFSC	121	158	15	6/7/2001	56	shallow	37.79833171	-122.8733398	139	139	GulfFarallones	Farallones	0	0	0	0	0	0	0	0	0	0	0	0	0	0	0	0	0	0	0	0	0	0	0	0	0	0	0	0	0	0	0	0	0	0	0	0
2001	SWFSC	122	159	15	6/8/2001	56	shallow	37.71166585	-122.9233398	138	138	GulfFarallones	Farallones	0	0	0	0	0	0	0	0	2	0	0	0	0	0	0	0	0	0	0	1	0	0	0	0	0	0	0	0	0	0	0	0	0	0	0	3
2001	SWFSC	123	159	15	6/8/2001	65	shallow	37.60500081	-122.8416667	237	237	GulfFarallones	Farallones	0	0	0	0	0	0	0	4	0	1	0	1	0	0	0	0	1	0	0	0	0	0	0	0	0	0	0	0	0	0	0	0	0	0	0	7
2002	PWCC	1	128	12	5/8/2002	102	shallow	44.5889974	-124.490332	682	682	Newport	Newport	0	0	0	0	0	0	0	0	0	0	0	0	0	0	0	0	0	0	0	0	0	0	0	0	0	0	0	0	0	0	0	0	0	0	0	0
2002	PWCC	2	129	12	5/9/2002	139	shallow	44.57749837	-124.5474935	683	683	Newport	Newport	0	0	0	0	0	0	0	0	0	0	0	0	0	0	0	0	0	0	0	0	0	0	0	0	0	0	0	0	0	0	0	0	0	0	0	0
2002	PWCC	3	129	12	5/9/2002	197	deep	44.58382975	-124.6126628	683	683	Newport	Newport	0	0	0	0	0	0	0	0	0	0	0	0	0	0	0	0	0	0	0	0	0	0	0	0	0	0	0	0	0	0	0	0	0	0	0	0
2002	PWCC	4	129	12	5/9/2002	346	deep	44.59966634	-124.8203288	685	685	Newport	Newport	0	0	0	0	0	0	0	0	0	0	0	0	0	0	0	0	0	0	0	0	0	0	0	0	0	0	0	0	0	0	0	0	0	0	0	0
2002	PWCC	5	129	12	5/9/2002	538	deep	44.6014974	-124.8836589	685	685	Newport	Newport	0	0	0	0	0	0	0	0	0	0	0	0	0	0	0	0	0	0	0	1	0	0	0	0	0	0	0	0	0	0	0	0	0	0	18	19
2002	PWCC	6	129	12	5/9/2002	93	shallow	44.02700195	-124.3154948	671	671	HecetaHead	Heceta	0	0	0	0	0	0	0	0	0	0	0	0	0	0	0	0	0	0	0	0	0	0	0	0	0	0	0	0	0	0	0	0	0	0	1	1
2002	PWCC	7	129	12	5/9/2002	137	shallow	44.01200358	-124.5095052	671	671	HecetaHead	Heceta	0	0	0	0	0	0	0	0	0	0	0	0	0	0	0	0	0	0	0	0	0	0	0	0	0	0	0	0	0	0	0	0	0	0	0	0
2002	PWCC	8	130	13	5/10/2002	173	deep	43.99500326	-124.9340007	674	674	HecetaHead	Heceta	0	0	0	0	0	0	0	0	0	0	0	0	0	0	0	0	0	0	0	0	0	0	0	0	0	0	0	0	0	0	0	0	0	0	0	0
2002	PWCC	9	130	13	5/10/2002	428	deep	43.9694987	-124.9680013	674	674	HecetaHead	Heceta	0	0	0	0	0	0	0	0	0	0	0	0	0	0	0	0	0	0	0	0	0	0	0	0	0	0	0	0	0	0	0	0	0	0	0	0
2002	PWCC	10	130	13	5/10/2002	592	deep	43.97283529	-124.9779948	674	674	HecetaHead	Heceta	0	0	0	0	0	0	0	0	0	0	0	0	0	0	0	0	0	0	0	0	0	0	0	0	0	0	0	0	0	0	0	0	0	0	0	0
2002	PWCC	11	130	13	5/10/2002	528	deep	43.48916829	-124.7493327	504	665	CoosBay	Heceta	0	0	0	0	0	0	0	0	0	0	0	0	0	0	0	0	0	0	0	0	0	0	0	0	0	0	0	0	0	0	0	0	0	0	0	0
2002	PWCC	12	130	13	5/10/2002	364	deep	43.50799967	-124.6688314	503	664	CoosBay	Heceta	0	0	0	0	0	0	0	0	0	0	0	0	0	0	0	0	0	0	0	0	0	0	0	0	0	0	0	0	0	0	0	0	0	0	0	0
2002	PWCC	13	130	13	5/10/2002	204	deep	43.50249837	-124.6003255	663	663	CoosBay	Heceta	0	0	0	0	0	0	0	0	0	0	0	0	0	0	0	0	0	0	0	0	0	0	0	0	0	0	0	0	0	0	0	0	0	0	0	0
2002	PWCC	14	131	13	5/11/2002	149	shallow	43.50083008	-124.5470052	502	663	CoosBay	Heceta	0	0	0	0	0	0	0	0	0	0	0	0	0	0	0	0	0	0	0	0	0	0	0	0	0	0	0	0	0	0	0	0	0	0	0	0
2002	PWCC	15	131	13	5/11/2002	109	shallow	43.46000163	-124.4708333	662	662	CoosBay	Heceta	0	0	0	0	0	0	0	0	0	0	0	0	0	0	0	0	0	0	0	0	0	0	0	0	0	0	0	0	0	0	0	0	0	0	0	0
2002	PWCC	16	131	13	5/11/2002	182	deep	43.04383138	-124.8866699	653	653	Bandon	Blanco	0	0	0	1	0	0	0	0	0	0	0	0	0	0	0	0	0	0	1	0	0	0	0	0	0	0	0	0	0	0	0	0	0	0	0	2
2002	PWCC	17	131	13	5/11/2002	118	shallow	43.00450033	-124.85	653	653	Bandon	Blanco	0	0	0	3	0	0	0	0	0	0	0	0	0	0	0	0	0	0	0	1	0	0	0	0	0	0	0	0	0	0	0	0	0	0	0	4
2002	PWCC	18	131	13	5/11/2002	273	deep	42.9735026	-124.8775065	653	653	Bandon	Blanco	0	0	0	0	0	0	0	0	0	0	0	0	0	0	0	0	0	0	0	0	0	0	0	0	0	0	0	0	0	0	0	0	0	0	0	0
2002	PWCC	19	131	13	5/11/2002	383	deep	42.97616374	-124.9116699	654	654	Bandon	Blanco	0	0	0	0	0	0	0	0	0	0	0	0	0	0	0	0	0	0	0	0	0	0	0	0	0	0	0	0	0	0	0	0	0	0	0	0
2002	PWCC	20	132	13	5/12/2002	583	deep	42.93449707	-124.6666667	651	651	Bandon	Blanco	0	0	0	1	0	0	0	0	0	0	0	1	0	0	0	0	0	0	0	0	0	0	0	0	0	0	0	0	0	0	0	0	0	0	1	3
2002	PWCC	21	132	13	5/12/2002	501	deep	42.56049805	-124.8091634	643	643	GoldBeach	Blanco	0	0	0	0	0	0	0	0	0	0	0	0	0	0	0	0	0	0	0	0	0	0	0	0	0	0	0	0	0	0	0	0	0	0	1	1
2002	PWCC	22	132	13	5/12/2002	335	deep	42.55	-124.7669922	642	642	GoldBeach	Blanco	0	0	0	0	0	0	0	0	0	0	0	0	0	0	0	0	0	0	0	0	0	0	0	0	0	0	0	0	0	0	0	0	0	0	0	0
2002	PWCC	23	132	13	5/12/2002	182	deep	42.52316895	-124.7031738	642	642	GoldBeach	Blanco	0	0	0	0	0	0	0	0	0	0	0	0	0	0	0	0	0	0	0	0	0	0	0	0	0	0	0	0	0	0	0	0	0	0	0	0
2002	PWCC	24	132	13	5/12/2002	124	shallow	42.49333496	-124.7116699	642	642	GoldBeach	Blanco	0	0	0	1	0	0	0	0	0	0	0	0	0	0	0	0	0	0	0	0	0	0	0	0	0	0	0	0	0	0	0	0	0	0	0	1
2002	PWCC	25	132	13	5/12/2002	102	shallow	42.45783691	-124.6521647	641	641	GoldBeach	Blanco	0	0	0	0	0	0	0	0	0	0	0	0	0	0	0	0	0	0	0	0	0	0	0	0	0	0	0	0	0	0	0	0	0	0	0	0
2002	PWCC	26	133	13	5/13/2002	538	deep	42.05949707	-124.6694987	633	633	Brookings	Blanco	0	0	0	0	0	0	0	0	0	0	0	0	0	0	0	0	0	0	0	0	0	0	0	0	0	0	0	0	0	0	0	0	0	0	0	0
2002	PWCC	27	133	13	5/13/2002	374	deep	42.03116862	-124.6183268	633	633	Brookings	Blanco	0	0	0	0	0	0	0	0	0	0	0	0	0	0	0	0	0	0	0	0	0	0	0	0	0	0	0	0	0	0	0	0	0	0	0	0
2002	PWCC	28	133	13	5/13/2002	191	deep	42.00349935	-124.585498	633	633	Brookings	Blanco	0	0	0	0	0	0	0	0	0	0	0	0	0	0	0	0	0	0	0	0	0	0	0	0	0	0	0	0	0	0	0	0	0	0	0	0
2002	PWCC	29	133	13	5/13/2002	139	shallow	41.98099772	-124.5431641	632	632	Brookings	Blanco	0	0	0	0	0	0	0	0	0	0	0	0	0	0	0	0	0	0	0	0	0	0	0	0	0	0	0	0	0	0	0	0	0	0	0	0
2002	PWCC	30	133	13	5/13/2002	104	shallow	41.97533366	-124.4883301	632	632	Brookings	Blanco	0	0	0	0	0	0	0	0	0	0	0	0	0	0	0	0	0	0	0	0	0	0	0	0	0	0	0	0	0	0	0	0	0	0	0	0
2002	PWCC	31	133	13	5/13/2002	95	shallow	41.55566406	-124.3736654	622	622	FlintRockHead	Mendocino	0	0	0	0	0	0	0	0	0	0	0	0	0	0	0	0	0	0	0	0	0	0	0	0	0	0	0	0	0	0	0	0	0	0	0	0
2002	PWCC	32	133	13	5/13/2002	131	shallow	41.51733398	-124.4508301	623	623	FlintRockHead	Mendocino	0	0	0	0	0	0	0	0	0	0	0	0	0	0	0	0	0	0	0	0	0	0	0	0	0	0	0	0	0	0	0	0	0	0	0	0
2002	PWCC	33	133	13	5/13/2002	180	deep	41.49383138	-124.4825033	623	623	FlintRockHead	Mendocino	0	0	0	0	0	0	0	0	0	0	0	0	0	0	0	0	0	0	0	0	0	0	0	0	0	0	0	0	0	0	0	0	0	0	0	0
2002	PWCC	34	133	13	5/13/2002	346	deep	41.46566569	-124.5095052	623	623	FlintRockHead	Mendocino	0	0	0	0	0	0	0	0	0	0	0	0	0	0	0	0	0	0	0	0	0	0	0	0	0	0	0	0	0	0	0	0	0	0	0	0
2002	PWCC	35	133	13	5/13/2002	620	deep	41.43883464	-124.5365072	623	623	FlintRockHead	Mendocino	0	0	0	0	0	0	0	0	0	0	0	0	0	0	0	0	0	0	0	0	0	0	0	0	0	0	0	0	0	0	0	0	0	0	0	0
2002	PWCC	36	134	13	5/14/2002	565	deep	41.06299642	-124.4628255	613	613	TrinidadHead	Mendocino	0	0	0	0	0	0	0	0	0	0	0	0	0	0	0	0	0	0	0	0	0	0	0	0	0	0	0	0	0	0	0	0	0	0	55	55
2002	PWCC	37	134	13	5/14/2002	383	deep	41.02932943	-124.4255046	612	612	TrinidadHead	Mendocino	0	0	0	1	0	0	0	0	0	0	0	0	0	0	0	0	0	0	0	0	0	0	0	0	0	0	0	0	0	0	0	0	0	0	8	9
2002	PWCC	38	134	13	5/14/2002	200	deep	41.00016276	-124.3856608	612	612	TrinidadHead	Mendocino	0	0	0	1	0	0	0	0	0	0	0	0	0	0	0	0	0	0	0	1	0	0	0	0	0	0	0	0	0	0	0	0	0	1	0	3
2002	PWCC	39	134	13	5/14/2002	142	shallow	40.98733317	-124.3543294	612	612	TrinidadHead	Mendocino	0	0	0	1	0	0	0	0	0	0	0	1	0	0	0	0	0	0	0	0	0	0	0	0	0	0	0	0	0	0	0	0	0	0	0	2
2002	PWCC	40	134	13	5/14/2002	104	shallow	40.98149821	-124.3218262	611	611	TrinidadHead	Mendocino	0	0	0	0	0	0	0	0	0	0	0	0	0	0	0	0	0	0	0	0	0	0	0	0	0	0	0	0	0	0	0	0	0	0	0	0
2002	PWCC	41	136	13	5/16/2002	97	shallow	40.50583496	-124.5708333	601	601	FalseCape	Mendocino	0	0	0	0	0	0	0	0	0	0	0	0	0	0	0	0	0	0	0	0	0	0	0	0	0	0	0	0	0	0	0	0	0	0	0	0
2002	PWCC	42	136	13	5/16/2002	137	shallow	40.4930013	-124.6040039	602	602	FalseCape	Mendocino	0	0	0	0	0	0	0	0	0	0	0	1	0	0	0	0	0	0	1	1	0	0	0	0	0	0	0	0	0	0	1	0	0	0	0	4
2002	PWCC	43	137	13	5/17/2002	237	deep	40.5	-124.6244954	602	602	FalseCape	Mendocino	0	0	0	0	0	0	0	0	0	0	0	1	0	0	0	0	0	0	0	3	0	0	0	0	0	0	0	0	0	0	0	0	0	0	0	4
2002	PWCC	44	137	13	5/17/2002	364	deep	40.47799886	-124.6248372	602	602	FalseCape	Mendocino	0	0	0	0	0	0	0	0	0	0	0	0	0	0	0	0	0	0	0	3	0	0	0	0	0	0	0	0	0	0	0	0	0	0	0	3
2002	PWCC	45	137	13	5/17/2002	583	deep	40.44333496	-124.6351725	602	602	FalseCape	Mendocino	0	0	0	0	0	0	0	0	0	0	0	2	0	0	0	0	0	0	0	2	0	0	0	0	0	0	0	0	0	0	0	0	0	0	0	4
2002	PWCC	46	137	13	5/17/2002	583	deep	40.02449951	-124.2369954	592	592	ShelterCove	Navarro	0	0	0	0	0	0	0	0	0	0	0	0	0	0	0	0	0	0	0	1	0	0	0	0	0	0	0	0	0	0	0	0	0	0	0	1
2002	PWCC	47	137	13	5/17/2002	364	deep	40.00299886	-124.1873372	592	592	ShelterCove	Navarro	0	0	0	0	0	0	0	0	0	0	0	0	0	0	0	0	0	0	0	0	0	0	0	0	0	0	0	0	0	0	0	0	0	0	0	0
2002	PWCC	48	137	13	5/17/2002	228	deep	39.98933512	-124.1858398	592	592	ShelterCove	Navarro	0	0	0	0	0	0	0	0	0	0	0	0	0	0	0	0	0	0	0	1	0	0	0	0	0	0	0	0	0	0	0	0	0	0	0	1
2002	PWCC	49	137	13	5/17/2002	137	shallow	39.99066569	-124.1705078	592	592	ShelterCove	Navarro	0	0	0	0	0	0	0	0	0	0	0	1	0	0	0	0	0	0	0	1	0	0	0	0	0	0	0	0	0	0	0	0	0	0	0	2
2002	PWCC	50	137	13	5/17/2002	93	shallow	39.98000081	-124.1376628	591	591	ShelterCove	Navarro	0	0	0	0	0	0	0	0	0	0	0	1	0	0	0	0	0	0	0	2	0	0	0	0	0	0	0	0	0	0	0	0	0	0	0	3
2002	PWCC	51	138	13	5/18/2002	729	deep	39.56183268	-123.9958333	4036	9992	Navarro	Navarro	0	0	0	0	0	0	0	9	0	0	0	0	0	0	0	0	0	0	0	9	0	0	0	0	0	0	0	0	0	0	0	0	0	0	1	19
2002	PWCC	52	138	13	5/18/2002	370	deep	39.52883301	-123.9856608	4036	9992	Navarro	Navarro	0	0	0	0	0	0	0	0	0	0	0	0	0	0	0	0	0	0	0	4	0	0	0	0	0	0	0	0	0	0	0	0	0	0	0	4
2002	PWCC	53	138	13	5/18/2002	182	deep	39.50966797	-123.9631673	4036	9992	Navarro	Navarro	0	0	0	0	0	0	0	4	0	0	0	0	0	0	0	0	0	0	0	4	0	0	0	0	0	0	0	0	0	0	0	0	0	0	0	8
2002	PWCC	54	138	13	5/18/2002	139	shallow	39.49149984	-123.9455078	4036	9992	Navarro	Navarro	0	0	0	0	0	0	0	5	0	0	0	2	0	0	0	0	0	0	0	3	0	0	0	0	0	1	0	0	0	0	0	0	0	0	0	11
2002	PWCC	55	138	13	5/18/2002	109	shallow	39.48033447	-123.9025065	4036	8999	Navarro	Navarro	0	0	0	0	0	0	0	0	0	0	0	1	0	0	0	0	0	0	0	1	0	0	0	0	0	0	0	0	0	0	0	0	0	0	0	2
2002	PWCC	56	138	13	5/18/2002	98	shallow	39.04083252	-123.8340007	196	196	Navarro	Navarro	0	0	0	0	0	0	0	0	0	0	0	0	0	0	0	0	0	0	0	1	0	0	0	0	0	0	0	0	0	0	0	0	0	0	0	1
2002	PWCC	57	138	13	5/18/2002	133	shallow	39.01033529	-123.9061686	197	197	Navarro	Navarro	0	0	0	1	0	0	0	10	0	0	0	22	0	0	0	0	4	0	0	6	0	0	0	0	0	1	0	0	0	0	0	0	0	0	6	50
2002	PWCC	58	138	13	5/18/2002	173	deep	38.98833415	-123.9353353	197	197	Navarro	Navarro	0	0	0	0	0	0	0	0	0	0	0	0	0	0	0	0	0	0	0	2	0	0	0	0	0	0	0	0	0	0	0	0	0	0	3	5
2002	PWCC	59	138	13	5/18/2002	386	deep	38.96999919	-123.959668	197	197	Navarro	Navarro	0	0	0	1	0	0	0	13	0	0	0	6	0	0	0	0	0	0	3	2	0	0	0	0	0	0	0	0	0	0	0	0	0	0	17	42
2002	PWCC	60	138	13	5/18/2002	456	deep	38.97049967	-123.9786621	197	197	Navarro	Navarro	0	0	0	1	0	0	0	24	0	0	0	2	0	0	0	0	1	0	1	2	0	0	0	0	0	0	0	0	0	0	0	0	0	0	6	37
2002	PWCC	61	139	13	5/19/2002	565	deep	38.55833333	-123.7148275	454	454	FortRoss	Reyes	0	0	0	0	0	0	0	175	2	0	0	3	0	0	0	0	12	0	0	0	0	0	0	0	0	0	0	0	0	0	0	0	0	0	1	193
2002	PWCC	62	139	13	5/19/2002	364	deep	38.55	-123.6891602	454	454	FortRoss	Reyes	0	0	0	0	0	0	0	349	10	0	3	18	0	0	0	0	13	0	1	8	0	0	0	0	0	1	0	0	0	0	0	0	0	0	2	405
2002	PWCC	63	139	13	5/19/2002	204	deep	38.53950195	-123.6456706	187	187	FortRoss	Reyes	0	0	0	0	0	0	0	476	10	0	2	9	0	0	0	0	50	0	0	10	0	0	0	0	0	5	0	0	0	0	0	0	0	0	2	564
2002	PWCC	64	139	13	5/19/2002	137	shallow	38.50150146	-123.4848307	186	186	FortRoss	Reyes	0	0	0	0	0	0	0	154	0	0	0	0	0	0	0	0	4	0	0	0	0	0	0	0	0	1	0	0	0	0	0	0	0	0	0	159
2002	PWCC	65	139	13	5/19/2002	102	shallow	38.45399984	-123.3393392	452	452	FortRoss	Reyes	0	0	0	0	0	0	0	18	1	0	0	8	0	0	0	0	2	0	0	2	0	0	0	0	0	0	0	0	0	0	0	0	0	0	4	35
2002	PWCC	66	140	14	5/20/2002	572	deep	38.0668335	-123.5411621	1037	9995	PointReyes	Reyes	0	0	0	0	0	0	0	0	0	0	0	6	0	0	0	0	0	0	0	0	0	0	0	0	0	0	0	0	0	0	0	0	0	0	1	7
2002	PWCC	67	140	14	5/20/2002	273	deep	38.03433431	-123.5166667	1037	9995	PointReyes	Reyes	0	0	0	0	0	0	0	0	0	0	0	4	0	0	0	0	0	0	1	0	0	0	0	0	0	0	0	0	0	0	0	0	0	0	0	5
2002	PWCC	68	140	14	5/20/2002	182	deep	38.01750081	-123.5003255	1037	9995	PointReyes	Reyes	0	0	0	0	0	0	0	4	0	0	0	21	0	0	0	0	2	0	0	1	0	0	0	0	0	0	0	0	0	0	0	0	0	0	0	28
2002	PWCC	69	140	14	5/20/2002	104	shallow	37.98516846	-123.3396647	1045	9994	FarallonesOutside	Farallones	0	0	0	0	0	0	0	0	1	0	0	0	0	0	0	0	0	0	0	0	0	0	0	0	0	0	0	0	0	0	0	0	0	0	0	1
2002	PWCC	70	140	14	5/20/2002	100	shallow	37.95	-123.2308268	159	159	FarallonesOutside	Farallones	0	0	0	0	0	0	0	2	0	0	0	2	0	0	0	0	1	0	0	0	0	0	0	0	0	0	0	0	0	0	0	0	0	0	0	5
2002	PWCC	71	140	14	5/20/2002	565	deep	37.51316732	-123.0606608	1029	9996	GulfFarallones	Farallones	0	0	0	0	0	0	0	1	0	0	0	1	0	0	0	0	0	0	1	3	0	0	0	0	0	0	0	0	0	0	0	0	0	0	0	6
2002	PWCC	72	140	14	5/20/2002	374	deep	37.50299886	-123.0150065	1029	9996	GulfFarallones	Farallones	0	0	0	0	0	0	0	0	0	0	0	2	0	0	0	0	0	0	0	5	0	0	0	0	0	2	0	0	0	0	0	1	0	0	0	10
2002	PWCC	73	140	14	5/20/2002	210	deep	37.49166667	-122.9756673	1029	9996	GulfFarallones	Farallones	0	0	0	0	0	0	0	0	0	0	0	0	0	0	0	0	0	0	1	2	0	0	0	0	0	0	0	0	0	0	0	0	0	0	0	3
2002	PWCC	74	140	14	5/20/2002	146	shallow	37.48149821	-122.939502	1029	9996	GulfFarallones	Farallones	0	0	0	0	0	0	0	0	0	0	0	1	0	0	0	0	0	0	0	0	0	0	0	0	0	0	0	0	0	0	0	0	0	0	0	1
2002	PWCC	75	141	14	5/21/2002	102	shallow	37.47516683	-122.8775065	1029	9996	GulfFarallones	Farallones	0	0	0	0	0	0	0	1	0	5	0	5	0	0	0	0	2	0	2	7	0	0	0	0	0	2	0	0	0	0	0	0	0	0	1	25
2002	PWCC	76	141	14	5/21/2002	273	deep	36.74466553	-121.9796712	116	116	MontereyInside	Monterey	0	0	0	0	0	0	0	0	0	1	0	1	0	0	0	0	1	0	0	0	0	0	0	0	0	1	0	0	0	1	0	0	0	0	0	5
2002	PWCC	77	142	14	5/22/2002	91	shallow	36.72250163	-121.9220052	115	115	MontereyInside	Monterey	0	0	0	0	0	0	0	0	0	4	0	1	0	0	0	0	0	0	0	0	0	0	0	0	0	0	0	0	0	0	0	0	0	0	0	5
2002	PWCC	78	142	14	5/22/2002	67	shallow	36.67266846	-121.8813314	111	111	MontereyInside	Monterey	0	0	0	0	0	0	0	0	1	7	0	10	0	0	0	0	1	0	0	0	0	0	0	0	0	2	0	0	0	0	0	0	0	0	0	21
2002	PWCC	79	142	14	5/22/2002	104	shallow	36.66916504	-121.9939941	112	112	MontereyInside	Monterey	0	0	0	0	0	0	0	0	0	5	0	9	0	0	0	0	6	0	0	0	0	0	0	0	0	6	0	0	0	0	0	0	2	0	0	28
2002	PWCC	81	142	14	5/22/2002	2369	deep	36.59600016	-122.1693359	110	110	MontereyOutside	Monterey	0	0	0	0	0	0	0	0	0	0	0	3	0	0	0	0	0	0	0	0	0	0	0	0	0	0	0	0	0	0	0	0	0	0	0	3
2002	PWCC	84	143	14	5/23/2002	1184	deep	36.66750081	-122.0638346	113	113	MontereyOutside	Monterey	0	0	0	0	0	0	0	0	1	1	0	0	0	0	0	0	0	0	0	0	0	0	0	0	0	1	0	0	0	1	0	0	1	0	0	5
2002	PWCC	85	143	14	5/23/2002	1549	deep	36.72516683	-122.1275065	117	117	MontereyOutside	Monterey	0	0	0	0	0	0	0	1	0	0	0	0	0	0	0	0	0	0	0	0	0	0	0	0	0	0	0	0	0	0	0	0	0	0	1	2
2002	PWCC	86	143	14	5/23/2002	558	deep	34.56999919	-120.9294922	433	433	Vandenberg	Conception	0	0	0	0	0	0	0	0	0	0	0	0	0	0	0	0	0	0	0	0	0	0	0	0	0	0	0	0	0	0	0	0	0	0	0	0
2002	PWCC	87	143	14	5/23/2002	414	deep	34.57100016	-120.8866699	433	433	Vandenberg	Conception	0	0	0	0	0	0	0	0	0	0	0	0	0	0	0	0	0	0	0	0	0	0	0	0	0	0	0	0	0	0	0	0	0	0	0	0
2002	PWCC	88	143	14	5/23/2002	237	deep	34.56750081	-120.820166	433	433	Vandenberg	Conception	0	0	0	0	0	0	0	0	0	4	0	5	0	0	0	0	0	0	0	0	0	0	0	0	0	1	0	0	0	0	0	0	0	0	0	10
2002	PWCC	89	143	14	5/23/2002	128	shallow	34.58450114	-120.7919922	432	432	Vandenberg	Conception	0	0	0	0	0	0	0	0	0	0	0	1	0	0	0	0	0	0	0	0	0	0	0	0	0	1	0	0	0	0	0	0	0	0	0	2
2002	PWCC	90	143	14	5/23/2002	98	shallow	34.58433431	-120.7573405	432	432	Vandenberg	Conception	0	0	0	0	0	0	0	1	0	0	0	0	0	0	0	0	0	0	0	0	0	0	0	0	0	0	0	1	0	0	0	0	0	0	0	2
2002	PWCC	91	144	14	5/24/2002	547	deep	34.9375	-121.1088379	495	495	PointSal	Conception	0	0	0	0	0	0	0	0	0	0	0	0	0	0	0	0	0	0	0	0	0	0	0	0	0	0	0	0	0	0	0	0	0	0	0	0
2002	PWCC	92	144	14	5/24/2002	401	deep	35.00050049	-120.9961589	494	494	PointSal	Conception	0	0	0	0	0	0	0	0	0	0	0	0	0	0	0	0	0	0	0	0	0	0	0	0	0	6	0	0	0	1	0	0	0	0	0	7
2002	PWCC	93	144	14	5/24/2002	255	deep	35.02433268	-120.9351725	494	494	PointSal	Conception	0	0	0	0	0	0	0	0	0	0	0	0	0	0	0	0	0	0	0	0	0	0	0	0	0	3	0	0	0	0	0	0	0	0	0	3
2002	PWCC	94	144	14	5/24/2002	100	shallow	35.05216471	-120.8113281	492	492	PointSal	Conception	0	0	0	0	0	0	0	0	0	0	0	0	0	0	0	0	0	0	0	0	0	0	0	0	0	1	0	0	0	0	0	0	0	0	0	1
2002	PWCC	95	144	14	5/24/2002	146	shallow	35.04883219	-120.8633301	493	493	PointSal	Conception	0	0	0	0	0	0	0	0	0	0	0	0	0	0	0	0	0	0	0	0	0	0	0	0	0	0	0	0	0	0	0	0	0	0	0	0
2002	PWCC	96	144	14	5/24/2002	556	deep	35.47899984	-121.3494954	4023	9999	PiedrasBlancas	Conception	0	0	0	0	0	0	0	0	0	0	0	0	0	0	0	0	0	0	0	0	0	0	0	0	0	0	0	0	0	0	0	0	0	0	0	0
2002	PWCC	97	144	14	5/24/2002	392	deep	35.54633382	-121.3148275	4023	9999	PiedrasBlancas	Conception	0	0	0	0	0	0	0	0	0	0	0	0	0	0	0	0	0	0	2	0	0	0	0	0	0	6	0	1	0	0	0	0	0	0	0	9
2002	PWCC	98	145	14	5/25/2002	191	deep	35.58100179	-121.2931641	4023	9999	PiedrasBlancas	Conception	0	0	0	0	0	0	0	0	0	0	0	4	0	0	0	0	0	0	0	0	0	0	0	0	0	2	0	0	0	0	0	0	0	0	0	6
2002	PWCC	99	145	14	5/25/2002	146	shallow	35.57216797	-121.2700033	4023	9999	PiedrasBlancas	Conception	0	0	0	0	0	0	0	0	0	4	0	27	0	0	0	0	1	0	0	0	0	0	0	0	0	5	0	1	0	0	0	0	0	0	0	38
2002	PWCC	100	145	14	5/25/2002	100	shallow	35.57749837	-121.2348307	4023	8998	PiedrasBlancas	Conception	0	0	0	0	0	0	0	0	1	0	0	9	0	0	0	0	3	0	0	0	0	0	0	0	0	2	0	0	0	0	0	0	0	0	0	15
2002	PWCC	101	145	14	5/25/2002	601	deep	35.95416667	-121.6238281	4029	9998	PiedrasBlancas	Conception	0	0	0	0	0	0	0	0	0	0	0	0	0	0	0	0	0	0	0	0	0	0	0	0	0	0	0	0	0	0	0	0	0	0	0	0
2002	PWCC	102	145	14	5/25/2002	419	deep	35.98500163	-121.6043294	4029	9998	PiedrasBlancas	Conception	0	0	0	0	0	0	0	6	0	0	0	0	0	0	0	0	2	0	0	1	0	0	0	0	0	2	0	0	0	0	0	0	0	0	1	12
2002	PWCC	103	145	14	5/25/2002	346	deep	36.00500081	-121.6111654	4029	9998	PiedrasBlancas	Conception	0	0	0	0	0	0	0	40	6	1	0	8	0	1	0	0	2	0	0	1	0	0	0	0	0	9	0	2	0	0	0	0	0	0	0	70
2002	PWCC	104	145	14	5/25/2002	200	deep	36.02433268	-121.6133301	4029	9998	PiedrasBlancas	Conception	0	0	0	0	0	0	0	82	7	58	1	52	0	0	0	0	22	0	1	0	0	0	0	0	0	4	0	1	0	0	0	0	0	0	1	229
2002	PWCC	105	145	14	5/25/2002	97	shallow	36.06400146	-121.6233398	1100	9998	PiedrasBlancas	Conception	0	0	0	0	0	0	0	18	3	3	1	18	0	0	0	0	4	0	1	0	0	0	0	0	0	2	1	0	0	0	0	0	0	0	0	51
2002	SWFSC	2	130	13	5/10/2002	172	deep	36.77299805	-121.8808268	114	114	MontereyInside	Monterey	0	0	0	0	0	0	0	3	0	5	0	5	0	0	0	0	2	0	0	0	0	0	0	0	0	0	0	0	0	0	0	0	0	0	0	15
2002	SWFSC	3	130	13	5/10/2002	86	shallow	36.70666504	-121.9068359	115	115	MontereyInside	Monterey	0	0	0	0	0	0	0	0	1	1	1	1	0	1	0	0	1	0	0	1	0	0	0	0	0	2	0	0	0	1	0	0	0	0	0	10
2002	SWFSC	4	130	13	5/10/2002	65	shallow	36.65733236	-121.8821615	111	111	MontereyInside	Monterey	0	0	0	0	0	0	0	5	1	10	0	1	0	0	0	0	5	0	0	1	0	0	0	0	0	10	0	0	0	0	0	0	0	0	0	33
2002	SWFSC	5	130	13	5/10/2002	106	shallow	36.68766683	-121.9636719	112	112	MontereyInside	Monterey	0	0	0	0	0	0	0	0	0	1	0	8	0	0	0	0	0	0	0	0	0	0	0	0	0	7	1	0	0	0	0	0	0	0	0	17
2002	SWFSC	6	130	13	5/10/2002	73	shallow	36.66850179	-121.8884928	111	111	MontereyInside	Monterey	0	0	0	0	0	0	0	5	0	3	0	2	0	0	0	0	0	0	0	0	0	0	0	0	0	3	0	0	0	0	0	0	0	0	0	13
2002	SWFSC	7	131	13	5/11/2002	86	shallow	36.7125	-121.9073405	115	115	MontereyInside	Monterey	0	0	0	0	0	0	0	10	0	2	0	6	0	0	0	0	2	0	0	1	0	0	0	0	0	1	0	0	0	0	0	0	0	0	0	22
2002	SWFSC	8	131	13	5/11/2002	303	deep	36.74233398	-121.9761719	116	116	MontereyInside	Monterey	1	0	0	0	0	0	0	0	0	1	0	3	0	0	0	0	1	0	0	0	0	0	0	0	0	0	0	0	0	0	1	0	0	0	0	7
2002	SWFSC	9	131	13	5/11/2002	78	shallow	36.77366536	-121.8641602	114	114	MontereyInside	Monterey	1	0	0	0	0	0	0	7	1	1	0	5	0	0	0	0	14	0	0	1	0	0	0	0	0	5	0	0	0	0	0	0	0	0	0	35
2002	SWFSC	12	131	13	5/11/2002	1973	deep	36.60283203	-122.1808268	110	110	MontereyOutside	Monterey	2	0	0	0	0	0	0	4	2	3	0	5	1	0	0	0	1	0	1	3	0	0	0	0	0	11	0	0	0	0	0	0	0	0	0	33
2002	SWFSC	13	131	13	5/11/2002	1020	deep	36.6026652	-122.052002	109	109	MontereyOutside	Monterey	0	0	0	0	0	0	0	0	0	0	0	4	0	0	0	0	2	0	0	0	0	0	0	0	0	9	0	0	0	3	0	0	0	0	0	18
2002	SWFSC	14	132	13	5/12/2002	910	deep	36.65150146	-122.0491699	113	113	MontereyOutside	Monterey	1	0	0	0	0	0	0	0	0	5	0	0	0	0	0	0	1	0	0	0	0	0	0	0	0	0	0	0	0	0	0	0	0	0	0	7
2002	SWFSC	15	132	13	5/12/2002	1911	deep	36.70016683	-122.1053385	117	117	MontereyOutside	Monterey	6	0	0	0	0	0	0	1	0	14	0	17	0	0	0	0	2	0	0	0	0	0	0	0	0	10	0	0	0	0	0	0	0	0	0	50
2002	SWFSC	16	132	13	5/12/2002	87	shallow	36.99650065	-122.3025065	123	123	Davenport	Monterey	0	0	0	0	0	0	0	0	6	2	0	6	0	2	0	0	11	0	0	0	0	0	0	0	0	2	0	0	0	0	0	0	0	0	0	29
2002	SWFSC	17	132	13	5/12/2002	121	shallow	36.99200033	-122.3858398	124	124	Davenport	Monterey	0	0	0	0	0	0	0	8	3	0	0	4	0	0	0	0	8	0	0	0	0	0	0	0	0	14	0	0	0	0	0	0	0	0	0	37
2002	SWFSC	18	133	13	5/13/2002	369	deep	36.99266764	-122.4238281	125	125	Davenport	Monterey	0	0	0	0	0	0	0	7	0	1	0	7	0	0	0	0	5	0	0	0	0	0	0	0	0	21	0	0	0	0	0	0	0	0	0	41
2002	SWFSC	19	133	13	5/13/2002	395	deep	36.99650065	-122.5976725	126	126	Davenport	Monterey	0	0	0	0	0	0	0	17	1	9	2	13	0	0	0	0	1	0	2	1	0	0	0	0	0	37	1	0	0	3	0	0	1	0	0	88
2002	SWFSC	20	133	13	5/13/2002	82	shallow	37.28833415	-122.5884928	131	131	Pescadero	Farallones	0	0	0	0	0	0	0	0	0	0	0	0	0	0	0	0	3	0	0	0	0	0	0	0	0	2	0	0	0	0	0	0	0	0	0	5
2002	SWFSC	21	133	13	5/13/2002	95	shallow	37.28866781	-122.6661621	132	132	Pescadero	Farallones	0	0	0	0	0	0	0	0	0	0	0	0	0	0	0	0	1	0	0	0	0	0	0	0	0	1	0	0	0	2	0	0	0	0	0	4
2002	SWFSC	22	134	13	5/14/2002	164	deep	37.29549967	-122.827002	133	133	Pescadero	Farallones	0	0	0	0	0	0	0	0	0	1	0	9	1	0	0	0	1	0	0	0	0	0	0	0	0	1	0	0	0	2	0	0	0	0	0	15
2002	SWFSC	23	134	13	5/14/2002	546	deep	37.28516846	-122.9944987	134	134	Pescadero	Farallones	0	0	0	0	0	0	0	46	4	52	0	103	0	1	0	0	21	0	6	4	0	0	0	0	0	15	1	0	0	1	0	0	0	0	0	254
2002	SWFSC	24	138	13	5/18/2002	301	deep	38.17299805	-123.459668	171	171	PointReyes	Reyes	0	0	0	0	0	0	0	0	0	0	0	0	0	0	0	0	0	0	0	0	0	0	0	0	0	0	0	0	0	0	0	0	0	0	0	0
2002	SWFSC	25	138	13	5/18/2002	207	deep	38.1706665	-123.3779948	170	170	PointReyes	Reyes	0	0	0	0	0	0	0	0	0	0	0	0	0	0	0	0	0	0	0	0	0	0	0	0	0	0	0	0	0	0	0	0	0	0	0	0
2002	SWFSC	26	139	13	5/19/2002	127	shallow	38.17833252	-123.292334	168	168	PointReyes	Reyes	0	0	0	0	0	0	0	0	0	0	0	0	0	0	0	0	2	0	0	1	0	0	0	0	0	0	0	0	0	0	0	0	0	0	0	3
2002	SWFSC	27	139	13	5/19/2002	94	shallow	38.18149821	-123.1743327	167	167	PointReyes	Reyes	0	0	0	0	0	0	0	0	0	1	0	2	0	0	0	0	0	0	1	4	0	0	0	0	0	0	0	0	0	0	0	0	0	0	0	8
2002	SWFSC	28	139	13	5/19/2002	75	shallow	38.17399902	-123.079834	166	166	PointReyes	Reyes	0	0	0	0	0	0	0	4	0	0	0	3	0	1	0	0	24	0	0	5	0	0	0	0	0	1	0	0	0	0	0	0	0	0	0	38
2002	SWFSC	29	139	13	5/19/2002	1438	deep	37.88983154	-123.4990072	162	162	FarallonesOutside	Farallones	0	0	0	2	0	0	0	0	0	0	0	6	0	0	0	0	2	0	6	9	0	0	0	0	0	0	0	0	0	0	0	0	0	0	0	25
2002	SWFSC	30	140	14	5/20/2002	95	shallow	37.87650146	-123.3151693	160	160	FarallonesOutside	Farallones	0	0	0	0	0	0	0	5	0	0	0	11	0	0	0	0	0	0	0	5	0	0	0	0	0	3	0	0	0	0	1	0	0	0	0	25
2002	SWFSC	31	140	14	5/20/2002	115	shallow	37.72700195	-123.1444987	156	156	FarallonesOutside	Farallones	0	0	0	1	0	0	0	80	2	3	1	76	0	4	0	0	17	0	2	13	0	0	0	0	0	16	0	0	0	3	0	0	0	0	0	218
2002	SWFSC	32	140	14	5/20/2002	127	shallow	37.64716797	-123.0470052	152	152	FarallonesOutside	Farallones	0	0	0	0	0	0	0	4	2	2	1	9	0	0	0	0	6	0	0	1	0	0	0	0	0	1	0	0	0	2	0	0	0	0	0	28
2002	SWFSC	34	141	14	5/21/2002	55	shallow	37.69316813	-122.9216634	138	138	GulfFarallones	Farallones	0	0	0	0	0	0	0	6	0	2	0	75	0	0	0	0	3	0	0	9	0	0	0	0	0	0	0	0	0	0	0	0	0	0	0	95
2002	SWFSC	35	141	14	5/21/2002	76	shallow	37.59783529	-122.8488281	237	237	GulfFarallones	Farallones	0	0	0	0	0	0	0	0	0	0	0	3	0	0	0	0	0	0	0	2	0	0	0	0	0	0	0	0	0	0	0	0	0	0	0	5
2002	SWFSC	36	141	14	5/21/2002	73	shallow	36.76883138	-121.8553385	114	114	MontereyInside	Monterey	0	0	0	0	0	0	0	62	2	5	0	18	0	1	0	0	15	0	0	6	0	0	0	0	1	82	0	1	0	3	0	0	0	0	0	196
2002	SWFSC	37	141	14	5/21/2002	237	deep	36.74033203	-121.9911621	116	116	MontereyInside	Monterey	0	0	0	0	0	0	0	0	0	0	0	0	0	0	0	0	0	0	0	0	0	0	0	0	0	0	0	0	0	0	0	0	0	0	0	0
2002	SWFSC	38	142	14	5/22/2002	102	shallow	36.71616618	-121.9318359	115	115	MontereyInside	Monterey	0	0	0	0	0	0	0	0	0	46	0	2	0	0	0	0	0	0	0	1	0	0	0	0	0	4	1	0	0	0	0	0	0	0	0	54
2002	SWFSC	39	142	14	5/22/2002	72	shallow	36.67483317	-121.8958333	115	115	MontereyInside	Monterey	0	0	0	0	0	0	0	1	1	18	0	10	0	0	0	0	0	0	4	0	0	0	0	0	0	1	0	0	0	0	0	0	0	0	0	35
2002	SWFSC	40	142	14	5/22/2002	109	shallow	36.66866862	-121.9901693	112	112	MontereyInside	Monterey	0	0	0	0	0	0	0	1	1	6	0	19	0	0	0	0	11	0	2	2	0	0	0	0	0	15	2	1	0	3	0	0	0	0	0	63
2002	SWFSC	42	142	14	5/22/2002	2320	deep	36.59333496	-122.1843262	110	110	MontereyOutside	Monterey	0	0	0	0	0	0	0	0	0	0	0	0	0	0	0	0	0	0	0	0	0	0	0	0	0	0	0	0	0	0	0	0	0	0	1	1
2002	SWFSC	44	143	14	5/23/2002	528	deep	36.60133464	-122.0521647	109	109	MontereyOutside	Monterey	1	0	0	0	0	0	0	0	0	1	0	0	0	0	0	0	0	0	0	0	0	0	0	0	0	0	0	0	0	0	0	0	0	0	0	2
2002	SWFSC	45	143	14	5/23/2002	788	deep	36.65766602	-122.0608398	113	113	MontereyOutside	Monterey	0	0	0	0	0	0	0	0	0	0	0	1	0	0	0	0	0	0	0	0	0	0	0	0	0	0	0	0	0	0	0	0	0	0	0	1
2002	SWFSC	46	143	14	5/23/2002	1820	deep	36.71316732	-122.1198405	117	117	MontereyOutside	Monterey	0	0	0	0	0	0	0	2	0	0	0	0	0	0	0	0	0	0	0	0	0	0	0	0	0	0	0	0	0	0	0	0	0	0	0	2
2002	SWFSC	47	143	14	5/23/2002	82	shallow	36.99766846	-122.3078288	123	123	Davenport	Monterey	26	0	0	0	0	0	0	80	2	12	0	23	0	0	0	0	43	0	2	4	0	0	0	0	1	6	1	0	0	0	0	0	0	0	0	200
2002	SWFSC	48	143	14	5/23/2002	116	shallow	36.99466553	-122.3776693	124	124	Davenport	Monterey	2	0	0	0	0	0	0	0	0	1	0	7	0	1	0	0	1	0	0	1	0	0	0	0	0	0	0	0	0	0	0	0	0	0	0	13
2002	SWFSC	49	144	14	5/24/2002	455	deep	36.99333496	-122.4444987	125	125	Davenport	Monterey	0	0	0	0	0	0	0	0	0	0	0	5	0	1	0	0	0	0	0	0	0	0	0	0	0	0	0	0	0	0	0	0	0	0	0	6
2002	SWFSC	50	144	14	5/24/2002	418	deep	36.99949951	-122.6009928	126	126	Davenport	Monterey	0	0	0	0	0	0	0	1	0	0	0	0	0	0	0	0	0	0	1	0	0	0	0	0	0	0	0	0	0	0	0	0	0	0	0	2
2002	SWFSC	51	144	14	5/24/2002	1092	deep	36.98766683	-122.7401693	127	127	Davenport	Monterey	0	0	0	0	0	0	0	0	0	1	0	1	0	0	0	0	0	0	0	0	0	0	0	0	0	0	0	0	0	0	0	0	0	0	0	2
2002	SWFSC	52	144	14	5/24/2002	88	shallow	37.29333496	-122.5961589	131	131	Pescadero	Farallones	0	0	0	0	0	0	0	3	0	0	0	21	0	0	0	0	3	0	0	0	0	0	0	0	0	0	0	0	0	0	0	0	0	0	0	27
2002	SWFSC	53	144	14	5/24/2002	88	shallow	37.28866781	-122.667334	132	132	Pescadero	Farallones	0	0	0	0	0	0	0	12	0	0	0	1	0	0	0	0	10	0	0	3	0	0	0	0	0	1	0	0	0	1	0	0	0	0	0	28
2002	SWFSC	54	145	14	5/25/2002	164	deep	37.29066569	-122.8353353	133	133	Pescadero	Farallones	0	0	0	0	0	0	0	6	0	0	0	12	0	1	0	0	1	0	0	8	0	0	0	0	0	0	0	0	0	1	0	0	0	0	0	29
2002	SWFSC	55	145	14	5/25/2002	582	deep	37.28816732	-123.0008301	134	134	Pescadero	Farallones	0	0	0	0	0	0	0	4	0	3	0	26	0	0	0	0	1	0	0	3	0	0	0	0	1	7	0	0	0	1	0	0	0	0	0	46
2002	SWFSC	56	145	14	5/25/2002	1047	deep	37.28716634	-123.1606608	135	135	Pescadero	Farallones	0	0	0	0	0	0	0	0	0	0	0	4	0	0	0	0	1	0	0	0	0	0	0	0	0	1	0	0	0	0	0	0	0	0	0	6
2002	SWFSC	57	145	14	5/25/2002	1456	deep	37.88450114	-123.4935059	162	162	FarallonesOutside	Farallones	0	0	0	0	0	0	0	3	2	0	0	3	0	1	0	0	1	0	0	0	0	0	0	0	0	0	0	0	0	0	0	0	0	0	0	10
2002	SWFSC	58	145	14	5/25/2002	91	shallow	37.89366862	-123.329834	160	160	FarallonesOutside	Farallones	0	0	0	0	0	0	0	13	0	0	0	16	0	0	0	0	4	0	2	11	0	0	0	0	0	1	0	0	0	2	0	0	0	0	1	50
2002	SWFSC	59	146	14	5/26/2002	91	shallow	37.75450033	-123.1546712	156	156	FarallonesOutside	Farallones	0	0	0	0	0	0	0	40	0	3	0	66	0	0	0	0	2	0	0	13	0	0	0	0	0	1	0	0	0	1	0	0	0	0	0	126
2002	SWFSC	60	146	14	5/26/2002	1274	deep	37.67100016	-123.2224935	154	154	FarallonesOutside	Farallones	0	0	0	0	0	0	0	45	2	0	0	47	0	0	0	0	6	0	3	2	0	0	0	0	0	0	0	0	0	0	0	0	0	0	0	105
2002	SWFSC	61	146	14	5/26/2002	102	shallow	37.67166748	-123.0611654	152	152	FarallonesOutside	Farallones	0	0	0	0	0	0	0	0	1	0	0	5	0	0	0	0	0	0	0	4	0	0	0	0	0	0	0	0	0	0	0	0	0	0	0	10
2002	SWFSC	62	148	14	5/28/2002	75	shallow	38.16116536	-123.0948405	166	166	PointReyes	Reyes	0	0	0	0	0	0	0	14	0	0	0	0	0	1	0	0	4	0	0	9	0	0	0	0	0	8	0	0	0	0	0	0	0	0	0	36
2002	SWFSC	63	148	14	5/28/2002	92	shallow	38.16816813	-123.1654948	167	167	PointReyes	Reyes	0	0	0	0	0	0	0	16	0	0	0	3	0	1	0	0	5	0	1	48	0	0	0	0	0	2	0	0	0	1	0	0	0	0	0	77
2002	SWFSC	64	149	14	5/29/2002	122	shallow	38.16766764	-123.2831706	168	168	PointReyes	Reyes	0	0	0	0	0	0	0	112	4	2	0	6	0	1	0	0	6	0	0	3	0	0	0	0	0	9	0	0	0	0	0	0	0	0	0	143
2002	SWFSC	65	149	14	5/29/2002	166	deep	38.16899821	-123.3616699	170	170	PointReyes	Reyes	0	0	0	0	0	0	0	12	2	0	0	0	0	0	0	0	3	0	0	0	0	0	0	0	0	0	0	0	0	0	0	0	0	0	0	17
2002	SWFSC	66	149	14	5/29/2002	298	deep	38.17349854	-123.4641602	171	171	PointReyes	Reyes	0	0	0	0	0	0	0	0	1	0	0	1	0	0	0	0	1	0	0	0	0	0	0	0	0	0	0	0	0	0	0	0	0	0	0	3
2002	SWFSC	67	150	15	5/30/2002	63	shallow	37.80950114	-122.8880046	139	139	GulfFarallones	Farallones	0	0	0	0	0	0	0	5	0	2	0	0	0	0	0	0	12	0	0	5	0	0	0	0	0	2	0	0	0	0	0	0	0	0	0	26
2002	SWFSC	68	150	15	5/30/2002	55	shallow	37.72016602	-122.9296712	138	138	GulfFarallones	Farallones	0	0	0	0	0	0	0	20	2	5	0	21	0	2	0	0	2	0	0	9	0	0	0	0	0	2	0	0	0	0	0	0	0	0	0	63
2002	SWFSC	69	150	15	5/30/2002	74	shallow	37.60683187	-122.8466634	237	237	GulfFarallones	Farallones	0	0	0	0	0	0	0	33	0	5	5	20	0	0	0	0	3	0	0	2	0	0	0	0	0	2	0	0	0	2	0	0	0	0	0	72
2002	SWFSC	70	150	15	5/30/2002	318	deep	36.76716715	-121.9081706	114	114	MontereyInside	Monterey	0	0	0	0	0	0	0	0	0	15	1	3	0	0	0	0	2	0	0	2	0	0	0	0	0	5	0	0	0	3	0	0	0	0	0	31
2002	SWFSC	71	150	15	5/30/2002	455	deep	36.74116618	-121.9840007	116	116	MontereyInside	Monterey	0	0	0	0	0	0	0	0	0	3	0	3	0	0	0	0	0	0	3	0	0	0	0	0	0	2	0	0	0	0	0	0	0	0	0	11
2002	SWFSC	72	151	15	5/31/2002	98	shallow	36.7223348	-121.9211589	115	115	MontereyInside	Monterey	0	0	0	0	0	0	0	1	0	4	0	0	0	0	0	0	1	0	0	1	0	0	0	0	0	4	0	1	0	0	0	0	1	0	0	13
2002	SWFSC	73	151	15	5/31/2002	71	shallow	36.64899902	-121.8936686	111	111	MontereyInside	Monterey	0	0	0	0	0	0	0	4	0	1	0	2	0	0	0	0	1	0	0	0	0	0	0	0	0	0	0	0	0	0	0	0	0	0	0	8
2002	SWFSC	74	151	15	5/31/2002	76	shallow	36.66400146	-121.9525065	112	112	MontereyInside	Monterey	0	0	0	0	0	0	0	0	0	6	0	7	0	0	0	0	4	0	1	0	0	0	0	0	0	9	0	1	0	0	0	0	0	0	0	28
2002	SWFSC	76	151	15	5/31/2002	1750	deep	36.59583333	-122.1906738	110	110	MontereyOutside	Monterey	0	0	0	1	0	0	0	2	0	0	0	0	0	0	0	0	0	0	0	0	0	0	0	0	0	0	0	0	0	0	0	0	0	0	0	3
2002	SWFSC	78	152	15	6/1/2002	1031	deep	36.58933512	-122.0490072	109	109	MontereyOutside	Monterey	0	0	0	0	0	0	0	0	0	0	0	0	0	1	0	0	0	0	0	0	0	0	0	0	0	0	0	0	0	0	0	0	0	0	0	1
2002	SWFSC	79	152	15	6/1/2002	1163	deep	36.65583496	-122.0586589	113	113	MontereyOutside	Monterey	0	0	0	0	0	0	0	2	1	0	0	1	0	0	0	0	0	0	0	0	0	0	0	0	0	3	0	0	0	0	0	0	0	0	0	7
2002	SWFSC	80	152	15	6/1/2002	1001	deep	36.78116862	-122.1588379	118	118	MontereyOutside	Monterey	0	0	0	0	0	0	0	0	0	0	0	2	0	0	0	0	0	0	0	0	0	0	0	0	0	1	0	0	0	0	0	0	0	0	0	3
2002	SWFSC	81	152	15	6/1/2002	116	shallow	36.98983154	-122.367334	124	124	Davenport	Monterey	0	0	0	0	0	0	0	17	1	0	0	1	0	0	0	0	1	0	0	0	0	0	0	0	0	0	0	0	0	0	0	0	0	0	0	20
2002	SWFSC	82	152	15	6/1/2002	225	deep	36.98866781	-122.434668	125	125	Davenport	Monterey	12	0	0	0	0	0	0	0	1	1	0	0	0	0	0	0	0	0	0	0	0	0	0	0	0	0	0	0	0	0	0	0	0	0	0	14
2002	SWFSC	83	153	15	6/2/2002	392	deep	36.99333496	-122.5906738	126	126	Davenport	Monterey	0	0	0	0	0	0	0	0	0	0	0	0	0	0	0	0	0	0	0	0	0	0	0	0	0	0	0	0	0	0	0	0	0	0	0	0
2002	SWFSC	85	154	15	6/3/2002	84	shallow	37.27200114	-122.5615072	131	131	Pescadero	Farallones	2	0	0	0	0	0	0	29	0	1	0	9	0	0	0	0	12	0	0	0	0	0	0	0	0	2	0	0	0	0	0	0	0	0	0	55
2003	PWCC	1	127	12	5/7/2003	91	shallow	44.49833171	-124.5073405	521	682	Newport	Newport	0	0	0	0	0	0	0	0	0	0	0	0	0	0	0	0	0	0	0	0	0	0	0	0	0	0	0	0	0	0	0	0	0	0	1	1
2003	PWCC	2	127	12	5/7/2003	191	deep	44.50316569	-124.6381673	522	683	Newport	Newport	0	0	0	0	0	0	0	0	0	0	0	0	0	0	0	0	0	0	0	0	0	0	0	0	0	0	0	0	0	0	0	0	0	0	0	0
2003	PWCC	3	128	12	5/8/2003	319	deep	44.50666504	-124.8488281	685	685	Newport	Newport	0	0	0	0	0	0	0	0	0	0	0	0	0	0	0	0	0	0	0	0	0	0	0	0	0	0	0	0	0	0	0	0	0	0	7	7
2003	PWCC	4	128	12	5/8/2003	410	deep	44.49216309	-124.8693359	685	685	Newport	Newport	0	0	0	0	0	0	0	0	0	0	0	2	0	0	0	0	0	0	0	0	0	0	0	0	0	0	0	0	0	0	0	0	0	0	4	6
2003	PWCC	5	128	12	5/8/2003	537	deep	44.48999837	-124.9275065	524	686	Newport	Newport	0	0	0	1	0	0	0	0	0	0	0	0	0	0	0	0	0	0	0	0	0	0	0	0	0	0	0	0	0	0	0	0	0	0	3	4
2003	PWCC	6	128	12	5/8/2003	728	deep	44.04500326	-124.985498	674	674	HecetaHead	Heceta	0	0	0	0	0	0	0	0	0	0	0	0	0	0	0	0	0	0	0	0	0	0	0	0	0	0	0	0	0	0	0	0	0	0	0	0
2003	PWCC	7	128	12	5/8/2003	391	deep	44.02616374	-124.9531738	674	674	HecetaHead	Heceta	0	0	0	0	0	0	0	0	0	0	0	0	0	0	0	0	0	0	0	0	0	0	0	0	0	0	0	0	0	0	0	0	0	0	0	0
2003	PWCC	8	128	12	5/8/2003	291	deep	43.99833171	-124.954834	674	674	HecetaHead	Heceta	0	0	0	0	0	0	0	0	0	0	0	0	0	0	0	0	0	0	0	0	0	0	0	0	0	0	0	0	0	0	0	0	0	0	0	0
2003	PWCC	9	128	12	5/8/2003	158	shallow	43.98666992	-124.9398275	674	674	HecetaHead	Heceta	0	0	0	0	0	0	0	0	0	0	0	0	0	0	0	0	0	0	0	0	0	0	0	0	0	0	0	0	0	0	0	0	0	0	0	0
2003	PWCC	10	129	12	5/9/2003	78	shallow	43.98566895	-124.892334	674	674	HecetaHead	Heceta	0	0	0	0	0	0	0	0	0	0	0	0	0	0	0	0	0	0	0	0	0	0	0	0	0	0	0	0	0	0	0	0	0	0	2	2
2003	PWCC	11	129	12	5/9/2003	561	deep	43.56533203	-124.735498	504	664	CoosBay	Heceta	0	0	0	0	0	0	0	0	0	0	0	0	0	0	0	0	0	0	0	0	0	0	0	0	0	0	0	0	0	0	0	0	0	0	1	1
2003	PWCC	12	129	12	5/9/2003	395	deep	43.54316406	-124.6708333	503	664	CoosBay	Heceta	0	0	0	0	0	0	0	0	0	0	0	0	0	0	0	0	0	0	0	0	0	0	0	0	0	0	0	0	0	0	0	0	0	0	0	0
2003	PWCC	13	129	12	5/9/2003	255	deep	43.52199707	-124.6243327	503	663	CoosBay	Heceta	0	0	0	0	0	0	0	0	0	0	0	0	0	1	0	0	0	0	0	0	0	0	0	0	0	0	0	0	0	0	0	0	0	0	0	1
2003	PWCC	14	129	12	5/9/2003	100	shallow	43.45783691	-124.4183268	662	662	CoosBay	Heceta	0	0	0	0	0	0	0	0	0	0	0	0	0	0	0	0	0	0	1	0	0	0	0	0	0	0	0	0	0	0	0	0	0	0	0	1
2003	PWCC	15	129	12	5/9/2003	177	deep	43.47766927	-124.5869954	663	663	CoosBay	Heceta	0	0	0	0	0	0	0	0	0	0	0	0	0	0	0	0	0	0	0	0	0	0	0	0	0	0	0	0	0	0	0	0	0	0	0	0
2003	PWCC	16	130	13	5/10/2003	655	deep	43.06617025	-124.9233398	654	654	Bandon	Blanco	0	0	0	0	0	0	0	0	0	0	0	0	0	0	0	0	0	0	0	0	0	0	0	0	0	0	0	0	0	0	0	0	0	0	2	2
2003	PWCC	17	130	13	5/10/2003	477	deep	43.05049642	-124.9	653	653	Bandon	Blanco	0	0	0	0	0	0	0	0	0	0	0	1	0	0	0	0	0	0	0	0	0	0	0	0	0	0	0	0	0	0	0	0	0	0	2	3
2003	PWCC	18	130	13	5/10/2003	346	deep	43.03666992	-124.8819987	653	653	Bandon	Blanco	0	0	0	0	0	0	0	1	0	0	0	0	0	0	0	0	0	0	0	0	0	0	0	0	0	0	0	0	0	0	0	0	0	0	0	1
2003	PWCC	19	130	13	5/10/2003	211	deep	43.01433105	-124.8518392	653	653	Bandon	Blanco	0	0	0	0	0	0	0	0	0	0	0	0	0	0	0	0	0	0	0	0	0	0	0	0	0	0	0	0	0	0	0	0	0	0	0	0
2003	PWCC	20	130	13	5/10/2003	100	shallow	42.94833171	-124.6619954	651	651	Bandon	Blanco	0	0	0	0	0	0	0	0	0	0	0	0	0	0	0	0	0	0	0	0	0	0	0	0	0	0	0	0	0	0	0	0	0	0	0	0
2003	PWCC	21	130	13	5/10/2003	95	shallow	42.53150228	-124.609668	641	641	GoldBeach	Blanco	0	0	0	0	0	0	0	0	0	0	0	0	0	0	0	0	0	0	0	0	0	0	0	0	0	0	0	0	0	0	0	0	0	0	0	0
2003	PWCC	22	130	13	5/10/2003	209	deep	42.50516764	-124.7185059	642	642	GoldBeach	Blanco	0	0	0	0	0	0	0	0	0	0	0	0	0	0	0	0	0	0	0	0	0	0	0	0	0	0	0	0	0	0	0	0	0	0	0	0
2003	PWCC	23	131	13	5/11/2003	309	deep	42.50766602	-124.7336589	642	642	GoldBeach	Blanco	0	0	0	0	0	0	0	0	0	0	0	0	0	0	0	0	0	0	0	0	0	0	0	0	0	0	0	0	0	0	0	0	0	0	0	0
2003	PWCC	24	131	13	5/11/2003	355	deep	42.52766927	-124.7669922	642	642	GoldBeach	Blanco	0	0	0	0	0	0	0	0	0	0	0	0	0	0	0	0	0	0	0	0	0	0	0	0	0	0	0	0	0	0	0	0	0	0	0	0
2003	PWCC	25	131	13	5/11/2003	501	deep	42.53850098	-124.8139974	643	643	GoldBeach	Blanco	0	0	0	0	0	0	0	0	0	0	0	0	0	0	0	0	0	0	0	0	0	0	0	0	0	0	0	0	0	0	0	0	0	0	0	0
2003	PWCC	28	131	13	5/11/2003	555	deep	42.0430013	-124.6805013	633	633	Brookings	Blanco	0	0	0	0	0	0	0	0	0	0	0	0	0	0	0	0	0	0	0	2	0	0	0	0	0	0	0	0	0	0	0	0	0	0	0	2
2003	PWCC	29	131	13	5/11/2003	413	deep	42.01200358	-124.6244954	633	633	Brookings	Blanco	0	0	0	0	0	0	0	0	0	0	0	0	0	0	0	0	0	0	0	1	0	0	0	0	0	0	0	0	0	0	0	0	0	0	0	1
2003	PWCC	30	131	13	5/11/2003	297	deep	41.99833171	-124.6003255	633	633	Brookings	Blanco	0	0	0	0	0	0	0	0	0	0	0	0	0	0	0	0	0	0	0	1	0	0	0	0	0	0	0	0	0	0	0	0	0	0	0	1
2003	PWCC	31	131	13	5/11/2003	173	deep	41.99966634	-124.5805013	633	633	Brookings	Blanco	0	0	0	0	0	0	0	0	0	0	0	0	0	0	0	0	0	0	0	1	0	0	0	0	0	0	0	0	0	0	0	0	0	0	0	1
2003	PWCC	32	132	13	5/12/2003	100	shallow	41.96682943	-124.4744954	632	632	Brookings	Blanco	0	0	0	0	0	0	0	0	0	0	0	0	0	0	0	0	0	0	0	0	0	0	0	0	0	0	0	0	0	0	0	0	0	0	0	0
2003	PWCC	33	132	13	5/12/2003	93	shallow	41.54833171	-124.3641602	622	622	FlintRockHead	Mendocino	0	0	0	0	0	0	0	0	0	0	0	0	0	0	0	0	0	0	0	0	0	0	0	0	0	0	0	0	0	0	0	0	0	0	0	0
2003	PWCC	34	132	13	5/12/2003	184	deep	41.49966634	-124.485498	623	623	FlintRockHead	Mendocino	0	0	0	0	0	0	0	0	0	0	0	0	0	0	0	0	0	0	0	0	0	0	0	0	0	0	0	0	0	0	0	0	0	0	0	0
2003	PWCC	35	132	13	5/12/2003	282	deep	41.48683268	-124.5064941	623	623	FlintRockHead	Mendocino	0	0	0	0	0	0	0	0	0	0	0	0	0	0	0	0	0	0	0	0	0	0	0	0	0	0	0	0	0	0	0	0	0	0	0	0
2003	PWCC	36	132	13	5/12/2003	404	deep	41.49033203	-124.5273275	623	623	FlintRockHead	Mendocino	0	0	0	0	0	0	0	0	0	0	0	0	0	0	0	0	0	0	0	0	0	0	0	0	0	0	0	0	0	0	0	0	0	0	0	0
2003	PWCC	37	133	13	5/13/2003	562	deep	41.46450195	-124.5383301	623	623	FlintRockHead	Mendocino	0	0	0	0	0	0	0	0	0	0	0	0	0	0	0	0	0	0	0	0	0	0	0	0	0	0	0	0	0	0	0	0	0	0	0	0
2003	PWCC	38	133	13	5/13/2003	559	deep	41.06682943	-124.4601725	613	613	TrinidadHead	Mendocino	0	0	0	0	0	0	0	0	0	0	0	0	0	0	0	0	0	0	0	0	0	0	0	0	0	0	0	0	0	0	0	0	0	0	0	0
2003	PWCC	39	133	13	5/13/2003	113	shallow	41.03083496	-124.3216634	611	611	TrinidadHead	Mendocino	0	0	0	0	0	0	0	0	0	0	0	0	0	0	0	0	0	0	0	0	0	0	0	0	0	0	0	0	0	0	0	0	0	0	0	0
2003	PWCC	41	133	13	5/13/2003	220	deep	41.02533366	-124.3848307	612	612	TrinidadHead	Mendocino	0	0	0	0	0	0	0	0	0	0	0	0	0	0	0	0	0	0	0	0	0	0	0	0	0	0	0	0	0	0	0	0	0	0	0	0
2003	PWCC	42	133	13	5/13/2003	298	deep	41.00266927	-124.4119954	612	612	TrinidadHead	Mendocino	0	0	0	0	0	0	0	0	0	0	0	0	0	0	0	0	0	0	0	1	0	0	0	0	0	0	0	0	0	0	0	0	0	0	0	1
2003	PWCC	43	133	13	5/13/2003	404	deep	40.98500163	-124.4481608	613	613	TrinidadHead	Mendocino	0	0	0	0	0	0	0	0	0	0	0	0	0	0	0	0	0	0	0	1	0	0	0	0	0	0	0	0	0	0	0	0	0	0	1	2
2003	PWCC	44	134	13	5/14/2003	1028	deep	40.52983398	-124.7294922	603	603	FalseCape	Mendocino	0	0	0	0	0	0	0	0	0	0	0	0	0	0	0	0	0	0	0	0	0	0	0	0	0	0	0	0	0	0	0	0	0	0	0	0
2003	PWCC	45	134	13	5/14/2003	746	deep	40.51383464	-124.6943359	603	603	FalseCape	Mendocino	0	0	0	0	0	0	0	0	0	0	0	0	0	0	0	0	0	0	0	0	0	0	0	0	0	0	0	0	0	0	0	0	0	0	0	0
2003	PWCC	46	134	13	5/14/2003	373	deep	40.52200114	-124.6840007	603	603	FalseCape	Mendocino	0	0	0	0	0	0	0	0	0	0	0	0	0	0	0	0	0	0	0	0	0	0	0	0	0	0	0	0	0	0	0	0	0	0	0	0
2003	PWCC	47	134	13	5/14/2003	271	deep	40.54233398	-124.6831706	603	603	FalseCape	Mendocino	0	0	0	0	0	0	0	1	0	0	0	0	0	1	0	0	0	0	0	1	0	0	0	0	0	2	0	0	0	0	0	0	0	0	0	5
2003	PWCC	48	134	13	5/14/2003	189	deep	40.56216634	-124.6428385	602	602	FalseCape	Mendocino	0	0	0	0	0	0	0	0	0	0	0	0	0	1	0	0	0	0	0	0	0	0	0	0	0	0	0	0	0	2	0	1	0	0	0	4
2003	PWCC	49	134	13	5/14/2003	122	shallow	40.56700033	-124.4878255	601	9990	FalseCape	Mendocino	0	0	0	0	0	0	0	0	0	0	0	0	0	0	0	0	1	0	0	0	0	0	0	0	0	1	0	0	0	0	0	0	0	0	0	2
2003	PWCC	50	139	13	5/19/2003	666	deep	40.00683187	-124.2049967	592	592	ShelterCove	Navarro	0	0	0	0	0	0	0	0	0	0	0	0	0	0	0	0	0	0	0	0	0	0	0	0	0	0	0	0	0	0	0	0	0	0	0	0
2003	PWCC	51	139	13	5/19/2003	411	deep	39.99266764	-124.1900065	592	592	ShelterCove	Navarro	0	0	0	0	0	0	0	0	0	0	0	0	0	0	0	0	0	0	0	0	0	0	0	0	0	0	0	0	0	0	0	0	0	0	0	0
2003	PWCC	52	139	13	5/19/2003	295	deep	40.01350098	-124.1720052	592	592	ShelterCove	Navarro	0	0	0	0	0	0	0	0	0	0	0	0	0	0	0	0	0	0	0	0	0	0	0	0	0	0	0	0	0	0	0	0	0	0	0	0
2003	PWCC	53	139	13	5/19/2003	220	deep	40.03566488	-124.1483398	591	591	ShelterCove	Navarro	0	0	0	0	0	0	0	1	0	0	0	0	0	0	0	0	0	0	0	0	0	0	0	0	0	0	0	0	0	0	0	0	0	0	0	1
2003	PWCC	54	139	13	5/19/2003	78	shallow	40.01216634	-124.1378255	591	591	ShelterCove	Navarro	0	0	0	0	0	0	0	0	0	0	0	0	0	0	0	0	0	0	0	0	0	0	0	0	0	0	0	0	0	0	0	0	0	0	0	0
2003	PWCC	55	139	13	5/19/2003	646	deep	39.56533203	-124.0546712	4036	9992	Navarro	Navarro	0	0	0	0	0	0	0	0	0	0	0	0	0	0	0	0	0	0	0	0	0	0	0	0	0	0	0	0	0	0	0	0	0	0	0	0
2003	PWCC	56	139	13	5/19/2003	406	deep	39.53100179	-123.9946615	4036	9992	Navarro	Navarro	0	0	0	0	0	0	0	0	0	0	0	0	0	0	0	0	0	0	0	0	0	0	0	0	0	0	0	0	0	0	0	0	0	0	0	0
2003	PWCC	57	139	13	5/19/2003	291	deep	39.51566569	-123.9791667	4036	9992	Navarro	Navarro	0	0	0	0	0	0	0	0	0	0	0	0	0	0	0	0	0	0	0	0	0	0	0	0	0	0	0	0	0	0	0	0	0	0	0	0
2003	PWCC	58	139	13	5/19/2003	180	deep	39.49899902	-123.9639974	4036	9992	Navarro	Navarro	0	0	0	0	0	0	0	0	0	0	0	0	0	0	0	0	0	0	0	0	0	0	0	0	0	0	0	0	0	0	0	0	0	0	0	0
2003	PWCC	59	139	13	5/19/2003	116	shallow	39.47783203	-123.9206706	4036	8999	Navarro	Navarro	0	0	0	0	0	0	0	0	0	0	0	0	0	0	0	0	0	0	0	0	0	0	0	0	0	0	0	0	0	0	0	0	0	0	0	0
2003	PWCC	60	140	14	5/20/2003	622	deep	39.07083333	-124.0041667	197	197	Navarro	Navarro	0	0	0	0	0	0	0	0	0	0	0	0	0	0	0	0	0	0	0	0	0	0	0	0	0	0	0	0	0	0	0	0	0	0	0	0
2003	PWCC	61	140	14	5/20/2003	384	deep	39.04216715	-123.9720052	197	197	Navarro	Navarro	0	0	0	0	0	0	0	1	0	0	0	0	0	0	0	0	0	0	0	0	0	0	0	0	0	0	0	0	0	0	0	0	0	0	0	1
2003	PWCC	62	140	14	5/20/2003	302	deep	39.0125	-123.9490072	197	197	Navarro	Navarro	0	0	0	0	0	0	0	0	0	0	0	0	0	0	0	0	0	0	0	1	0	0	0	0	0	0	0	0	0	0	0	0	0	0	0	1
2003	PWCC	63	140	14	5/20/2003	158	shallow	38.98116862	-123.9331706	197	197	Navarro	Navarro	0	0	0	0	0	0	0	0	0	0	0	0	0	0	0	0	3	0	0	0	0	0	0	0	0	0	0	0	0	0	0	0	0	0	0	3
2003	PWCC	64	140	14	5/20/2003	107	shallow	38.99133301	-123.8526693	196	196	Navarro	Navarro	0	0	0	0	0	0	0	2	0	0	0	1	0	2	0	0	0	0	0	1	0	0	0	0	0	0	0	0	0	0	0	0	0	0	0	6
2003	PWCC	65	140	14	5/20/2003	107	shallow	38.55883382	-123.4619954	186	186	FortRoss	Reyes	0	0	0	0	0	0	0	3	0	0	0	0	0	0	0	0	0	0	0	0	0	0	0	0	0	0	0	0	0	0	0	0	0	0	0	3
2003	PWCC	66	140	14	5/20/2003	187	deep	38.50649821	-123.5871745	187	187	FortRoss	Reyes	0	0	0	0	0	0	0	0	0	0	0	0	0	0	0	0	0	0	0	0	0	0	0	0	0	0	0	0	0	0	0	0	0	0	0	0
2003	PWCC	67	140	14	5/20/2003	242	deep	38.48666585	-123.6093262	187	187	FortRoss	Reyes	0	0	0	0	0	0	0	0	0	0	0	0	0	0	0	0	0	0	0	0	0	0	0	0	0	0	0	0	0	0	0	0	0	0	0	0
2003	PWCC	68	140	14	5/20/2003	430	deep	38.45933431	-123.640332	187	187	FortRoss	Reyes	0	0	0	0	0	0	0	0	0	0	0	0	0	0	0	0	0	0	0	0	0	0	0	0	0	0	0	0	0	0	0	0	0	0	0	0
2003	PWCC	69	141	14	5/21/2003	568	deep	38.43066813	-123.647998	187	187	FortRoss	Reyes	0	0	0	0	0	0	0	0	0	0	0	0	0	0	0	0	0	0	0	0	0	0	0	0	0	0	0	0	0	0	0	0	0	0	0	0
2003	PWCC	70	141	14	5/21/2003	672	deep	38.15283203	-123.5441732	172	172	PointReyes	Reyes	0	0	0	0	0	0	0	0	0	0	0	0	0	0	0	0	0	0	0	0	0	0	0	0	0	0	0	0	0	0	0	0	0	0	0	0
2003	PWCC	71	141	14	5/21/2003	399	deep	38.15116781	-123.4823405	171	171	PointReyes	Reyes	0	0	0	0	0	0	0	0	0	0	0	0	0	0	0	0	0	0	0	0	0	0	0	0	0	0	0	0	0	0	0	0	0	0	0	0
2003	PWCC	72	141	14	5/21/2003	182	deep	38.12916667	-123.3669922	170	170	PointReyes	Reyes	0	0	0	0	0	0	0	0	0	0	0	0	0	0	0	0	0	0	0	0	0	0	0	0	0	0	0	0	0	0	0	0	0	0	0	0
2003	PWCC	73	141	14	5/21/2003	95	shallow	37.93883464	-123.1384928	158	158	FarallonesOutside	Farallones	0	0	0	0	0	0	0	0	0	0	0	0	0	0	0	0	0	0	0	0	0	0	0	0	0	0	0	0	0	0	0	0	0	0	0	0
2003	PWCC	74	141	14	5/21/2003	64	shallow	37.75366618	-123.1386719	156	156	FarallonesOutside	Farallones	0	0	0	0	0	0	0	20	0	0	0	11	0	0	0	0	16	0	0	2	0	0	0	0	0	0	0	0	0	0	0	0	0	0	0	49
2003	PWCC	75	141	14	5/21/2003	1185	deep	37.6543335	-123.1986654	154	154	FarallonesOutside	Farallones	0	0	0	0	0	0	0	4	0	0	0	1	0	0	0	0	2	0	0	2	0	0	0	0	0	0	0	0	0	0	0	0	0	0	0	9
2003	PWCC	76	142	14	5/22/2003	683	deep	37.54816488	-123.0581706	1029	144	GulfFarallones	Farallones	0	0	0	0	0	0	0	0	0	0	0	0	0	0	0	0	0	0	0	0	0	0	0	0	0	0	0	0	0	0	0	0	0	0	0	0
2003	PWCC	77	142	14	5/22/2003	435	deep	37.53366699	-123.0196615	1029	9996	GulfFarallones	Farallones	0	0	0	0	0	0	0	8	0	1	1	2	0	0	0	0	17	0	0	0	0	0	0	0	0	3	0	0	0	0	0	0	0	0	0	32
2003	PWCC	78	142	14	5/22/2003	262	deep	37.51016846	-122.9985026	1029	9996	GulfFarallones	Farallones	0	0	0	0	0	0	0	10	4	0	0	2	0	2	0	0	4	0	0	0	0	0	0	0	0	0	0	0	0	0	0	0	0	0	0	22
2003	PWCC	79	142	14	5/22/2003	180	deep	37.49899902	-122.9591634	1029	9996	GulfFarallones	Farallones	0	0	0	0	0	0	0	3	0	2	0	1	0	0	0	0	3	0	0	2	0	0	0	0	0	0	0	0	0	0	0	0	0	0	0	11
2003	PWCC	80	142	14	5/22/2003	91	shallow	37.49866536	-122.8366699	237	237	GulfFarallones	Farallones	1	0	0	0	0	0	0	1	0	0	0	3	0	0	0	0	0	0	0	0	0	0	0	0	0	0	0	0	0	0	0	0	0	0	0	5
2003	PWCC	81	140	14	5/20/2003	95	shallow	37.5305013	-122.8836589	237	9996	GulfFarallones	Farallones	0	0	0	0	0	0	0	0	0	0	0	2	0	0	0	0	0	0	0	0	0	0	0	0	0	0	0	0	0	0	0	0	0	0	0	2
2003	PWCC	81	142	14	5/22/2003	697	deep	36.97483317	-122.4323405	125	125	Davenport	Monterey	0	0	0	0	0	0	0	0	0	0	0	2	0	0	0	0	0	0	0	0	0	0	0	0	0	0	0	0	0	0	0	0	0	0	0	2
2003	PWCC	82	142	14	5/22/2003	248	deep	36.95583496	-122.4073405	125	125	Davenport	Monterey	0	0	0	0	0	0	0	0	0	0	0	0	0	0	0	0	0	0	0	0	0	0	0	0	0	0	0	0	0	0	0	0	0	0	0	0
2003	PWCC	83	142	14	5/22/2003	379	deep	36.9444987	-122.3755046	124	124	Davenport	Monterey	0	0	0	0	0	0	0	0	0	0	0	0	0	0	0	0	0	0	0	0	0	0	0	0	0	0	0	0	0	0	0	0	0	0	0	0
2003	PWCC	84	142	14	5/22/2003	211	deep	36.93900146	-122.3446615	124	124	Davenport	Monterey	0	0	0	0	0	0	0	0	0	1	0	0	0	0	0	0	0	0	0	0	0	0	0	0	0	0	0	0	0	0	0	0	0	0	1	2
2003	PWCC	85	143	14	5/23/2003	95	shallow	36.9444987	-122.2761719	123	123	Davenport	Monterey	4	0	0	0	0	0	0	0	1	3	0	8	0	1	0	0	1	0	0	0	0	0	0	0	0	0	0	0	0	0	0	0	0	0	0	18
2003	PWCC	86	143	14	5/23/2003	84	shallow	36.84799805	-122.0021647	119	119	MontereyInside	Monterey	3	0	0	0	0	0	0	0	0	3	0	7	0	0	0	0	1	0	0	0	0	0	0	0	0	1	0	0	0	0	0	0	0	0	0	15
2003	PWCC	87	143	14	5/23/2003	171	deep	36.77600098	-121.8896647	114	114	MontereyInside	Monterey	2	0	0	0	0	0	0	1	0	0	0	0	0	0	0	0	1	0	0	0	0	0	0	0	0	0	0	0	0	0	0	0	0	0	0	4
2003	PWCC	88	144	14	5/24/2003	510	deep	36.7456665	-121.992334	116	116	MontereyInside	Monterey	0	0	0	0	0	0	0	0	1	2	0	0	0	0	0	0	0	0	0	0	0	0	0	0	0	0	0	0	0	0	0	0	0	0	0	3
2003	PWCC	89	144	14	5/24/2003	87	shallow	36.71400146	-121.9185059	115	115	MontereyInside	Monterey	0	0	0	0	0	0	0	0	1	3	0	0	0	5	0	0	0	0	0	1	0	0	0	0	0	2	0	0	0	0	0	0	0	0	0	12
2003	PWCC	90	144	14	5/24/2003	56	shallow	36.64933268	-121.867334	111	111	MontereyInside	Monterey	0	0	0	0	0	0	0	4	0	3	0	0	0	1	0	0	1	0	0	0	0	0	0	0	0	0	0	0	0	0	0	0	0	0	0	9
2003	PWCC	91	144	14	5/24/2003	82	shallow	36.65850016	-121.9330078	112	112	MontereyInside	Monterey	0	0	0	0	0	0	0	1	0	1	0	2	0	0	0	0	0	0	0	0	0	0	0	0	0	0	0	0	0	0	0	0	0	0	0	4
2003	PWCC	93	144	14	5/24/2003	2366	deep	36.57166748	-122.1786621	110	110	MontereyOutside	Monterey	2	0	0	0	0	0	0	1	0	0	1	8	0	1	0	0	2	0	0	0	0	0	0	0	0	1	0	0	0	0	0	0	0	0	0	16
2003	PWCC	94	145	14	5/25/2003	910	deep	36.59383138	-122.0463379	109	109	MontereyOutside	Monterey	1	0	0	0	0	0	0	0	0	1	0	3	0	0	0	0	0	0	0	0	0	0	0	0	0	0	0	0	0	0	0	0	0	0	0	5
2003	PWCC	95	145	14	5/25/2003	473	deep	36.63283285	-122.0366699	113	113	MontereyOutside	Monterey	0	0	0	0	0	0	0	0	0	0	0	0	0	0	0	0	0	0	0	0	0	0	0	0	0	0	0	0	0	0	0	0	0	0	0	0
2003	PWCC	96	145	14	5/25/2003	1875	deep	36.6901652	-122.0994954	117	117	MontereyOutside	Monterey	1	0	0	0	0	0	0	0	0	0	0	1	0	0	0	0	0	0	0	0	0	0	0	0	0	0	0	0	0	0	0	0	0	0	0	2
2003	PWCC	97	145	14	5/25/2003	1001	deep	36.76649984	-122.1474935	118	118	MontereyOutside	Monterey	0	0	0	0	0	0	0	0	0	0	0	0	0	0	0	0	0	0	0	0	0	0	0	0	0	0	0	0	0	0	0	0	0	0	0	0
2003	PWCC	98	145	14	5/25/2003	764	deep	36.09099935	-121.7538411	1100	9998	PiedrasBlancas	Conception	0	0	0	0	0	0	0	2	1	3	0	13	0	0	0	0	1	0	0	0	0	0	0	0	0	0	0	0	0	0	0	0	0	0	1	21
2003	PWCC	99	145	14	5/25/2003	683	deep	36.06566569	-121.6955078	1100	9998	PiedrasBlancas	Conception	0	0	0	0	0	0	0	0	2	0	0	4	0	0	0	0	0	0	0	0	0	0	0	0	0	0	0	0	0	0	0	0	0	0	0	6
2003	PWCC	100	145	14	5/25/2003	355	deep	36.03083496	-121.6261719	4029	9998	PiedrasBlancas	Conception	0	0	0	0	0	0	0	0	0	0	0	0	0	0	0	0	0	0	0	0	0	0	0	0	0	0	0	0	0	0	0	0	0	0	0	0
2003	PWCC	101	145	14	5/25/2003	142	shallow	35.99833171	-121.5919922	4029	9998	PiedrasBlancas	Conception	0	0	0	0	0	0	0	0	0	0	0	0	0	0	0	0	0	0	0	0	0	0	0	0	0	0	0	0	0	0	0	0	0	0	0	0
2003	PWCC	102	146	14	5/26/2003	604	deep	35.53649902	-121.4128255	4023	9999	PiedrasBlancas	Conception	1	0	0	0	0	0	0	2	1	0	0	4	0	0	0	0	0	0	0	0	0	0	0	0	0	0	0	0	0	0	0	0	0	0	0	8
2003	PWCC	103	146	14	5/26/2003	391	deep	35.51166585	-121.2776693	4023	8998	PiedrasBlancas	Conception	0	0	0	0	0	0	0	0	0	0	0	0	0	0	0	0	0	0	0	0	0	0	0	0	0	0	0	0	0	0	0	0	0	0	0	0
2003	PWCC	104	146	14	5/26/2003	300	deep	35.50216471	-121.2111654	4023	8998	PiedrasBlancas	Conception	0	0	0	0	0	0	0	0	0	0	0	0	0	0	0	0	0	0	0	0	0	0	0	0	0	0	0	0	0	0	0	0	0	0	0	0
2003	PWCC	105	146	14	5/26/2003	151	shallow	35.48833415	-121.1200033	4023	8998	PiedrasBlancas	Conception	0	0	0	0	0	0	0	1	0	0	0	0	0	0	0	0	0	0	0	0	0	0	0	0	0	0	0	0	0	0	0	0	0	0	0	1
2003	PWCC	106	146	14	5/26/2003	107	shallow	34.54783529	-120.7455078	432	432	Vandenberg	Conception	0	0	0	0	0	0	0	0	1	0	0	0	0	0	0	0	0	0	0	0	0	0	0	0	0	0	0	0	0	0	0	0	0	0	0	1
2003	PWCC	107	146	14	5/26/2003	237	deep	34.53450114	-120.7698405	432	432	Vandenberg	Conception	0	0	0	0	0	0	0	0	0	0	0	23	0	0	0	0	1	0	0	0	0	0	0	0	0	0	1	0	0	0	0	0	0	0	0	25
2003	PWCC	108	146	14	5/26/2003	391	deep	34.51033529	-120.7991699	4015	432	Vandenberg	Conception	0	0	0	0	0	0	0	0	0	0	0	0	0	0	0	0	0	0	0	0	0	0	0	0	0	0	0	0	0	0	0	0	0	0	0	0
2003	PWCC	109	146	14	5/26/2003	537	deep	34.51716715	-120.8659993	4016	433	Vandenberg	Conception	0	0	0	0	0	0	0	0	0	0	0	3	0	0	0	0	0	0	0	0	0	0	0	0	0	1	0	0	0	0	0	0	0	0	0	4
2003	PWCC	110	147	14	5/27/2003	113	shallow	34.92983398	-120.8026693	492	492	PointSal	Conception	0	0	0	0	0	0	0	0	0	0	0	0	0	0	0	0	0	0	0	0	0	0	0	0	0	0	0	0	0	0	0	0	0	0	0	0
2003	PWCC	111	147	14	5/27/2003	164	deep	34.94166667	-120.8541667	493	493	PointSal	Conception	0	0	0	0	0	0	0	0	0	0	0	0	0	0	0	0	0	0	0	0	0	0	0	0	0	0	0	0	0	0	0	0	0	0	0	0
2003	PWCC	112	147	14	5/27/2003	273	deep	34.94149984	-120.9226725	493	493	PointSal	Conception	0	0	0	0	0	0	0	0	0	0	0	1	0	0	0	0	0	0	0	0	0	0	0	0	0	0	0	0	0	1	0	0	0	0	0	2
2003	PWCC	113	147	14	5/27/2003	428	deep	34.93216553	-121.007666	494	494	PointSal	Conception	0	0	0	0	0	0	0	0	0	0	0	0	0	0	0	0	0	0	0	0	0	0	0	0	0	1	0	0	0	1	0	0	0	0	0	2
2003	SWFSC	1	134	13	5/14/2003	990	deep	36.77399902	-122.1591634	118	118	MontereyOutside	Monterey	0	0	0	0	0	0	0	0	0	0	0	0	0	0	0	0	0	0	0	0	0	0	0	0	0	0	0	0	0	0	0	0	0	0	0	0
2003	SWFSC	2	134	13	5/14/2003	1890	deep	36.7043335	-122.1126628	117	117	MontereyOutside	Monterey	0	0	0	0	0	0	0	0	0	0	0	0	0	0	0	0	0	0	0	0	0	0	0	0	0	0	0	0	0	0	0	0	0	0	0	0
2003	SWFSC	3	135	13	5/15/2003	788	deep	36.64933268	-122.0568359	113	113	MontereyOutside	Monterey	1	0	0	0	0	0	0	0	0	2	0	0	0	0	0	0	0	0	1	0	0	0	0	0	0	0	0	0	0	0	0	0	0	0	0	4
2003	SWFSC	4	135	13	5/15/2003	546	deep	36.58699951	-122.0430013	109	109	MontereyOutside	Monterey	1	0	0	0	0	0	0	0	0	1	0	0	0	0	0	0	0	0	0	0	0	0	0	0	0	1	0	0	0	0	0	0	0	0	0	3
2003	SWFSC	5	135	13	5/15/2003	2320	deep	36.58783366	-122.1849935	110	110	MontereyOutside	Monterey	0	0	0	0	0	0	0	0	0	0	0	0	0	0	0	0	0	0	0	0	0	0	0	0	0	0	0	0	0	0	0	0	0	0	0	0
2003	SWFSC	6	135	13	5/15/2003	85	shallow	36.68816732	-121.9756673	112	112	MontereyInside	Monterey	2	0	0	0	0	0	0	0	0	0	0	0	0	0	0	0	0	0	0	0	0	0	0	0	0	0	0	0	0	0	0	0	0	0	0	2
2003	SWFSC	7	135	13	5/15/2003	38	shallow	36.6430013	-121.8586589	111	111	MontereyInside	Monterey	1	0	0	0	0	0	0	0	0	3	0	0	0	0	0	0	0	0	0	0	0	0	0	0	0	0	0	0	0	0	0	0	0	0	0	4
2003	SWFSC	8	136	13	5/16/2003	89	shallow	36.71183268	-121.9134928	115	115	MontereyInside	Monterey	2	0	0	0	0	0	0	0	0	0	0	0	0	0	0	0	0	0	0	0	0	0	0	0	0	0	0	0	0	0	0	0	0	0	0	2
2003	SWFSC	9	136	13	5/16/2003	277	deep	36.75833333	-122.002832	116	116	MontereyInside	Monterey	0	0	0	0	0	0	0	0	0	0	0	0	0	0	0	0	0	0	0	0	0	0	0	0	0	0	0	0	0	0	0	0	0	0	0	0
2003	SWFSC	10	136	13	5/16/2003	120	shallow	36.77416585	-121.8796712	114	114	MontereyInside	Monterey	34	0	0	0	1	0	0	0	0	0	0	0	0	0	0	0	0	0	0	0	0	0	0	0	0	0	0	0	0	0	0	0	0	0	0	35
2003	SWFSC	13	137	13	5/17/2003	74	shallow	36.77849935	-121.8818359	114	114	MontereyInside	Monterey	0	0	0	0	0	0	0	0	0	0	0	0	0	0	0	0	0	0	0	0	0	0	0	0	0	0	0	0	0	0	0	0	0	0	0	0
2003	SWFSC	14	137	13	5/17/2003	89	shallow	36.85083415	-121.9889974	119	119	MontereyInside	Monterey	0	0	0	0	0	0	0	0	0	0	0	0	0	0	0	0	0	0	0	0	0	0	0	0	0	0	0	0	0	0	0	0	0	0	0	0
2003	SWFSC	19	139	13	5/19/2003	83	shallow	36.9944987	-122.3088379	123	123	Davenport	Monterey	1	0	0	0	0	0	0	3	1	9	0	2	0	0	0	0	1	0	0	0	0	0	0	0	0	0	0	0	0	0	0	0	0	0	0	17
2003	SWFSC	20	139	13	5/19/2003	132	shallow	36.9956665	-122.3868327	124	124	Davenport	Monterey	0	0	0	0	0	0	0	0	0	0	0	0	0	0	0	0	0	0	0	0	0	0	0	0	0	0	0	0	0	0	0	0	0	0	0	0
2003	SWFSC	21	140	14	5/20/2003	139	shallow	36.99750163	-122.4376628	125	125	Davenport	Monterey	0	0	0	0	0	0	0	0	0	0	0	0	0	0	0	0	0	0	0	0	0	0	0	0	0	0	0	0	0	0	0	0	0	0	0	0
2003	SWFSC	22	140	14	5/20/2003	405	deep	36.99216715	-122.602832	126	126	Davenport	Monterey	0	0	0	0	0	0	0	0	0	0	0	0	0	0	0	0	0	0	0	0	0	0	0	0	0	0	0	0	0	0	0	0	0	0	0	0
2003	SWFSC	24	140	14	5/20/2003	84	shallow	37.28183187	-122.5805013	131	131	Pescadero	Farallones	0	0	0	0	0	0	0	0	0	3	0	8	0	1	0	0	0	0	0	0	0	0	0	0	0	0	0	0	0	0	0	0	0	0	0	12
2003	SWFSC	25	140	14	5/20/2003	84	shallow	37.2848348	-122.6650065	132	132	Pescadero	Farallones	0	0	0	0	0	0	0	3	0	0	0	1	0	1	0	0	2	0	0	0	0	0	0	0	0	1	0	0	0	0	0	0	0	0	0	8
2003	SWFSC	26	141	14	5/21/2003	200	deep	37.2848348	-122.8275065	133	133	Pescadero	Farallones	0	0	0	1	0	0	0	5	0	1	0	0	0	1	0	0	0	0	0	3	0	0	0	0	0	0	0	0	0	0	0	0	0	0	0	11
2003	SWFSC	27	141	14	5/21/2003	574	deep	37.28166504	-122.9959961	134	134	Pescadero	Farallones	0	0	0	0	0	0	0	0	0	0	0	0	0	0	0	0	0	0	0	0	0	0	0	0	0	0	0	0	0	0	0	0	0	0	0	0
2003	SWFSC	29	142	14	5/22/2003	1250	deep	37.88983154	-123.4904948	162	162	FarallonesOutside	Farallones	0	0	0	0	0	0	0	0	0	0	0	0	0	0	0	0	0	0	0	0	0	0	0	0	0	0	0	0	0	0	0	0	0	0	0	0
2003	SWFSC	30	142	14	5/22/2003	105	shallow	37.89883219	-123.3318359	160	160	FarallonesOutside	Farallones	0	0	0	0	0	0	0	0	0	1	0	0	0	1	0	0	5	0	0	0	0	0	0	0	0	0	0	0	0	0	0	0	0	0	0	7
2003	SWFSC	31	143	14	5/23/2003	84	shallow	37.75249837	-123.1481608	156	156	FarallonesOutside	Farallones	0	0	0	0	0	0	0	7	0	0	0	0	0	0	0	0	4	0	0	1	0	0	0	0	0	0	0	0	0	0	0	0	0	0	0	12
2003	SWFSC	32	143	14	5/23/2003	1313	deep	37.6569987	-123.2063314	154	154	FarallonesOutside	Farallones	0	0	0	0	0	0	0	0	0	0	0	0	0	0	0	0	0	0	0	0	0	0	0	0	0	0	0	0	0	0	0	0	0	0	0	0
2003	SWFSC	33	143	14	5/23/2003	81	shallow	36.85216471	-122.0075033	119	119	MontereyInside	Monterey	0	0	0	0	0	0	0	0	1	6	0	3	0	0	0	0	0	0	0	0	0	0	0	0	0	0	0	0	0	0	0	0	0	0	0	10
2003	SWFSC	34	143	14	5/23/2003	180	deep	36.77466634	-121.8898275	114	114	MontereyInside	Monterey	5	0	0	0	0	0	0	1	0	1	0	0	0	0	0	0	0	0	0	0	0	0	0	0	0	0	0	0	0	0	0	0	0	0	0	7
2003	SWFSC	35	144	14	5/24/2003	797	deep	36.74416504	-121.9996745	116	116	MontereyInside	Monterey	1	0	0	0	0	0	0	1	0	3	0	4	0	0	0	0	1	0	0	0	0	0	0	0	0	1	0	0	0	0	0	0	0	0	0	11
2003	SWFSC	36	144	14	5/24/2003	91	shallow	36.71166585	-121.9208333	115	115	MontereyInside	Monterey	0	0	0	0	0	0	0	0	0	0	0	0	0	1	0	0	0	0	0	0	0	0	0	0	0	0	0	0	0	0	0	0	0	0	0	1
2003	SWFSC	37	144	14	5/24/2003	36	shallow	36.64399821	-121.8634928	111	111	MontereyInside	Monterey	0	0	0	0	0	0	0	6	2	6	0	0	0	0	0	0	2	0	0	2	0	0	0	0	0	1	0	0	0	0	0	0	0	0	0	19
2003	SWFSC	38	144	14	5/24/2003	73	shallow	36.65233154	-121.9308268	112	112	MontereyInside	Monterey	0	0	0	0	0	0	0	1	0	1	0	2	0	0	0	0	0	0	0	0	0	0	0	0	0	0	0	0	0	0	0	0	0	0	0	4
2003	SWFSC	40	144	14	5/24/2003	2320	deep	36.56883138	-122.1709961	110	110	MontereyOutside	Monterey	10	0	0	0	0	0	0	0	0	0	0	1	0	0	0	0	1	0	0	0	0	0	0	0	0	0	0	0	0	0	0	0	0	0	1	13
2003	SWFSC	41	145	14	5/25/2003	546	deep	36.59433187	-122.0428385	109	109	MontereyOutside	Monterey	0	0	0	0	0	0	0	0	0	0	0	0	0	0	0	0	0	0	0	0	0	0	0	0	0	0	0	0	0	0	0	0	0	0	0	0
2003	SWFSC	42	145	14	5/25/2003	910	deep	36.63583171	-122.0378255	113	113	MontereyOutside	Monterey	0	0	0	0	0	0	0	0	0	0	0	0	0	0	0	0	0	0	0	0	0	0	0	0	0	0	0	0	0	0	0	0	0	0	0	0
2003	SWFSC	43	145	14	5/25/2003	1820	deep	36.69283447	-122.1021647	117	117	MontereyOutside	Monterey	0	0	0	0	0	0	0	0	0	0	0	5	1	0	0	0	1	0	0	1	0	0	0	0	0	0	0	0	0	0	0	0	0	0	0	8
2003	SWFSC	44	145	14	5/25/2003	910	deep	36.76666667	-122.1406738	118	118	MontereyOutside	Monterey	0	0	0	0	0	0	0	1	1	0	0	8	0	0	0	0	0	0	0	0	0	0	0	0	0	1	0	0	0	0	0	0	0	0	0	11
2003	SWFSC	45	145	14	5/25/2003	96	shallow	36.98783366	-122.3165039	123	123	Davenport	Monterey	2	0	0	0	0	0	0	1	3	2	0	0	0	0	0	0	3	0	0	1	0	0	0	0	0	0	0	0	0	0	0	0	0	0	0	12
2003	SWFSC	46	145	14	5/25/2003	130	shallow	36.98633219	-122.3893392	124	124	Davenport	Monterey	0	0	0	1	0	0	0	0	1	3	0	0	0	0	0	0	1	0	0	1	0	0	0	0	0	0	0	0	0	0	0	1	0	0	0	8
2003	SWFSC	47	146	14	5/26/2003	169	deep	36.97683512	-122.4081706	125	125	Davenport	Monterey	0	0	0	0	0	0	0	1	1	0	0	2	0	0	0	0	1	0	0	0	0	0	0	0	0	0	0	0	0	0	0	0	0	0	0	5
2003	SWFSC	48	146	14	5/26/2003	491	deep	36.98283285	-122.5784993	126	126	Davenport	Monterey	0	0	0	0	0	0	0	1	1	2	0	0	0	0	0	0	2	0	0	0	0	0	0	0	0	0	0	0	0	0	0	0	0	0	0	6
2003	SWFSC	49	146	14	5/26/2003	1010	deep	36.98400065	-122.7724935	127	127	Davenport	Monterey	0	0	0	0	0	0	0	0	0	0	0	0	0	0	0	0	0	0	0	0	0	0	0	0	0	0	0	0	0	0	0	0	0	0	0	0
2003	SWFSC	50	146	14	5/26/2003	81	shallow	37.28933512	-122.5843262	131	131	Pescadero	Farallones	0	0	0	0	0	0	0	1	1	0	0	6	0	0	0	0	0	0	0	0	0	0	0	0	0	0	0	0	0	0	0	0	0	0	0	8
2003	SWFSC	51	146	14	5/26/2003	94	shallow	37.29033203	-122.6575033	132	132	Pescadero	Farallones	0	0	0	0	0	0	0	12	0	28	1	49	0	0	0	0	6	0	0	1	0	0	0	0	0	0	0	0	0	0	0	0	0	0	2	99
2003	SWFSC	52	147	14	5/27/2003	173	deep	37.28466797	-122.8286621	133	133	Pescadero	Farallones	0	0	0	0	0	0	0	0	1	0	0	0	0	0	0	0	0	0	0	0	0	0	0	0	0	0	0	0	0	0	0	0	0	0	0	1
2003	SWFSC	53	147	14	5/27/2003	546	deep	37.28900146	-122.9933268	134	134	Pescadero	Farallones	0	0	0	0	0	0	0	0	0	0	0	0	0	0	0	0	1	0	0	2	0	0	0	0	0	0	0	0	0	0	0	0	0	0	0	3
2003	SWFSC	55	147	14	5/27/2003	115	shallow	37.67616781	-123.0766602	152	152	FarallonesOutside	Farallones	0	0	0	0	0	0	0	3	0	0	0	0	0	0	0	0	1	0	0	0	0	0	0	0	0	0	0	0	0	0	0	0	0	0	0	4
2003	SWFSC	56	147	14	5/27/2003	1080	deep	37.67216797	-123.2233398	154	154	FarallonesOutside	Farallones	0	0	0	0	0	0	0	0	0	0	0	2	0	0	0	0	0	0	0	1	0	0	0	0	0	0	0	0	0	2	0	0	0	0	0	5
2003	SWFSC	57	148	14	5/28/2003	86	shallow	37.74966634	-123.1443359	156	156	FarallonesOutside	Farallones	0	0	0	0	0	0	0	3	0	0	0	1	0	3	0	0	6	0	0	1	0	0	0	0	0	0	0	0	0	0	0	0	0	0	0	14
2003	SWFSC	58	148	14	5/28/2003	89	shallow	37.89233398	-123.327832	160	160	FarallonesOutside	Farallones	0	0	0	0	0	0	0	3	0	0	0	3	0	0	0	0	3	0	0	0	0	0	0	0	0	0	0	0	0	0	0	0	0	0	0	9
2003	SWFSC	60	148	14	5/28/2003	200	deep	38.17866618	-123.385498	170	170	PointReyes	Reyes	0	0	0	0	0	0	0	0	0	0	0	0	0	0	0	0	0	0	0	2	0	0	0	0	0	0	0	0	0	0	0	0	0	0	0	2
2003	SWFSC	61	148	14	5/28/2003	126	shallow	38.18033447	-123.2919922	168	168	PointReyes	Reyes	0	0	0	0	0	0	0	3	1	0	0	1	0	0	0	0	2	0	0	0	0	0	0	0	0	0	0	0	0	0	0	0	0	0	0	7
2003	SWFSC	62	149	14	5/29/2003	92	shallow	38.18616536	-123.1768392	167	167	PointReyes	Reyes	0	0	0	0	0	0	0	2	0	0	0	0	0	0	0	0	0	0	0	0	0	0	0	0	0	1	0	0	0	0	0	0	0	0	0	3
2003	SWFSC	63	149	14	5/29/2003	73	shallow	38.17150065	-123.0944987	166	166	PointReyes	Reyes	0	0	0	0	0	0	0	0	0	0	0	0	0	0	0	0	1	0	0	0	0	0	0	0	0	0	0	0	0	0	0	0	0	0	0	1
2003	SWFSC	64	149	14	5/29/2003	53	shallow	38.18400065	-123.0158366	165	165	PointReyes	Reyes	0	0	0	0	0	0	0	11	2	0	0	0	0	2	0	0	8	0	0	2	0	0	0	0	0	2	0	0	0	0	0	0	0	0	0	27
2003	SWFSC	65	149	14	5/29/2003	53	shallow	38.17416585	-123.0001628	165	165	PointReyes	Reyes	0	0	0	0	0	0	0	16	2	2	0	4	0	2	0	0	11	0	0	2	0	0	0	0	0	0	0	0	0	0	0	0	0	0	0	39
2003	SWFSC	66	151	15	5/31/2003	60	shallow	37.80150146	-122.8931641	139	139	GulfFarallones	Farallones	0	0	0	0	0	0	0	11	5	0	0	0	0	0	0	0	2	0	0	2	0	0	0	0	0	0	0	0	0	0	0	0	0	0	0	20
2003	SWFSC	67	151	15	5/31/2003	60	shallow	37.71266683	-122.9261719	138	138	GulfFarallones	Farallones	0	0	0	0	0	0	0	11	2	0	0	0	0	0	0	0	5	0	0	0	0	0	0	0	0	0	0	0	0	0	0	0	0	0	0	18
2003	SWFSC	68	152	15	6/1/2003	76	shallow	37.61599935	-122.8486654	237	237	GulfFarallones	Farallones	0	0	0	0	0	0	0	10	0	2	0	11	0	1	0	0	2	0	0	0	0	0	0	0	0	0	0	0	0	0	0	0	0	0	0	26
2003	SWFSC	69	152	15	6/1/2003	79	shallow	36.8555013	-122.0011719	119	119	MontereyInside	Monterey	0	0	0	0	0	0	0	0	0	0	0	0	0	0	0	0	0	0	0	0	0	0	0	0	0	0	0	0	0	0	0	0	0	0	0	0
2003	SWFSC	70	152	15	6/1/2003	245	deep	36.77183431	-121.8861654	114	114	MontereyInside	Monterey	0	0	0	0	0	0	0	0	0	1	0	0	0	0	0	0	0	0	0	0	0	0	0	0	0	0	0	0	0	0	0	0	0	0	0	1
2003	SWFSC	71	153	15	6/2/2003	685	deep	36.74499919	-121.9926595	116	116	MontereyInside	Monterey	1	0	0	0	0	0	0	0	0	1	0	0	0	0	0	0	1	0	0	0	0	0	0	0	0	0	0	0	0	0	0	0	0	0	0	3
2003	SWFSC	72	153	15	6/2/2003	96	shallow	36.71283366	-121.925	115	115	MontereyInside	Monterey	0	0	0	0	0	0	0	0	0	0	0	0	0	1	0	0	0	0	0	0	0	0	0	0	0	0	0	0	0	0	0	0	0	0	0	1
2003	SWFSC	73	153	15	6/2/2003	42	shallow	36.64233398	-121.8621745	111	111	MontereyInside	Monterey	0	0	0	0	0	0	0	11	2	0	0	5	0	0	0	0	3	0	0	0	0	0	0	0	0	1	0	0	0	0	0	0	0	0	0	22
2003	SWFSC	74	153	15	6/2/2003	75	shallow	36.65	-121.9340007	112	112	MontereyInside	Monterey	0	0	0	0	0	0	0	2	0	2	0	0	0	2	0	0	4	0	0	1	0	0	0	0	0	0	0	0	0	0	0	0	0	0	0	11
2003	SWFSC	75	153	15	6/2/2003	2307	deep	36.59949951	-122.1950033	110	110	MontereyOutside	Monterey	0	0	0	0	0	0	0	0	0	0	0	1	0	0	0	0	0	0	0	0	0	0	0	0	0	1	0	0	0	0	0	0	0	0	1	3
2003	SWFSC	76	153	15	6/2/2003	1063	deep	36.59283447	-122.0461589	109	109	MontereyOutside	Monterey	8	0	0	0	0	0	0	0	0	0	0	1	0	0	0	0	0	0	0	0	0	0	0	0	0	0	0	0	0	0	0	0	0	0	0	9
2003	SWFSC	77	154	15	6/3/2003	910	deep	36.65666504	-122.0623372	113	113	MontereyOutside	Monterey	0	0	0	0	0	0	0	0	0	0	0	1	0	0	0	0	0	0	0	0	0	0	0	0	0	0	0	0	0	0	0	0	0	0	0	1
2003	SWFSC	78	154	15	6/3/2003	1910	deep	36.70850016	-122.1189941	117	117	MontereyOutside	Monterey	0	0	0	0	0	0	0	0	0	0	0	0	0	1	0	0	0	0	0	0	0	0	0	0	0	0	0	0	0	0	0	0	0	0	0	1
2003	SWFSC	79	154	15	6/3/2003	1000	deep	36.78366699	-122.1631673	118	118	MontereyOutside	Monterey	0	0	0	0	0	0	0	0	0	0	0	1	0	0	0	0	0	0	0	0	0	0	0	0	0	0	0	0	0	0	0	0	0	0	0	1
2003	SWFSC	80	154	15	6/3/2003	1001	deep	36.99316813	-122.7736654	127	127	Davenport	Monterey	0	0	0	0	0	0	0	0	0	0	0	0	0	0	0	0	0	0	0	0	0	0	0	0	0	0	0	0	0	0	0	0	0	0	0	0
2003	SWFSC	81	154	15	6/3/2003	455	deep	36.9901652	-122.6014974	126	126	Davenport	Monterey	0	0	0	0	0	0	0	0	0	0	0	0	0	0	0	0	0	0	0	0	0	0	0	0	0	4	0	0	0	0	0	0	0	0	0	4
2003	SWFSC	82	155	15	6/4/2003	167	deep	36.99633382	-122.4303385	125	125	Davenport	Monterey	4	0	0	0	0	0	0	1	0	0	0	1	0	0	0	0	0	0	0	1	0	0	0	0	0	0	0	0	0	0	0	0	0	0	0	7
2003	SWFSC	83	155	15	6/4/2003	130	shallow	36.99499919	-122.3866699	124	124	Davenport	Monterey	1	0	0	0	0	0	0	1	0	0	0	0	0	0	0	0	0	0	0	0	0	0	0	0	0	0	0	0	0	0	0	0	0	0	0	2
2003	SWFSC	84	155	15	6/4/2003	83	shallow	36.99666748	-122.2961589	123	123	Davenport	Monterey	0	0	0	0	0	0	0	4	0	0	0	0	0	0	0	0	0	0	0	0	0	0	0	0	0	0	0	0	0	0	0	0	0	0	0	4
2003	SWFSC	85	155	15	6/4/2003	87	shallow	37.27333171	-122.5473307	131	131	Pescadero	Farallones	0	0	0	0	0	0	0	0	0	0	0	0	0	0	0	0	1	0	0	1	0	0	0	0	0	0	0	0	0	0	0	0	0	0	0	2
2003	SWFSC	86	155	15	6/4/2003	97	shallow	37.27550049	-122.6404948	132	132	Pescadero	Farallones	0	0	0	0	0	0	0	1	0	0	0	0	0	0	0	0	1	0	0	0	0	0	0	0	0	0	0	0	0	0	0	0	0	0	0	2
2003	SWFSC	87	156	15	6/5/2003	168	deep	37.27033285	-122.8103353	133	133	Pescadero	Farallones	0	0	0	0	0	0	0	0	1	0	0	0	0	0	0	0	0	0	0	0	0	0	0	0	0	0	0	0	0	0	0	0	0	0	0	1
2003	SWFSC	88	156	15	6/5/2003	546	deep	37.27483317	-122.9669922	134	134	Pescadero	Farallones	0	0	0	0	0	0	0	0	0	0	0	0	0	0	0	0	0	0	0	0	0	0	0	0	0	0	0	0	0	0	0	0	0	0	0	0
2003	SWFSC	89	156	15	6/5/2003	841	deep	37.27583415	-123.1358398	135	135	Pescadero	Farallones	0	0	0	0	0	0	0	0	0	0	0	0	0	0	0	0	0	0	0	0	0	0	0	0	0	0	0	0	0	0	0	0	0	0	0	0
2003	SWFSC	90	156	15	6/5/2003	100	shallow	37.65799967	-123.0296712	152	152	FarallonesOutside	Farallones	0	0	0	0	0	0	0	0	0	0	0	0	0	0	0	0	0	0	0	0	0	0	0	0	0	0	0	0	0	0	0	0	0	0	0	0
2003	SWFSC	91	156	15	6/5/2003	1343	deep	37.6526652	-123.2158366	154	154	FarallonesOutside	Farallones	0	0	0	0	0	0	0	0	2	0	0	0	0	0	0	0	0	0	0	0	0	0	0	0	0	0	0	0	0	0	0	0	0	0	0	2
2003	SWFSC	92	157	15	6/6/2003	77	shallow	37.74116618	-123.134668	156	156	FarallonesOutside	Farallones	0	0	0	0	0	0	0	0	0	0	0	0	0	0	0	0	0	0	0	0	0	0	0	0	0	0	0	0	0	0	0	0	0	0	0	0
2003	SWFSC	93	157	15	6/6/2003	91	shallow	37.88283285	-123.2994954	160	160	FarallonesOutside	Farallones	0	0	0	0	0	0	0	1	1	0	0	0	0	0	0	0	1	0	0	0	0	0	0	0	0	0	0	0	0	0	0	0	0	0	0	3
2003	SWFSC	94	157	15	6/6/2003	1335	deep	37.88299967	-123.4891602	162	162	FarallonesOutside	Farallones	0	0	0	1	0	0	0	0	1	0	0	0	0	0	0	0	0	0	1	0	0	0	0	0	0	0	0	0	0	2	0	0	0	0	0	5
2003	SWFSC	95	157	15	6/6/2003	449	deep	38.16316732	-123.4883301	171	171	PointReyes	Reyes	0	0	0	0	0	0	0	0	0	0	0	0	0	0	0	0	0	0	0	0	0	0	0	0	0	0	0	0	0	0	0	0	0	0	0	0
2003	SWFSC	96	157	15	6/6/2003	204	deep	38.1668335	-123.3759928	170	170	PointReyes	Reyes	0	0	0	0	0	0	0	3	1	0	0	0	0	0	0	0	7	0	0	0	0	0	0	0	0	0	0	0	0	0	0	0	0	0	0	11
2003	SWFSC	97	157	15	6/6/2003	127	shallow	38.16549886	-123.2944987	168	168	PointReyes	Reyes	0	0	0	0	0	0	0	1	1	0	0	0	0	0	0	0	2	0	0	0	0	0	0	0	0	0	0	0	0	0	0	0	0	0	0	4
2003	SWFSC	98	158	15	6/7/2003	91	shallow	38.1668335	-123.1830078	167	167	PointReyes	Reyes	0	0	0	0	0	0	0	1	1	0	0	0	0	0	0	0	1	0	0	0	0	0	0	0	0	0	0	0	0	0	0	0	0	0	0	3
2003	SWFSC	99	158	15	6/7/2003	79	shallow	38.16183268	-123.0968262	166	166	PointReyes	Reyes	0	0	0	0	0	0	0	7	2	0	0	0	0	0	0	0	3	0	0	0	0	0	0	0	0	0	0	0	0	0	0	0	0	0	0	12
2003	SWFSC	100	158	15	6/7/2003	55	shallow	38.17866618	-123.002832	165	165	PointReyes	Reyes	2	0	0	0	0	0	0	3	3	0	0	0	0	2	0	0	5	0	0	0	0	0	0	0	0	0	0	0	0	0	0	0	0	0	0	15
2003	SWFSC	101	158	15	6/7/2003	58	shallow	37.79833171	-122.8805013	139	139	GulfFarallones	Farallones	0	0	0	0	0	0	0	3	3	2	0	0	0	0	0	0	2	0	0	0	0	0	0	0	0	0	0	0	0	0	0	0	0	0	0	10
2003	SWFSC	102	158	15	6/7/2003	58	shallow	37.79483236	-122.8735026	139	139	GulfFarallones	Farallones	0	0	0	0	0	0	0	1	1	0	0	0	0	0	0	0	1	0	0	0	0	0	0	0	0	0	0	0	0	0	0	0	0	0	0	3
2003	SWFSC	103	158	15	6/7/2003	58	shallow	37.70316569	-122.9181641	138	138	GulfFarallones	Farallones	0	0	0	0	0	0	0	7	4	0	0	0	0	1	0	0	6	0	0	0	0	0	0	0	0	1	0	0	0	0	0	0	0	0	0	19
2003	SWFSC	110	160	16	6/9/2003	390	deep	38.17266846	-123.4959961	171	171	PointReyes	Reyes	0	0	0	0	0	0	0	0	0	0	0	0	0	0	0	0	0	0	0	0	0	0	0	0	0	0	0	0	0	0	0	0	0	0	0	0
2003	SWFSC	111	160	16	6/9/2003	210	deep	38.17316488	-123.375	170	170	PointReyes	Reyes	0	0	0	0	0	0	0	0	0	0	0	0	0	0	0	0	0	0	0	0	0	0	0	0	0	0	0	0	0	0	0	0	0	0	1	1
2003	SWFSC	112	161	16	6/10/2003	127	shallow	38.17316488	-123.2913411	168	168	PointReyes	Reyes	0	0	0	0	0	0	0	0	0	0	0	0	0	0	0	0	0	0	0	0	0	0	0	0	0	0	0	0	0	0	0	0	0	0	0	0
2003	SWFSC	113	161	16	6/10/2003	91	shallow	38.17516683	-123.1758301	167	167	PointReyes	Reyes	0	0	0	0	0	0	0	1	0	0	0	0	0	0	0	0	1	0	0	2	0	0	0	0	0	0	0	0	0	0	0	0	0	0	0	4
2003	SWFSC	114	161	16	6/10/2003	73	shallow	38.16666667	-123.0924967	166	166	PointReyes	Reyes	0	0	0	0	0	0	0	1	0	0	0	0	0	0	0	0	0	0	0	0	0	0	0	0	0	0	0	0	0	0	0	0	0	0	0	1
2003	SWFSC	115	161	16	6/10/2003	55	shallow	38.17216797	-123.004834	165	165	PointReyes	Reyes	2	0	0	0	0	0	0	8	3	0	0	0	0	0	0	0	3	0	0	0	0	0	0	0	0	0	0	0	0	0	0	0	0	0	0	16
2003	SWFSC	116	161	16	6/10/2003	72	shallow	37.60950114	-122.8391602	237	237	GulfFarallones	Farallones	0	0	0	0	0	0	0	0	0	0	0	0	0	0	0	0	0	0	0	0	0	0	0	0	0	0	0	0	0	0	0	0	0	0	0	0
2003	SWFSC	118	162	16	6/11/2003	56	shallow	37.79233398	-122.877832	139	139	GulfFarallones	Farallones	0	0	0	0	0	0	0	3	0	0	0	0	0	0	0	0	2	0	0	0	0	0	0	0	0	0	0	0	0	0	0	0	0	0	0	5
2004	PWCC	1	128	12	5/7/2004	96	shallow	46.48666992	-124.4011719	722	722	WillapaBay	Columbia	0	0	0	0	0	0	0	0	0	0	0	0	0	0	0	0	0	0	0	0	0	0	0	0	0	0	0	0	0	0	0	0	0	0	0	0
2004	PWCC	2	128	12	5/7/2004	197	deep	46.49249674	-124.5061686	723	723	WillapaBay	Columbia	0	0	0	0	0	0	0	0	0	0	0	0	0	0	0	0	0	0	0	0	0	0	0	0	0	0	0	0	0	0	0	0	0	0	0	0
2004	PWCC	3	128	12	5/7/2004	364	deep	46.51133626	-124.514502	723	723	WillapaBay	Columbia	0	0	0	0	0	0	0	0	0	0	0	0	0	0	0	0	0	0	0	0	0	0	0	0	0	0	0	0	0	0	0	0	0	0	0	0
2004	PWCC	4	128	12	5/7/2004	528	deep	46.47166341	-124.5514974	723	723	WillapaBay	Columbia	0	0	0	0	0	0	0	0	0	0	0	0	0	0	0	0	0	0	0	0	0	0	0	0	0	0	0	0	0	0	0	0	0	0	0	0
2004	PWCC	5	128	12	5/7/2004	819	deep	46.47700195	-124.5741699	723	723	WillapaBay	Columbia	0	0	0	0	0	0	0	0	0	0	0	0	0	0	0	0	0	0	0	0	0	0	0	0	0	0	0	0	0	0	0	0	0	0	0	0
2004	PWCC	6	128	12	5/7/2004	546	deep	45.97416992	-124.8224935	715	715	ColumbiaRiver	Columbia	0	0	0	0	0	0	0	0	0	0	0	0	0	0	0	0	0	0	0	0	0	0	0	0	0	0	0	0	0	0	0	0	0	0	0	0
2004	PWCC	7	128	12	5/7/2004	366	deep	46.0055013	-124.759668	715	715	ColumbiaRiver	Columbia	0	0	0	0	0	0	0	0	0	0	0	0	0	0	0	0	0	0	0	0	0	0	0	0	0	0	0	0	0	0	0	0	0	0	0	0
2004	PWCC	8	128	12	5/7/2004	207	deep	45.99349772	-124.6836589	714	714	ColumbiaRiver	Columbia	0	0	0	0	0	0	0	0	0	0	0	0	0	0	0	0	0	0	0	0	0	0	0	0	0	0	0	0	0	0	0	0	0	0	0	0
2004	PWCC	9	128	12	5/7/2004	138	shallow	45.98649902	-124.5851725	713	713	ColumbiaRiver	Columbia	0	0	0	0	0	0	0	0	0	0	0	0	0	0	0	0	0	0	0	0	0	0	0	0	0	0	0	0	0	0	0	0	0	0	0	0
2004	PWCC	10	129	12	5/8/2004	144	shallow	45.96916504	-124.4141602	712	712	ColumbiaRiver	Columbia	0	0	0	0	0	0	0	0	0	0	0	0	0	0	0	0	0	0	0	0	0	0	0	0	0	0	0	0	0	0	0	0	0	0	0	0
2004	PWCC	11	129	12	5/8/2004	118	shallow	45.53833008	-124.1841634	701	701	Tillamook	Newport	0	0	0	0	0	0	0	0	0	0	0	0	0	0	0	0	0	0	0	0	0	0	0	0	0	0	0	0	0	0	0	0	0	0	0	0
2004	PWCC	12	129	12	5/8/2004	147	shallow	45.51900228	-124.2455078	702	702	Tillamook	Newport	0	0	0	0	0	0	0	0	0	0	0	0	0	0	0	0	0	0	0	0	0	0	0	0	0	0	0	0	0	0	0	0	0	0	0	0
2004	PWCC	13	129	12	5/8/2004	180	deep	45.51700033	-124.3646647	703	703	Tillamook	Newport	0	0	0	0	0	0	0	0	0	0	0	0	0	0	0	0	0	0	0	0	0	0	0	0	0	0	0	0	0	0	0	0	0	0	0	0
2004	PWCC	14	129	12	5/8/2004	382	deep	45.46833496	-124.4883301	704	704	Tillamook	Newport	0	0	0	0	0	0	0	0	0	0	0	0	0	0	0	0	0	0	0	0	0	0	0	0	0	0	0	0	0	0	0	0	0	0	0	0
2004	PWCC	15	129	12	5/8/2004	546	deep	45.46749674	-124.7431641	706	706	Tillamook	Newport	0	0	0	0	0	0	0	0	0	0	0	1	0	0	0	0	0	0	0	0	0	0	0	0	0	0	0	0	0	0	0	0	0	0	21	22
2004	PWCC	16	130	13	5/9/2004	573	deep	45.02516276	-124.7715007	697	697	LincolnCity	Newport	0	0	0	0	0	0	0	0	0	0	0	0	0	0	0	0	0	0	0	0	0	0	0	0	0	0	0	0	0	0	0	0	0	0	4	4
2004	PWCC	17	130	13	5/9/2004	395	deep	45.00383301	-124.5208333	694	694	LincolnCity	Newport	0	0	0	0	0	0	0	0	0	0	0	0	0	0	0	0	0	0	0	0	0	0	0	0	0	0	0	0	0	0	0	0	0	0	0	0
2004	PWCC	18	130	13	5/9/2004	177	deep	44.9694987	-124.3521647	693	693	LincolnCity	Newport	0	0	0	0	0	0	0	0	0	0	0	0	0	0	0	0	0	0	0	0	0	0	0	0	0	0	0	0	0	0	0	0	0	0	0	0
2004	PWCC	19	130	13	5/9/2004	140	shallow	44.975	-124.2496745	692	692	LincolnCity	Newport	0	0	0	1	0	0	0	0	0	0	0	0	0	0	0	0	0	0	0	0	0	0	0	0	0	0	0	0	0	0	0	0	0	0	0	1
2004	PWCC	20	130	13	5/9/2004	100	shallow	44.9430013	-124.1764974	692	692	LincolnCity	Newport	0	0	0	0	0	0	0	0	0	0	0	0	0	0	0	0	0	0	0	0	0	0	0	0	0	0	0	0	0	0	0	0	0	0	0	0
2004	PWCC	21	131	13	5/10/2004	89	shallow	44.5069987	-124.4974935	521	682	Newport	Newport	0	0	0	0	0	0	0	0	0	0	0	0	0	0	0	0	0	0	0	0	0	0	0	0	0	0	0	0	0	0	0	0	0	0	0	0
2004	PWCC	22	131	13	5/10/2004	137	shallow	44.51033529	-124.5831706	683	683	Newport	Newport	0	0	0	0	0	0	0	0	0	0	0	0	0	0	0	0	0	0	0	0	0	0	0	0	0	0	0	0	0	0	0	0	0	0	0	0
2004	PWCC	23	132	13	5/11/2004	186	deep	44.54349772	-124.6148275	683	683	Newport	Newport	0	0	0	0	0	0	0	0	0	0	0	0	0	0	0	0	0	0	0	0	0	0	0	0	0	0	0	0	0	0	0	0	0	0	1	1
2004	PWCC	24	132	13	5/11/2004	364	deep	44.54416504	-124.7273275	684	684	Newport	Newport	0	0	0	0	0	0	0	0	0	0	0	0	0	0	0	0	0	0	0	0	0	0	0	0	0	0	0	0	0	0	0	0	0	0	0	0
2004	PWCC	25	132	13	5/11/2004	519	deep	44.47333171	-124.9316732	524	686	Newport	Newport	0	0	0	0	0	0	0	0	3	0	0	0	0	1	0	0	0	0	0	1	0	0	0	0	0	0	0	0	0	0	0	0	0	0	0	5
2004	PWCC	26	132	13	5/11/2004	601	deep	44.05650228	-124.9865072	674	674	HecetaHead	Heceta	0	0	0	0	0	0	0	0	0	0	0	0	0	0	0	0	0	0	0	0	0	0	0	0	0	0	0	0	0	0	0	0	0	0	0	0
2004	PWCC	27	132	13	5/11/2004	357	deep	44.04133301	-124.9483398	674	674	HecetaHead	Heceta	0	0	0	0	0	0	0	0	0	0	0	0	0	0	0	0	0	0	0	0	0	0	0	0	0	0	0	0	0	0	0	0	0	0	0	0
2004	PWCC	28	132	13	5/11/2004	187	deep	44.01833496	-124.9291667	674	674	HecetaHead	Heceta	0	0	0	0	0	0	0	0	0	0	0	0	0	0	0	0	0	0	0	0	0	0	0	0	0	0	0	0	0	0	0	0	0	0	0	0
2004	PWCC	29	132	13	5/11/2004	98	shallow	44.00916341	-124.8308268	673	673	HecetaHead	Heceta	0	0	0	0	0	0	0	0	0	0	0	0	0	0	0	0	0	0	0	0	0	0	0	0	0	0	0	0	0	0	0	0	0	0	1	1
2004	PWCC	30	133	13	5/12/2004	135	shallow	43.9764974	-124.7556641	672	672	HecetaHead	Heceta	0	0	0	1	0	0	0	0	0	0	0	0	0	0	0	0	0	0	0	0	0	0	0	0	0	0	0	0	0	0	0	0	0	0	0	1
2004	PWCC	31	133	13	5/12/2004	535	deep	43.53433431	-124.7321615	504	664	CoosBay	Heceta	0	0	0	0	0	0	0	0	0	3	0	0	0	1	0	0	1	0	0	0	0	0	0	0	0	1	0	0	0	0	0	0	0	0	2	8
2004	PWCC	32	133	13	5/12/2004	340	deep	43.51833496	-124.6531738	503	664	CoosBay	Heceta	0	0	0	1	0	0	0	0	0	0	0	0	0	0	0	0	0	0	0	0	0	0	0	0	0	0	0	0	0	0	0	0	0	0	0	1
2004	PWCC	33	133	13	5/12/2004	186	deep	43.49249674	-124.5873372	663	663	CoosBay	Heceta	0	0	0	0	0	0	0	0	0	0	0	0	0	0	0	0	0	0	0	0	0	0	0	0	0	0	0	0	0	0	0	0	0	0	0	0
2004	PWCC	34	133	13	5/12/2004	138	shallow	43.50166829	-124.525	502	663	CoosBay	Heceta	0	0	0	0	0	0	0	0	0	0	0	0	0	0	0	0	0	0	0	0	0	0	0	0	0	0	0	0	0	0	0	0	0	0	0	0
2004	PWCC	35	133	13	5/12/2004	98	shallow	43.46333008	-124.4090007	661	661	CoosBay	Heceta	0	0	0	1	0	0	0	0	0	0	0	0	0	0	0	0	0	0	0	0	0	0	0	0	0	0	0	0	0	0	0	0	0	0	0	1
2004	PWCC	36	134	13	5/13/2004	590	deep	43.05616862	-124.9203288	654	654	Bandon	Blanco	0	0	0	0	0	0	0	0	0	1	0	0	0	0	0	0	0	0	0	0	0	0	0	0	0	0	0	0	0	0	0	0	0	0	0	1
2004	PWCC	37	134	13	5/13/2004	404	deep	43.03250326	-124.8906738	653	653	Bandon	Blanco	0	0	0	0	0	0	0	0	0	0	0	0	0	0	0	0	0	0	0	0	0	0	0	0	0	0	0	0	0	0	0	0	0	0	1	1
2004	PWCC	38	134	13	5/13/2004	195	deep	43.00016276	-124.8543294	653	653	Bandon	Blanco	0	0	0	0	0	0	0	0	0	0	0	0	0	0	0	0	0	0	0	2	0	0	0	0	0	0	0	0	0	0	0	0	0	0	0	2
2004	PWCC	39	134	13	5/13/2004	122	shallow	42.97849935	-124.8240072	653	653	Bandon	Blanco	0	0	0	0	0	0	0	0	0	0	0	1	0	0	0	0	0	0	0	1	0	0	0	0	0	0	0	0	0	0	0	0	0	0	0	2
2004	PWCC	40	134	13	5/13/2004	162	deep	42.95083008	-124.7961589	653	653	Bandon	Blanco	0	0	0	0	0	0	0	0	0	0	0	0	0	0	0	0	0	0	0	0	0	0	0	0	0	0	0	0	0	0	0	0	0	0	0	0
2004	PWCC	41	135	13	5/14/2004	533	deep	42.5694987	-124.8061686	643	643	GoldBeach	Blanco	0	0	0	0	0	0	0	0	1	1	0	0	0	1	0	0	0	0	0	0	0	0	0	0	0	0	0	0	0	0	0	0	0	0	0	3
2004	PWCC	42	135	13	5/14/2004	355	deep	42.54416504	-124.777832	643	643	GoldBeach	Blanco	0	0	0	0	0	0	0	0	0	0	0	0	0	0	0	0	0	0	0	1	0	0	0	0	0	0	0	0	0	0	0	0	0	0	0	1
2004	PWCC	43	135	13	5/14/2004	211	deep	42.52033691	-124.7186686	642	642	GoldBeach	Blanco	0	0	0	0	0	0	0	0	0	1	0	0	0	0	0	0	0	0	0	1	0	0	0	0	0	0	0	0	0	0	0	0	0	0	0	2
2004	PWCC	44	135	13	5/14/2004	133	shallow	42.50783691	-124.6961589	642	642	GoldBeach	Blanco	0	0	0	0	0	0	0	0	0	0	0	0	0	0	0	0	0	0	0	0	0	0	0	0	0	0	0	0	0	0	0	0	0	0	0	0
2004	PWCC	45	135	13	5/14/2004	115	shallow	42.51749674	-124.6558268	641	641	GoldBeach	Blanco	0	0	0	0	0	0	0	0	0	0	0	0	0	0	0	0	0	0	0	1	0	0	0	0	0	0	0	0	0	0	0	0	0	0	0	1
2004	PWCC	46	135	13	5/14/2004	541	deep	42.02666829	-124.6674967	633	633	Brookings	Blanco	0	0	0	3	0	0	0	28	28	0	0	0	0	18	0	0	16	0	2	10	0	0	0	0	0	1	0	0	0	0	0	0	0	0	0	106
2004	PWCC	47	135	13	5/14/2004	371	deep	42.00216471	-124.6115072	633	633	Brookings	Blanco	0	0	0	0	0	0	0	274	60	1	0	3	0	15	0	0	52	0	0	4	0	0	0	0	0	2	0	0	0	0	0	0	0	0	0	411
2004	PWCC	48	135	13	5/14/2004	178	deep	41.98783366	-124.5813314	633	633	Brookings	Blanco	0	0	0	0	0	0	0	76	8	0	0	0	0	0	0	0	8	0	0	4	0	0	0	0	0	8	0	0	0	0	0	0	0	0	0	104
2004	PWCC	49	135	13	5/14/2004	138	shallow	41.96083171	-124.5368327	632	632	Brookings	Blanco	0	0	0	0	0	0	0	0	0	0	0	0	0	0	0	0	0	0	0	8	0	0	0	0	0	0	0	0	0	0	0	0	0	0	0	8
2004	PWCC	50	136	13	5/15/2004	104	shallow	41.92549642	-124.4738281	632	632	Brookings	Blanco	0	0	0	1	0	0	0	0	1	1	0	1	0	0	0	0	0	0	0	1	0	0	0	0	0	0	0	0	0	0	0	0	0	0	0	5
2004	PWCC	51	136	13	5/15/2004	89	shallow	41.52266439	-124.3568359	622	622	FlintRockHead	Mendocino	0	0	0	0	0	0	0	0	0	0	0	0	0	0	0	0	0	0	0	0	0	0	0	0	0	0	0	0	0	0	0	0	0	0	0	0
2004	PWCC	52	136	13	5/15/2004	133	shallow	41.49883626	-124.452002	623	623	FlintRockHead	Mendocino	0	0	0	0	0	0	0	0	10	0	0	0	0	0	0	0	0	0	0	0	0	0	0	0	0	10	0	0	0	0	0	0	0	0	0	20
2004	PWCC	53	136	13	5/15/2004	189	deep	41.47316895	-124.4841634	623	623	FlintRockHead	Mendocino	0	0	0	0	0	0	0	0	0	0	0	0	0	0	0	0	0	0	0	0	0	0	0	0	0	0	0	0	0	0	0	0	0	0	0	0
2004	PWCC	54	136	13	5/15/2004	384	deep	41.45	-124.5118327	623	623	FlintRockHead	Mendocino	0	0	0	0	0	0	0	10	10	0	0	0	0	0	0	0	0	0	0	20	0	0	0	0	0	10	0	0	0	0	0	0	0	0	0	50
2004	PWCC	55	137	13	5/16/2004	619	deep	41.43166504	-124.5383301	623	623	FlintRockHead	Mendocino	0	0	0	0	0	0	0	20	30	0	0	0	0	10	0	0	0	0	0	0	0	0	0	0	0	0	0	0	0	0	0	0	0	0	0	60
2004	PWCC	56	137	13	5/16/2004	553	deep	41.06916504	-124.4568359	613	613	TrinidadHead	Mendocino	0	0	0	0	0	0	0	2	0	0	0	0	0	0	0	0	1	0	0	0	0	0	0	0	0	0	0	0	0	0	0	0	0	0	0	3
2004	PWCC	57	137	13	5/16/2004	379	deep	41.04050293	-124.4206706	612	612	TrinidadHead	Mendocino	0	0	0	0	0	0	0	0	0	0	0	0	0	0	0	0	0	0	0	0	0	0	0	0	0	0	0	0	0	0	0	0	0	0	0	0
2004	PWCC	58	137	13	5/16/2004	100	shallow	41.02166341	-124.3013346	611	611	TrinidadHead	Mendocino	0	0	0	0	0	0	0	0	0	0	0	0	0	0	0	0	0	0	0	0	0	0	0	0	0	0	0	0	0	0	0	0	0	0	0	0
2004	PWCC	59	137	13	5/16/2004	137	shallow	40.98333333	-124.3488281	612	612	TrinidadHead	Mendocino	0	0	0	0	0	0	0	0	0	0	0	0	0	0	0	0	0	0	0	0	0	0	0	0	0	0	0	0	0	0	0	0	0	0	0	0
2004	PWCC	60	137	13	5/16/2004	186	deep	40.95249837	-124.3884928	612	612	TrinidadHead	Mendocino	0	0	0	0	0	0	0	0	0	0	0	0	0	0	0	0	0	0	0	0	0	0	0	0	0	0	0	0	0	0	0	0	0	0	0	0
2004	PWCC	61	138	13	5/17/2004	930	deep	40.64833171	-124.5875	6002	9990	FalseCape	Mendocino	0	0	0	0	0	0	0	0	0	0	0	0	0	0	0	0	0	0	0	1	0	0	0	0	0	0	0	0	0	0	0	0	0	0	0	1
2004	PWCC	62	138	13	5/17/2004	442	deep	40.6168335	-124.5366699	601	9990	FalseCape	Mendocino	0	0	0	0	0	0	0	0	0	0	0	0	0	0	0	0	0	0	0	0	0	0	0	0	0	0	0	0	0	0	0	0	0	0	0	0
2004	PWCC	63	138	13	5/17/2004	213	deep	40.58816732	-124.5466634	601	9990	FalseCape	Mendocino	0	0	0	0	0	0	0	0	0	0	0	0	0	0	0	0	0	0	0	0	0	0	0	0	0	0	0	0	0	0	0	0	0	0	0	0
2004	PWCC	64	138	13	5/17/2004	129	shallow	40.56649984	-124.5388346	601	9990	FalseCape	Mendocino	0	0	0	0	0	0	0	0	0	0	0	0	0	0	0	0	0	0	0	0	0	0	0	0	0	0	0	0	0	0	0	0	0	0	0	0
2004	PWCC	65	138	13	5/17/2004	111	shallow	40.58333333	-124.4818359	601	9990	FalseCape	Mendocino	0	0	0	0	0	0	0	0	0	1	0	0	0	0	0	0	0	0	0	0	0	0	0	0	0	0	0	0	0	0	0	0	0	0	0	1
2004	PWCC	66	141	14	5/20/2004	537	deep	40.09216715	-124.3125	4055	593	ShelterCove	Navarro	0	0	0	0	0	0	0	0	0	0	0	0	0	0	0	0	0	0	0	0	0	0	0	0	0	0	0	0	0	0	0	0	0	0	0	0
2004	PWCC	67	141	14	5/20/2004	384	deep	40.04949951	-124.2845052	4055	593	ShelterCove	Navarro	0	0	0	0	0	0	0	0	0	0	0	0	0	0	0	0	0	0	0	1	0	0	0	0	0	0	0	0	0	0	0	0	0	0	0	1
2004	PWCC	68	141	14	5/20/2004	284	deep	40.0069987	-124.1743327	592	592	ShelterCove	Navarro	0	0	0	0	0	0	0	0	0	0	0	0	0	0	0	0	0	0	0	0	0	0	0	0	0	0	0	0	0	0	0	0	0	0	0	0
2004	PWCC	69	141	14	5/20/2004	129	shallow	39.98850098	-124.1651693	592	592	ShelterCove	Navarro	0	0	0	0	0	0	0	0	0	0	0	0	0	0	0	0	0	0	0	0	0	0	0	0	0	0	0	0	0	0	0	0	0	0	0	0
2004	PWCC	70	141	14	5/20/2004	93	shallow	39.96499837	-124.1303385	591	591	ShelterCove	Navarro	0	0	0	0	0	0	0	0	0	0	0	0	0	1	0	0	0	0	0	1	0	0	0	0	0	1	0	1	0	0	0	0	0	0	0	4
2004	PWCC	71	142	14	5/21/2004	741	deep	39.55399984	-124.0281738	4036	9992	Navarro	Navarro	0	0	0	0	0	0	0	0	0	0	0	0	0	0	0	0	0	0	0	0	0	0	0	0	0	20	0	0	0	0	0	0	0	0	0	20
2004	PWCC	72	142	14	5/21/2004	413	deep	39.53333333	-123.9898275	4036	9992	Navarro	Navarro	0	0	0	0	0	0	0	0	0	30	0	10	0	0	0	0	0	0	0	0	0	0	0	0	0	0	0	0	0	0	0	0	0	0	0	40
2004	PWCC	73	142	14	5/21/2004	222	deep	39.5098348	-123.9703288	4036	9992	Navarro	Navarro	0	0	0	0	0	0	0	2	2	3	0	1	0	0	0	0	0	0	0	9	0	0	0	0	0	0	0	0	0	0	0	0	0	0	0	17
2004	PWCC	74	142	14	5/21/2004	137	shallow	39.4875	-123.942334	4036	9992	Navarro	Navarro	0	0	0	0	0	0	0	13	0	14	0	0	0	1	0	0	6	0	0	11	0	0	0	0	0	1	0	0	0	3	0	0	0	0	0	49
2004	PWCC	75	142	14	5/21/2004	93	shallow	39.46666667	-123.8674967	4036	8999	Navarro	Navarro	0	0	0	2	0	0	0	8	0	16	0	2	0	0	0	0	2	0	0	30	0	0	0	0	0	2	0	0	0	1	0	0	0	0	0	63
2004	PWCC	76	142	14	5/21/2004	615	deep	39.0625	-124.0073405	197	197	Navarro	Navarro	0	0	0	0	0	0	0	10	0	0	0	0	0	0	0	0	30	0	0	0	0	0	0	0	0	0	0	0	0	0	0	0	0	0	0	40
2004	PWCC	77	142	14	5/21/2004	422	deep	39.01783447	-123.9693359	197	197	Navarro	Navarro	0	0	0	0	0	0	0	90	100	0	0	0	0	0	0	0	90	0	0	0	0	0	0	0	0	0	0	0	0	0	0	0	0	0	0	280
2004	PWCC	78	142	14	5/21/2004	167	deep	38.98000081	-123.935498	197	197	Navarro	Navarro	0	0	0	0	0	0	0	50	10	0	0	50	0	10	0	0	10	0	0	0	0	0	0	0	0	0	0	0	0	0	0	0	0	0	0	130
2004	PWCC	79	143	14	5/22/2004	137	shallow	38.95333252	-123.9125	197	197	Navarro	Navarro	0	0	0	2	0	0	0	19	12	0	0	2	0	2	0	0	20	0	1	0	0	0	0	0	0	0	0	0	0	0	0	0	0	0	0	58
2004	PWCC	80	143	14	5/22/2004	100	shallow	38.95416667	-123.817334	196	196	Navarro	Navarro	0	0	0	0	0	0	0	4	1	0	0	2	0	1	0	0	10	0	0	2	0	0	0	0	0	0	0	0	0	0	0	1	0	0	0	21
2004	PWCC	81	143	14	5/22/2004	571	deep	38.53466797	-123.6994954	454	454	FortRoss	Reyes	0	0	0	0	0	0	0	1	0	0	0	0	0	0	0	0	0	0	0	0	0	0	0	0	0	0	0	0	0	0	0	0	0	0	0	1
2004	PWCC	82	143	14	5/22/2004	382	deep	38.51566569	-123.6626628	454	454	FortRoss	Reyes	0	0	0	0	0	0	0	0	0	0	0	0	0	0	0	0	0	0	0	0	0	0	0	0	0	0	0	0	0	0	0	0	0	0	0	0
2004	PWCC	83	143	14	5/22/2004	217	deep	38.50083415	-123.6110026	187	187	FortRoss	Reyes	0	0	0	0	0	0	0	0	0	0	0	0	0	0	0	0	0	0	0	0	0	0	0	0	0	0	0	0	0	0	0	0	0	0	0	0
2004	PWCC	84	143	14	5/22/2004	146	shallow	38.47533366	-123.5036621	186	186	FortRoss	Reyes	0	0	0	0	0	0	0	0	0	0	0	0	0	0	0	0	0	0	0	0	0	0	0	0	0	0	0	0	0	0	0	0	0	0	0	0
2004	PWCC	85	144	14	5/23/2004	106	shallow	38.44250081	-123.3411621	452	452	FortRoss	Reyes	0	0	0	0	0	0	0	2	2	1	0	0	0	1	0	0	3	0	0	0	0	0	0	0	0	0	0	0	0	0	0	0	0	0	0	9
2004	PWCC	86	145	14	5/24/2004	96	shallow	38.08666585	-123.1873372	167	9993	PointReyes	Reyes	0	0	0	0	0	0	0	0	2	0	0	0	0	1	0	0	0	0	0	0	0	0	0	0	0	0	0	0	0	0	0	0	0	0	0	3
2004	PWCC	87	145	14	5/24/2004	135	shallow	38.03599854	-123.3363281	1045	9994	PointReyes	Reyes	0	0	0	0	0	0	0	0	0	0	0	0	0	0	0	0	0	0	0	0	0	0	0	0	0	20	0	0	0	0	0	0	0	0	0	20
2004	PWCC	88	145	14	5/24/2004	235	deep	37.98733317	-123.4634928	1037	9995	FarallonesOutside	Farallones	0	0	0	0	0	0	0	0	0	0	0	0	0	0	0	0	0	0	0	0	0	0	0	0	0	0	0	0	0	0	0	0	0	0	0	0
2004	PWCC	89	146	14	5/25/2004	399	deep	37.95833333	-123.4505046	1037	9995	FarallonesOutside	Farallones	0	0	0	0	0	0	0	0	1	0	0	0	0	0	0	0	0	0	0	0	0	0	0	0	0	0	0	0	0	0	0	0	0	0	0	1
2004	PWCC	90	146	14	5/25/2004	581	deep	37.92416585	-123.472998	162	162	FarallonesOutside	Farallones	0	0	0	0	0	0	0	0	0	0	0	1	0	0	0	0	0	0	0	0	0	0	0	0	0	0	0	0	0	0	0	0	0	0	0	1
2004	PWCC	91	146	14	5/25/2004	122	shallow	36.98916829	-122.3840007	124	124	Davenport	Monterey	0	0	0	0	0	0	0	7	0	5	0	4	0	0	0	0	3	0	0	2	0	0	0	0	0	2	0	0	0	0	0	0	0	0	0	23
2004	PWCC	92	147	14	5/26/2004	388	deep	36.98599854	-122.4386719	125	125	Davenport	Monterey	0	0	0	0	0	0	0	3	0	1	0	0	0	0	0	0	1	0	0	0	0	0	0	0	0	0	0	0	0	0	0	0	0	0	0	5
2004	PWCC	93	147	14	5/26/2004	419	deep	36.98850098	-122.6029948	126	126	Davenport	Monterey	0	0	0	0	0	0	0	5	1	1	0	2	0	1	0	0	0	0	0	1	0	0	0	0	0	0	0	0	0	0	0	0	0	0	0	11
2004	PWCC	94	147	14	5/26/2004	1092	deep	36.98683268	-122.7716634	127	127	Davenport	Monterey	0	0	0	0	0	0	0	0	1	1	0	0	0	0	0	0	0	0	0	0	0	0	0	0	0	0	0	0	0	0	0	0	0	0	0	2
2004	PWCC	95	147	14	5/26/2004	87	shallow	37.28350016	-122.5869954	131	131	Pescadero	Farallones	0	0	0	0	0	0	0	0	0	1	0	0	0	0	0	0	0	0	0	0	0	0	0	0	0	0	0	0	0	0	0	0	0	0	0	1
2004	PWCC	96	147	14	5/26/2004	96	shallow	37.27783203	-122.6625	132	132	Pescadero	Farallones	0	0	0	0	0	0	0	1	0	0	0	0	0	0	0	0	0	0	0	0	0	0	0	0	0	0	0	0	0	0	0	0	0	0	0	1
2004	PWCC	97	148	14	5/27/2004	178	deep	37.28850098	-122.8236654	133	133	Pescadero	Farallones	0	0	0	0	0	0	0	0	0	0	0	0	0	0	0	0	0	0	0	0	0	0	0	0	0	0	0	0	0	0	0	0	0	0	0	0
2004	PWCC	98	148	14	5/27/2004	519	deep	37.28266602	-122.9828288	134	134	Pescadero	Farallones	0	0	0	0	0	0	0	0	0	0	0	0	0	0	0	0	0	0	0	0	0	0	0	0	0	0	0	0	0	0	0	0	0	0	0	0
2004	PWCC	99	148	14	5/27/2004	970	deep	37.28549805	-123.1551595	135	135	Pescadero	Farallones	0	0	0	0	0	0	0	1	0	0	0	1	0	0	0	0	0	0	0	0	0	0	0	0	0	0	0	0	0	0	0	0	0	0	0	2
2004	PWCC	100	148	14	5/27/2004	55	shallow	37.79583333	-122.8599935	139	139	GulfFarallones	Farallones	0	0	0	0	0	0	0	8	11	2	0	2	0	6	0	0	9	0	0	2	0	0	0	0	0	3	0	0	0	0	0	0	0	0	0	43
2004	PWCC	101	148	14	5/27/2004	55	shallow	37.70866699	-122.9036621	138	138	GulfFarallones	Farallones	0	0	0	0	0	0	0	33	33	12	0	6	0	12	0	0	3	0	0	15	0	0	0	0	0	3	0	0	0	0	0	0	0	0	0	117
2004	PWCC	102	148	14	5/27/2004	53	shallow	37.70933431	-122.902002	138	138	GulfFarallones	Farallones	0	0	0	0	0	0	0	15	16	4	0	2	0	4	0	0	0	0	0	3	0	0	0	0	0	8	0	0	0	0	0	0	0	0	0	52
2004	PWCC	103	149	14	5/28/2004	67	shallow	37.60916748	-122.829834	237	237	GulfFarallones	Farallones	0	0	0	0	0	0	0	6	15	6	0	3	0	3	0	0	6	0	3	9	0	0	0	0	0	6	0	0	0	0	0	0	0	0	0	57
2004	PWCC	104	149	14	5/28/2004	67	shallow	37.60883382	-122.8290039	237	237	GulfFarallones	Farallones	0	0	0	0	0	0	0	32	9	3	0	5	0	1	0	0	3	0	0	11	0	0	0	0	0	1	0	0	0	0	0	0	0	0	0	65
2004	PWCC	105	149	14	5/28/2004	89	shallow	37.88666585	-123.3196615	160	160	FarallonesOutside	Farallones	0	0	0	0	0	0	0	2	2	0	1	0	0	1	0	0	0	0	0	0	0	0	0	0	0	0	0	0	0	0	0	0	0	0	0	6
2004	PWCC	106	150	15	5/29/2004	64	shallow	37.7569987	-123.1389974	156	156	FarallonesOutside	Farallones	0	0	0	0	0	0	0	19	2	1	0	0	0	0	0	0	4	0	0	1	0	0	0	0	0	2	0	0	0	0	0	0	0	0	0	29
2004	PWCC	107	150	15	5/29/2004	1332	deep	37.66616618	-123.2196615	154	154	FarallonesOutside	Farallones	0	0	0	0	0	0	0	17	1	0	0	0	0	1	0	0	1	0	0	1	0	0	0	0	0	0	0	0	0	0	0	0	0	0	0	21
2004	PWCC	108	150	15	5/29/2004	158	shallow	37.65733236	-123.0814941	152	152	FarallonesOutside	Farallones	0	0	0	0	0	0	0	0	0	0	0	0	0	0	0	0	0	0	0	0	0	0	0	0	0	0	0	0	0	0	0	0	0	0	0	0
2004	PWCC	109	151	15	5/30/2004	750	deep	36.54533285	-122.0511719	109	109	MontereyOutside	Monterey	0	0	0	0	0	0	0	0	0	0	0	0	0	0	0	0	0	0	0	0	0	0	0	0	0	0	0	0	0	0	0	0	0	0	0	0
2004	PWCC	110	151	15	5/30/2004	448	deep	36.49216715	-122.0283366	1106	9997	MontereyOutside	Monterey	0	0	0	0	0	0	0	0	0	0	0	0	0	0	0	0	0	0	0	0	0	0	0	0	0	0	0	0	0	0	0	0	0	0	0	0
2004	PWCC	111	151	15	5/30/2004	207	deep	36.4694987	-122.0016602	1106	9997	MontereyOutside	Monterey	0	0	0	0	0	0	0	0	0	0	0	0	0	0	0	0	0	0	0	0	0	0	0	0	0	0	0	0	0	0	0	0	0	0	0	0
2004	PWCC	112	151	15	5/30/2004	144	shallow	36.44966634	-121.9799967	1106	9997	MontereyOutside	Monterey	0	0	0	0	0	0	0	0	0	0	0	0	0	0	0	0	0	0	0	0	0	0	0	0	0	0	0	0	0	0	0	0	0	0	0	0
2004	PWCC	113	151	15	5/30/2004	96	shallow	36.40249837	-121.957666	4062	9997	MontereyOutside	Monterey	0	0	0	0	0	0	0	0	0	0	0	0	0	0	0	0	0	0	0	0	0	0	0	0	0	0	0	0	0	0	0	0	0	0	0	0
2004	PWCC	114	152	15	5/31/2004	664	deep	36.0694987	-121.7001628	1100	9998	PiedrasBlancas	Conception	0	0	0	0	0	0	0	0	0	0	0	0	0	0	0	0	0	0	0	0	0	0	0	0	0	0	0	0	0	0	0	0	0	0	0	0
2004	PWCC	115	152	15	5/31/2004	420	deep	36.03500163	-121.6321615	4029	9998	PiedrasBlancas	Conception	0	0	0	0	0	0	0	0	0	0	0	0	0	0	0	0	0	0	0	0	0	0	0	0	0	0	0	0	0	0	0	0	0	0	0	0
2004	PWCC	116	152	15	5/31/2004	238	deep	36.01383464	-121.6111654	4029	9998	PiedrasBlancas	Conception	0	0	0	0	0	0	0	0	0	0	0	0	0	0	0	0	0	0	0	0	0	0	0	0	0	0	0	0	0	0	0	0	0	0	0	0
2004	PWCC	117	152	15	5/31/2004	120	shallow	35.99833171	-121.5900065	4029	9998	PiedrasBlancas	Conception	0	0	0	0	0	0	0	0	0	0	0	0	0	0	0	0	0	0	0	0	0	0	0	0	0	0	0	0	0	0	0	0	0	0	0	0
2004	PWCC	118	152	15	5/31/2004	69	shallow	35.98683268	-121.5634928	4029	9998	PiedrasBlancas	Conception	0	0	0	0	0	0	0	0	0	0	0	0	0	0	0	0	0	0	0	0	0	0	0	0	0	0	0	0	0	0	0	0	0	0	0	0
2004	PWCC	119	152	15	5/31/2004	551	deep	35.06433512	-121.1384928	495	495	PointSal	Conception	0	0	0	0	0	0	0	0	0	0	0	0	0	0	0	0	0	0	0	0	0	0	0	0	0	0	0	0	0	0	0	0	0	0	0	0
2004	PWCC	120	152	15	5/31/2004	399	deep	34.99383138	-120.9966634	494	494	PointSal	Conception	0	0	0	0	0	0	0	0	0	0	0	0	0	0	0	0	0	0	0	0	0	0	0	0	0	0	0	0	0	0	0	0	0	0	0	0
2004	PWCC	121	152	15	5/31/2004	228	deep	34.9401652	-120.9038411	493	493	PointSal	Conception	0	0	0	0	0	0	0	0	0	0	0	0	0	0	0	0	0	0	0	0	0	0	0	0	0	0	0	0	0	0	0	0	0	0	0	0
2004	PWCC	122	153	15	6/1/2004	169	deep	34.89683431	-120.857666	4064	493	PointSal	Conception	0	0	0	0	0	0	0	0	0	0	0	0	0	0	0	0	0	0	0	0	0	0	0	0	0	0	0	0	0	0	0	0	0	0	0	0
2004	PWCC	123	153	15	6/1/2004	597	deep	34.57733154	-120.9166667	433	433	Vandenberg	Conception	0	0	0	0	0	0	0	0	0	0	0	0	0	0	0	0	0	0	0	0	0	0	0	0	0	0	0	0	0	0	0	0	0	0	0	0
2004	PWCC	124	153	15	6/1/2004	411	deep	34.55933431	-120.8786621	433	433	Vandenberg	Conception	0	0	0	0	0	0	0	0	0	0	0	0	0	0	0	0	0	0	0	0	0	0	0	0	0	0	0	0	0	0	0	0	0	0	0	0
2004	PWCC	125	153	15	6/1/2004	211	deep	34.54116618	-120.7863281	432	432	Vandenberg	Conception	0	0	0	0	0	0	0	0	0	0	0	0	0	0	0	0	0	0	0	0	0	0	0	0	0	0	0	0	0	0	0	0	0	0	0	0
2004	PWCC	127	153	15	6/1/2004	91	shallow	35.46999919	-121.0909993	4023	8998	PiedrasBlancas	Conception	0	0	0	0	0	0	0	0	0	0	0	0	0	0	0	0	0	0	0	0	0	0	0	0	0	0	0	0	0	0	0	0	0	0	0	0
2004	PWCC	128	153	15	6/1/2004	153	shallow	35.51400146	-121.1636719	4023	8998	PiedrasBlancas	Conception	0	0	0	0	0	0	0	0	0	0	0	0	0	0	0	0	0	0	0	0	0	0	0	0	0	0	0	0	0	0	0	0	0	0	0	0
2004	PWCC	129	153	15	6/1/2004	211	deep	35.54750163	-121.2238281	4023	8998	PiedrasBlancas	Conception	0	0	0	0	0	0	0	0	0	0	0	0	0	0	0	0	0	0	0	0	0	0	0	0	0	0	0	0	0	0	0	0	0	0	0	0
2004	PWCC	130	154	15	6/2/2004	375	deep	35.55783285	-121.3213379	4023	9999	PiedrasBlancas	Conception	0	0	0	0	0	0	0	0	0	0	0	0	0	0	0	0	0	0	0	0	0	0	0	0	0	0	0	0	0	0	0	0	0	0	0	0
2004	PWCC	131	154	15	6/2/2004	497	deep	35.56049805	-121.3748372	4023	9999	PiedrasBlancas	Conception	0	0	0	0	0	0	0	0	0	0	0	0	0	0	0	0	0	0	0	0	0	0	0	0	0	0	0	0	0	0	0	0	0	0	0	0
2004	PWCC	132	157	15	6/5/2004	553	deep	44.4553304	-124.9386719	524	686	Newport	Newport	0	0	0	0	0	0	0	0	0	0	0	0	0	0	0	0	0	0	0	0	0	0	0	0	0	0	0	0	0	0	0	0	0	0	0	0
2004	PWCC	133	157	15	6/5/2004	309	deep	44.48283691	-124.8659993	685	685	Newport	Newport	0	0	0	0	0	0	0	0	0	0	0	0	0	0	0	0	0	0	0	0	0	0	0	0	0	0	0	0	0	0	0	0	0	0	0	0
2004	PWCC	134	157	15	6/5/2004	204	deep	44.48733724	-124.8294922	685	685	Newport	Newport	0	0	0	0	0	0	0	0	0	0	0	0	0	0	0	0	0	0	0	0	0	0	0	0	0	0	0	0	0	0	0	0	0	0	0	0
2004	PWCC	136	158	15	6/6/2004	144	shallow	44.64916992	-124.7361654	684	684	Newport	Newport	0	0	0	0	0	0	0	0	0	0	0	0	0	0	0	0	0	0	0	0	0	0	0	0	0	0	0	0	0	0	0	0	0	0	0	0
2004	PWCC	139	159	15	6/7/2004	300	deep	45.46083171	-124.7243327	706	706	Tillamook	Newport	0	0	0	0	0	0	0	0	0	0	0	0	0	0	0	0	0	0	0	0	0	0	0	0	0	0	0	0	0	0	0	0	0	0	0	0
2004	PWCC	141	159	15	6/7/2004	104	shallow	45.51749674	-124.0865072	701	701	Tillamook	Newport	0	0	0	0	0	0	0	0	0	0	0	0	0	0	0	0	0	0	0	0	0	0	0	0	0	0	0	0	0	0	0	0	0	0	0	0
2004	PWCC	142	159	15	6/7/2004	75	shallow	45.37999674	-124.0733398	701	701	Tillamook	Newport	0	0	0	0	0	0	0	0	0	0	0	0	0	0	0	0	0	0	0	0	0	0	0	0	0	0	0	0	0	0	0	0	0	0	0	0
2004	SWFSC	1	125	12	5/4/2004	840	deep	32.71649984	-118.1561686	401	401	SanClemente	SCI	0	0	0	0	0	0	0	0	0	0	0	0	0	0	0	0	0	0	0	0	0	0	0	0	0	0	0	0	0	0	0	0	0	0	0	0
2004	SWFSC	2	126	12	5/5/2004	300	deep	32.7180013	-118.4718262	402	402	SanClemente	SCI	0	0	0	0	0	0	0	0	0	0	0	0	0	0	0	0	0	0	0	0	0	0	0	0	0	0	0	0	0	0	0	0	0	0	0	0
2004	SWFSC	3	126	12	5/5/2004	1350	deep	32.71616618	-118.7658366	403	403	SanClemente	SCI	0	0	0	0	0	0	0	0	0	0	0	0	0	0	0	0	0	0	0	0	0	0	0	0	0	0	0	0	0	0	0	0	0	0	0	0
2004	SWFSC	5	126	12	5/5/2004	900	deep	33.68266602	-119.2888346	411	411	SanNicolas	NCI	0	0	0	0	0	0	0	0	0	0	0	0	0	0	0	0	0	0	0	0	0	0	0	0	0	0	0	0	0	1	0	0	0	0	0	1
2004	SWFSC	6	126	12	5/5/2004	1850	deep	33.60216471	-119.4163411	412	412	SanNicolas	NCI	0	0	0	0	0	0	0	0	0	0	0	0	0	0	0	0	0	0	0	0	0	0	0	0	0	0	0	0	0	1	0	0	0	0	0	1
2004	SWFSC	7	127	12	5/6/2004	800	deep	33.48850098	-119.5994954	413	413	SanNicolas	NCI	0	0	0	0	0	0	0	0	0	0	0	0	0	0	0	0	0	0	0	0	0	0	0	0	0	0	0	0	0	3	0	0	0	0	0	3
2004	SWFSC	8	127	12	5/6/2004	100	shallow	33.38766683	-119.7784993	414	414	SanNicolas	NCI	0	0	0	0	0	0	0	0	0	0	0	0	0	0	0	0	0	0	0	0	0	0	0	0	0	0	0	0	0	0	0	0	0	0	0	0
2004	SWFSC	10	127	12	5/6/2004	100	shallow	34.42033285	-120.2301595	421	421	SanMiguel	NCI	0	0	0	0	0	0	0	0	0	0	0	0	0	0	0	0	0	0	0	0	0	0	0	0	0	0	0	0	0	0	0	0	0	0	0	0
2004	SWFSC	11	127	12	5/6/2004	350	deep	34.3194987	-120.3566732	422	422	SanMiguel	NCI	0	0	0	0	0	0	0	0	0	0	0	0	1	0	0	0	0	0	0	0	0	0	0	0	0	0	0	0	0	0	0	0	0	0	0	1
2004	SWFSC	12	128	12	5/7/2004	115	shallow	34.1831665	-120.4818359	423	423	SanMiguel	NCI	0	0	0	0	0	0	0	0	0	0	0	0	0	0	0	0	0	0	0	0	0	0	0	0	0	0	0	0	0	0	0	0	0	0	0	0
2004	SWFSC	13	128	12	5/7/2004	175	deep	34.07600098	-120.5928385	424	424	SanMiguel	NCI	0	0	0	0	0	0	0	0	0	0	0	0	0	0	0	0	0	0	1	0	0	0	0	0	0	0	0	0	0	0	0	0	0	0	0	1
2004	SWFSC	15	128	12	5/7/2004	58	shallow	34.63466797	-120.7146647	431	431	Vandenberg	Conception	0	0	0	0	0	0	0	0	0	0	0	0	0	0	0	0	0	0	0	0	0	0	0	0	0	0	0	0	0	0	0	0	0	0	0	0
2004	SWFSC	16	128	12	5/7/2004	100	shallow	34.62633464	-120.7598307	432	432	Vandenberg	Conception	0	0	0	0	0	0	0	0	0	0	0	0	0	0	0	0	0	0	0	0	0	0	0	0	0	0	0	0	0	0	0	0	0	0	0	0
2004	SWFSC	17	128	12	5/7/2004	256	deep	34.62683512	-120.8646647	433	433	Vandenberg	Conception	0	0	0	0	0	0	0	0	0	0	0	0	0	0	0	0	0	0	0	0	0	0	0	0	0	0	0	0	0	0	0	0	0	0	0	0
2004	SWFSC	18	129	12	5/8/2004	790	deep	34.63000081	-121.172998	434	434	Vandenberg	Conception	0	0	0	0	0	0	0	0	0	0	0	0	0	0	0	0	0	0	0	0	0	0	0	0	0	0	0	0	0	0	0	0	0	0	0	0
2004	SWFSC	19	129	12	5/8/2004	972	deep	34.62516683	-121.4130046	435	435	Vandenberg	Conception	0	0	0	0	0	0	0	0	0	0	0	0	0	0	0	0	0	0	0	0	0	0	0	0	0	0	0	0	0	0	0	0	0	0	0	0
2004	SWFSC	20	129	12	5/8/2004	95	shallow	35.71266683	-121.3994954	442	442	PiedrasBlancas	Conception	1	0	0	0	0	0	0	0	0	0	0	3	0	0	0	0	0	0	0	0	0	0	0	0	0	0	0	0	0	0	0	0	0	0	0	4
2004	SWFSC	21	129	12	5/8/2004	162	deep	35.71499837	-121.4365072	442	442	PiedrasBlancas	Conception	2	0	0	0	0	0	0	0	0	0	0	1	0	0	0	0	0	0	0	0	0	0	0	0	0	0	0	0	0	0	0	0	0	0	0	3
2004	SWFSC	22	130	13	5/9/2004	550	deep	35.71433512	-121.5111654	443	443	PiedrasBlancas	Conception	0	0	0	0	0	0	0	0	0	0	0	0	0	0	0	0	0	0	0	0	0	0	0	0	0	1	0	0	0	0	0	0	0	0	0	1
2004	SWFSC	23	130	13	5/9/2004	900	deep	35.70866699	-121.7218262	444	444	PiedrasBlancas	Conception	0	0	0	0	0	0	0	0	0	0	0	0	0	0	0	0	1	0	0	0	0	0	0	0	0	1	0	0	0	0	0	0	0	0	0	2
2004	SWFSC	24	130	13	5/9/2004	1025	deep	35.69533285	-121.8443359	445	445	PiedrasBlancas	Conception	0	0	0	0	0	0	0	0	0	0	0	0	0	0	0	0	0	0	0	0	0	0	0	0	0	0	0	0	0	0	0	0	0	0	0	0
2004	SWFSC	25	130	13	5/9/2004	75	shallow	36.85349935	-121.9935059	119	119	MontereyInside	Monterey	0	0	0	0	0	0	0	0	0	1	0	7	0	0	0	0	1	0	0	1	0	0	0	0	0	1	0	0	0	0	0	0	0	0	0	11
2004	SWFSC	26	130	13	5/9/2004	75	shallow	36.77600098	-121.8803385	114	114	MontereyInside	Monterey	0	0	0	0	0	0	0	0	0	0	0	0	0	0	0	0	0	0	0	0	0	0	0	0	0	4	0	0	0	0	0	0	0	0	1	5
2004	SWFSC	27	131	13	5/10/2004	300	deep	36.74716797	-121.9840007	116	116	MontereyInside	Monterey	0	0	0	0	0	0	0	1	0	0	0	4	0	0	0	0	0	0	1	0	0	0	0	0	0	0	0	0	0	0	0	0	0	0	0	6
2004	SWFSC	28	131	13	5/10/2004	90	shallow	36.71733398	-121.9220052	115	115	MontereyInside	Monterey	1	0	0	0	0	0	0	0	0	0	0	1	0	0	0	0	0	0	0	0	0	0	0	0	0	2	0	0	0	0	0	0	0	0	0	4
2004	SWFSC	29	131	13	5/10/2004	40	shallow	36.64283447	-121.8598307	111	111	MontereyInside	Monterey	0	0	0	0	0	0	0	5	0	4	0	6	0	0	0	0	1	0	0	1	0	0	0	0	0	1	0	0	0	0	0	0	0	0	0	18
2004	SWFSC	30	131	13	5/10/2004	70	shallow	36.66216634	-121.9626628	112	112	MontereyInside	Monterey	0	0	0	0	0	0	0	3	0	0	0	1	0	0	0	0	1	0	0	0	0	0	0	0	0	1	0	0	0	0	0	0	0	0	1	7
2004	SWFSC	31	131	13	5/10/2004	2330	deep	36.59583333	-122.1834961	110	110	MontereyOutside	Monterey	0	0	0	0	0	0	0	2	0	0	0	3	0	0	0	0	0	0	0	0	0	0	0	0	0	1	0	0	0	0	0	0	0	0	0	6
2004	SWFSC	32	131	13	5/10/2004	936	deep	36.58866781	-122.0428385	109	109	MontereyOutside	Monterey	0	0	0	0	0	0	0	3	1	1	0	36	0	0	0	0	0	0	0	4	0	0	0	0	0	0	0	0	0	1	0	0	0	0	2	48
2004	SWFSC	33	132	13	5/11/2004	900	deep	36.6555013	-122.0619954	113	113	MontereyOutside	Monterey	3	0	0	0	0	0	0	4	0	5	0	95	0	0	0	0	0	0	0	2	0	0	0	0	0	2	0	0	0	2	0	0	0	0	1	114
2004	SWFSC	34	132	13	5/11/2004	1900	deep	36.70766602	-122.1163411	117	117	MontereyOutside	Monterey	0	0	0	0	0	0	0	13	0	3	0	38	0	0	0	0	0	0	0	2	0	0	0	0	0	2	0	0	0	0	0	0	0	0	2	60
2004	SWFSC	35	132	13	5/11/2004	1000	deep	36.77133382	-122.1470052	118	118	MontereyOutside	Monterey	0	0	0	0	0	0	0	10	1	10	0	61	0	0	0	0	0	0	1	1	0	0	0	0	0	9	0	0	0	0	0	0	0	0	0	93
2004	SWFSC	36	132	13	5/11/2004	84	shallow	36.99833171	-122.302002	123	123	Davenport	Monterey	1	0	0	0	0	0	0	1	0	9	0	11	0	0	0	0	1	0	0	1	0	0	0	0	0	1	0	0	0	0	0	0	0	0	0	25
2004	SWFSC	37	132	13	5/11/2004	125	shallow	36.99216715	-122.3823405	124	124	Davenport	Monterey	3	0	0	0	0	0	0	3	0	3	0	3	0	0	0	0	1	0	0	0	0	0	0	0	0	0	0	0	0	0	0	0	0	0	0	13
2004	SWFSC	38	133	13	5/12/2004	500	deep	36.9918335	-122.4336589	125	125	Davenport	Monterey	4	0	0	0	0	0	0	5	0	13	0	8	0	0	0	0	2	0	0	0	0	0	0	0	0	1	0	0	0	1	0	0	0	0	1	35
2004	SWFSC	39	133	13	5/12/2004	430	deep	36.98983154	-122.6031738	126	126	Davenport	Monterey	0	0	0	0	0	0	0	0	0	0	0	0	0	0	0	0	0	0	0	0	0	0	0	0	0	0	0	0	0	0	0	0	0	0	0	0
2004	SWFSC	40	133	13	5/12/2004	1000	deep	36.98999837	-122.7720052	127	127	Davenport	Monterey	0	0	0	0	0	0	0	7	0	0	0	1	0	0	0	0	2	0	2	3	0	0	0	0	0	5	0	0	0	0	0	0	0	0	0	20
2004	SWFSC	41	133	13	5/12/2004	83	shallow	37.28450114	-122.5849935	131	131	Pescadero	Farallones	1	0	0	0	0	0	0	1	0	0	1	2	0	0	0	0	0	0	0	1	0	0	0	0	0	0	0	0	0	0	0	0	0	0	0	6
2004	SWFSC	42	133	13	5/12/2004	99	shallow	37.27833252	-122.6586589	132	132	Pescadero	Farallones	0	0	0	0	0	0	0	0	0	1	0	1	0	0	0	0	0	0	0	0	0	0	0	0	0	1	0	0	0	0	0	0	0	0	0	3
2004	SWFSC	43	134	13	5/13/2004	160	shallow	37.28033447	-122.8268392	133	133	Pescadero	Farallones	0	0	0	1	0	0	0	3	1	1	0	1	0	0	0	0	0	0	0	0	0	0	0	0	0	0	0	0	0	1	0	0	0	0	0	8
2004	SWFSC	44	134	13	5/13/2004	500	deep	37.28233236	-122.9933268	134	134	Pescadero	Farallones	0	0	0	0	0	0	0	29	16	0	0	0	0	3	0	0	1	0	1	3	0	0	0	0	0	0	0	0	0	0	0	0	0	0	1	54
2004	SWFSC	46	134	13	5/13/2004	1218	deep	37.89499919	-123.5128255	162	162	FarallonesOutside	Farallones	0	0	0	1	0	0	0	20	14	0	0	0	0	3	0	0	2	0	0	4	0	0	0	0	0	10	0	0	0	0	0	0	0	0	0	54
2004	SWFSC	47	134	13	5/13/2004	87	shallow	37.89116618	-123.3215007	160	160	FarallonesOutside	Farallones	0	0	0	1	0	0	0	2	0	0	0	0	0	1	0	0	1	0	0	5	0	0	0	0	0	2	0	0	0	0	0	0	0	0	0	12
2004	SWFSC	48	135	13	5/14/2004	78	shallow	37.75450033	-123.1441732	156	156	FarallonesOutside	Farallones	0	0	0	0	0	0	0	3	0	0	0	2	0	0	0	0	5	0	0	0	0	0	0	0	0	1	0	0	0	0	0	0	0	0	0	11
2004	SWFSC	49	135	13	5/14/2004	1200	deep	37.66850179	-123.2128255	154	154	FarallonesOutside	Farallones	0	0	0	0	0	0	0	10	0	26	0	5	0	0	0	0	0	0	0	6	0	0	0	0	0	4	0	0	0	2	0	0	1	0	0	54
2004	SWFSC	50	135	13	5/14/2004	105	shallow	37.66850179	-123.0491699	152	152	FarallonesOutside	Farallones	0	0	0	1	0	0	0	0	0	4	0	3	0	0	0	0	2	0	0	2	0	0	0	0	0	0	0	0	0	0	0	0	0	0	0	12
2004	SWFSC	51	135	13	5/14/2004	71	shallow	37.60616862	-122.8491699	237	237	GulfFarallones	Farallones	0	0	0	0	0	0	0	0	0	2	0	2	0	0	0	0	0	0	0	5	0	0	0	0	0	3	0	0	0	0	0	0	0	0	0	12
2004	SWFSC	52	135	13	5/14/2004	71	shallow	37.60399984	-122.8438314	237	237	GulfFarallones	Farallones	0	0	0	0	0	0	0	0	1	2	0	0	0	0	0	0	1	0	0	0	0	0	0	0	0	2	0	0	0	0	0	0	0	0	0	6
2004	SWFSC	53	135	13	5/14/2004	55	shallow	37.70366618	-122.9165039	138	138	GulfFarallones	Farallones	0	0	0	0	0	0	0	0	0	5	0	2	0	0	0	0	0	0	2	3	0	0	0	0	0	0	0	0	0	0	0	0	0	0	0	12
2004	SWFSC	54	136	13	5/15/2004	55	shallow	37.70450033	-122.9165039	138	138	GulfFarallones	Farallones	0	0	0	0	0	0	0	0	0	6	0	3	0	0	0	0	2	0	1	3	0	0	0	0	0	1	0	0	0	0	0	0	0	0	0	16
2004	SWFSC	55	136	13	5/15/2004	54	shallow	37.79633382	-122.8753255	139	139	GulfFarallones	Farallones	0	0	0	0	0	0	0	0	0	0	0	0	0	0	0	0	0	0	0	2	0	0	0	0	0	0	0	0	0	0	0	0	0	0	0	2
2004	SWFSC	56	136	13	5/15/2004	54	shallow	37.79799805	-122.8786621	139	139	GulfFarallones	Farallones	0	0	0	0	0	0	0	0	0	0	0	1	0	0	0	0	0	0	0	1	0	0	0	0	0	0	0	0	0	0	0	0	0	0	0	2
2004	SWFSC	57	136	13	5/15/2004	470	deep	38.18016764	-123.5033366	171	171	PointReyes	Reyes	0	0	0	2	0	0	0	8	30	2	0	0	0	6	0	0	0	0	0	11	0	0	0	0	0	7	0	0	0	0	0	0	0	0	0	66
2004	SWFSC	58	136	13	5/15/2004	200	deep	38.17816569	-123.3758301	170	170	PointReyes	Reyes	0	0	0	0	0	0	0	0	0	0	0	0	0	1	0	0	0	0	0	0	0	0	0	0	0	2	0	0	0	0	0	0	0	0	0	3
2004	SWFSC	60	137	13	5/16/2004	90	shallow	38.17416585	-123.1751628	167	167	PointReyes	Reyes	0	0	0	0	0	0	0	0	0	0	0	0	0	0	0	0	0	0	0	0	0	0	0	0	0	0	0	0	0	0	0	0	0	0	0	0
2004	SWFSC	61	137	13	5/16/2004	73	shallow	38.16549886	-123.0944987	166	166	PointReyes	Reyes	0	0	0	0	0	0	0	0	0	0	0	0	0	0	0	0	0	0	0	0	0	0	0	0	0	0	0	0	0	0	0	0	0	0	0	0
2004	SWFSC	62	137	13	5/16/2004	53	shallow	38.17333171	-123.0066732	165	165	PointReyes	Reyes	1	0	0	0	0	0	0	0	0	1	0	0	0	0	0	0	0	0	0	0	0	0	0	0	0	0	0	0	0	0	0	0	0	0	0	2
2004	SWFSC	63	137	13	5/16/2004	3395	deep	38.47716471	-124.095166	455	455	FortRoss	Reyes	0	0	0	0	0	0	0	0	0	0	0	0	0	0	0	0	0	0	0	0	0	0	0	0	0	0	0	0	0	0	0	0	0	0	0	0
2004	SWFSC	64	137	13	5/16/2004	900	deep	38.47650146	-123.7203288	454	454	FortRoss	Reyes	0	0	0	1	0	0	0	1	63	0	0	0	0	31	0	0	3	0	0	1	0	0	0	0	0	0	0	0	0	0	0	0	0	0	0	100
2004	SWFSC	65	138	13	5/17/2004	115	shallow	38.47700195	-123.3991699	453	453	FortRoss	Reyes	0	0	0	0	0	0	0	0	2	2	0	0	0	1	0	0	0	0	0	0	0	0	0	0	0	0	0	0	0	0	0	0	0	0	0	5
2004	SWFSC	66	138	13	5/17/2004	89	shallow	38.47683512	-123.3196615	452	452	FortRoss	Reyes	0	0	0	0	0	0	0	0	1	0	0	0	0	0	0	0	1	0	0	0	0	0	0	0	0	0	0	0	0	0	0	0	0	0	0	2
2004	SWFSC	67	138	13	5/17/2004	60	shallow	38.47600098	-123.247998	184	184	FortRoss	Reyes	0	0	0	0	0	0	0	0	0	0	0	0	0	0	0	0	0	0	0	0	0	0	0	0	0	0	0	0	0	0	0	0	0	0	0	0
2004	SWFSC	68	138	13	5/17/2004	3200	deep	39.14516602	-124.6266602	465	465	Navarro	Navarro	0	0	0	0	0	0	0	0	0	1	0	0	0	1	0	0	0	0	0	0	0	0	0	0	0	0	0	0	0	0	0	0	0	0	0	2
2004	SWFSC	69	138	13	5/17/2004	2000	deep	39.14116618	-124.3240072	464	464	Navarro	Navarro	0	0	0	0	0	0	0	0	6	0	0	0	0	0	0	0	2	0	0	0	0	0	0	0	0	0	0	0	0	0	0	0	0	0	0	8
2004	SWFSC	70	139	13	5/18/2004	465	deep	39.14133301	-124.0103353	463	463	Navarro	Navarro	0	0	0	0	0	0	0	6	38	1	0	2	0	11	0	0	20	0	0	9	0	0	0	0	0	0	0	0	0	1	0	0	0	0	0	88
2004	SWFSC	71	139	13	5/18/2004	105	shallow	39.14250081	-123.8639974	462	462	Navarro	Navarro	0	0	0	0	0	0	0	3	5	5	0	0	0	3	0	0	3	0	0	1	0	0	0	0	0	2	0	0	0	0	0	0	0	0	0	22
2004	SWFSC	72	139	13	5/18/2004	60	shallow	39.14366862	-123.772998	461	461	Navarro	Navarro	0	0	0	0	0	0	0	0	0	3	0	0	0	0	0	0	1	0	1	0	0	0	0	0	0	0	0	0	0	0	0	0	1	0	0	6
2004	SWFSC	73	139	13	5/18/2004	1400	deep	39.8473348	-124.7568359	475	475	Delgada	Navarro	0	0	0	1	0	0	0	27	48	1	0	3	0	43	0	0	27	0	0	25	0	0	0	0	0	17	0	0	0	0	0	0	0	0	0	192
2004	SWFSC	74	139	13	5/18/2004	1520	deep	39.84333496	-124.4041667	474	474	Delgada	Navarro	0	0	0	3	0	0	0	750	339	5	5	41	0	92	0	0	303	0	5	54	0	0	0	0	0	20	0	0	0	0	0	0	0	0	0	1617
2004	SWFSC	75	140	14	5/19/2004	240	deep	39.84533285	-124.117334	473	473	Delgada	Navarro	0	0	0	0	0	0	0	2	0	0	0	0	0	1	0	0	4	0	0	1	0	0	0	0	1	1	0	0	0	0	0	0	0	0	1	11
2004	SWFSC	76	140	14	5/19/2004	120	shallow	39.84366862	-123.9930013	472	472	Delgada	Navarro	0	0	0	0	0	0	0	0	0	0	0	0	0	0	0	0	1	0	0	1	0	0	0	0	0	1	0	0	0	0	0	0	0	0	0	3
2004	SWFSC	78	140	14	5/19/2004	3395	deep	38.47883301	-124.0970052	455	455	FortRoss	Reyes	0	0	0	0	0	0	0	0	0	1	0	0	0	0	0	0	0	0	0	0	0	0	0	0	0	1	0	0	0	1	0	0	0	0	0	3
2004	SWFSC	79	140	14	5/19/2004	900	deep	38.47333171	-123.7193359	454	454	FortRoss	Reyes	0	0	0	0	0	0	0	23	22	0	0	0	0	12	0	0	2	0	0	4	0	0	0	0	0	2	0	0	0	0	0	0	0	0	0	65
2004	SWFSC	80	141	14	5/20/2004	111	shallow	38.47633464	-123.3886719	453	453	FortRoss	Reyes	0	0	0	0	0	0	0	0	1	1	0	0	0	0	0	0	0	0	0	0	0	0	0	0	0	1	0	0	0	0	0	0	0	0	0	3
2004	SWFSC	81	141	14	5/20/2004	90	shallow	38.47700195	-123.3185059	452	452	FortRoss	Reyes	0	0	0	0	0	0	0	0	0	0	0	1	0	0	0	0	0	0	0	0	0	0	0	0	0	0	0	0	0	0	0	0	0	0	0	1
2004	SWFSC	82	141	14	5/20/2004	60	shallow	38.47899984	-123.2446615	183	183	FortRoss	Reyes	0	0	0	0	0	0	0	0	1	0	0	0	0	0	0	0	0	0	1	0	0	0	0	0	0	0	0	0	0	0	0	0	0	0	0	2
2004	SWFSC	83	141	14	5/20/2004	1700	deep	37.88833415	-123.5194987	162	162	FarallonesOutside	Farallones	0	0	0	1	0	0	0	53	36	16	0	2	0	10	0	0	2	0	0	15	0	0	0	0	0	12	0	0	0	0	0	0	0	0	0	147
2004	SWFSC	84	141	14	5/20/2004	90	shallow	37.88833415	-123.3258301	160	160	FarallonesOutside	Farallones	0	0	0	0	0	0	0	7	1	2	0	1	0	0	0	0	0	0	0	6	0	0	0	0	0	3	0	0	0	0	0	0	0	0	0	20
2004	SWFSC	85	144	14	5/23/2004	90	shallow	36.85283203	-122.0080078	119	119	MontereyInside	Monterey	0	0	0	0	0	0	0	0	2	0	0	0	0	0	0	0	0	0	0	1	0	0	0	0	0	0	0	0	0	0	0	0	0	0	0	3
2004	SWFSC	86	144	14	5/23/2004	70	shallow	36.77683512	-121.8808268	114	114	MontereyInside	Monterey	0	0	0	0	0	0	0	0	0	0	0	0	0	0	0	0	5	0	0	2	0	0	0	0	0	1	0	0	0	0	0	0	0	0	0	8
2004	SWFSC	87	145	14	5/24/2004	310	deep	36.74816488	-121.9869954	116	116	MontereyInside	Monterey	1	0	0	0	0	0	0	0	0	0	0	2	0	0	0	0	0	0	0	2	0	0	0	0	0	1	0	0	0	0	0	0	0	0	0	6
2004	SWFSC	88	145	14	5/24/2004	90	shallow	36.71666667	-121.9205078	115	115	MontereyInside	Monterey	0	0	0	0	0	0	0	0	0	0	0	3	0	1	0	0	0	0	1	0	0	0	0	0	0	2	0	0	0	0	0	0	0	0	0	7
2004	SWFSC	89	145	14	5/24/2004	36	shallow	36.64216715	-121.8611654	111	111	MontereyInside	Monterey	0	0	0	0	0	0	0	1	4	1	0	0	0	0	0	0	1	0	0	0	0	0	0	0	0	3	0	0	0	0	0	0	0	0	0	10
2004	SWFSC	90	145	14	5/24/2004	75	shallow	36.65183512	-121.9299967	112	112	MontereyInside	Monterey	1	0	0	0	0	0	0	1	0	1	0	0	0	0	0	0	0	0	0	1	0	0	0	0	0	2	0	0	0	0	0	0	0	0	0	6
2004	SWFSC	91	145	14	5/24/2004	2300	deep	36.57633464	-122.1950033	110	110	MontereyOutside	Monterey	1	0	0	0	0	0	0	2	0	1	0	8	0	0	0	0	0	0	0	0	0	0	0	0	0	1	0	0	0	0	0	0	0	0	0	13
2004	SWFSC	92	145	14	5/24/2004	660	deep	36.59066569	-122.0349935	109	109	MontereyOutside	Monterey	1	0	0	0	0	0	0	3	1	1	0	33	0	1	0	0	0	0	0	2	0	0	0	0	0	2	1	0	0	0	0	0	0	0	0	45
2004	SWFSC	93	146	14	5/25/2004	900	deep	36.65616862	-122.0591634	113	113	MontereyOutside	Monterey	0	0	0	0	0	0	0	1	0	0	0	3	0	0	0	0	0	0	0	0	0	0	0	0	0	1	0	0	0	0	0	0	0	0	0	5
2004	SWFSC	94	146	14	5/25/2004	1900	deep	36.71116536	-122.1123372	117	117	MontereyOutside	Monterey	0	0	0	0	0	0	0	4	2	0	0	2	0	0	0	0	0	0	0	0	0	0	0	0	0	2	0	0	0	0	0	0	0	0	0	10
2004	SWFSC	95	146	14	5/25/2004	1000	deep	36.78716634	-122.154834	118	118	MontereyOutside	Monterey	1	0	0	0	0	0	0	11	4	1	0	7	0	1	0	0	1	0	0	2	0	0	0	0	0	13	0	0	0	0	0	0	0	0	0	41
2004	SWFSC	96	146	14	5/25/2004	80	shallow	36.98833415	-122.3058268	123	123	Davenport	Monterey	0	0	0	0	0	0	0	3	0	0	0	0	0	2	0	0	3	0	0	2	0	0	0	0	0	3	2	0	0	0	0	0	0	0	0	15
2004	SWFSC	97	146	14	5/25/2004	125	shallow	36.98733317	-122.3801595	124	124	Davenport	Monterey	0	0	0	0	0	0	0	7	8	14	0	6	0	0	0	0	5	0	0	0	0	0	0	0	0	2	0	0	0	0	0	0	1	0	0	43
2004	SWFSC	98	147	14	5/26/2004	530	deep	36.98649902	-122.4383301	125	125	Davenport	Monterey	0	0	0	0	0	0	0	0	0	0	0	0	0	0	0	0	0	0	0	0	0	0	0	0	0	1	0	0	0	0	0	0	0	0	0	1
2004	SWFSC	99	147	14	5/26/2004	450	deep	36.98699951	-122.6036621	126	126	Davenport	Monterey	0	0	0	0	0	0	0	5	0	1	0	2	0	0	0	0	2	0	0	0	0	0	0	0	0	1	0	0	0	0	0	0	0	0	0	11
2004	SWFSC	100	147	14	5/26/2004	1260	deep	36.98233236	-122.765332	127	127	Davenport	Monterey	0	0	0	0	0	0	0	0	1	0	0	0	0	1	0	0	0	0	0	1	0	0	0	0	0	0	0	0	0	0	0	0	0	0	0	3
2004	SWFSC	101	147	14	5/26/2004	91	shallow	37.28299967	-122.5838379	131	131	Pescadero	Farallones	0	0	0	0	0	0	0	0	0	0	0	0	0	2	0	0	0	0	0	0	0	0	0	0	0	1	0	0	0	0	0	0	0	0	0	3
2004	SWFSC	102	147	14	5/26/2004	95	shallow	37.27833252	-122.6556641	132	132	Pescadero	Farallones	0	0	0	0	0	0	0	1	0	0	0	1	0	0	0	0	0	0	0	2	0	0	0	0	0	0	0	0	0	0	0	0	0	0	0	4
2004	SWFSC	103	148	14	5/27/2004	200	deep	37.28416748	-122.8168294	133	133	Pescadero	Farallones	0	0	0	0	0	0	0	0	0	0	0	0	0	0	0	0	0	0	0	0	0	0	0	0	0	0	0	0	0	0	0	0	0	0	0	0
2004	SWFSC	104	148	14	5/27/2004	550	deep	37.28533529	-122.9863281	134	134	Pescadero	Farallones	0	0	0	0	0	0	0	0	0	0	0	0	0	0	0	0	0	0	0	0	0	0	0	0	0	0	0	0	0	0	0	0	0	0	0	0
2004	SWFSC	105	148	14	5/27/2004	1000	deep	37.28699951	-123.1529948	135	135	Pescadero	Farallones	0	0	0	0	0	0	0	1	0	0	0	0	0	0	0	0	0	0	0	0	0	0	0	0	0	0	0	0	0	0	0	0	0	0	0	1
2004	SWFSC	106	148	14	5/27/2004	55	shallow	37.79716797	-122.8506673	139	139	GulfFarallones	Farallones	0	0	0	0	0	0	0	11	12	2	0	5	0	11	0	0	3	0	0	3	0	0	0	0	0	3	0	0	0	0	0	0	0	0	0	50
2004	SWFSC	107	148	14	5/27/2004	55	shallow	37.79583333	-122.8588379	139	139	GulfFarallones	Farallones	1	0	0	0	0	0	0	8	11	3	1	0	0	6	0	0	6	0	0	5	0	0	0	0	0	2	0	0	0	0	0	0	0	0	0	43
2004	SWFSC	108	148	14	5/27/2004	55	shallow	37.70966797	-122.9033366	138	138	GulfFarallones	Farallones	0	0	0	0	0	0	0	24	26	6	0	12	0	6	0	0	5	0	0	6	0	0	0	0	0	0	0	0	0	0	0	0	0	0	0	85
2004	SWFSC	109	148	14	5/27/2004	55	shallow	37.7098348	-122.9034993	138	138	GulfFarallones	Farallones	0	0	0	0	0	0	0	24	25	9	0	13	0	7	0	0	2	0	0	14	0	0	0	0	0	1	0	0	0	0	0	0	0	0	0	95
2004	SWFSC	110	149	14	5/28/2004	72	shallow	37.60966797	-122.8266602	237	237	GulfFarallones	Farallones	0	0	0	0	0	0	0	17	8	3	0	5	0	2	0	0	3	0	0	9	0	0	0	0	0	5	0	3	0	0	0	0	0	0	0	55
2004	SWFSC	111	149	14	5/28/2004	72	shallow	37.60916748	-122.8253255	237	237	GulfFarallones	Farallones	0	0	0	0	0	0	0	7	1	2	0	1	0	2	0	0	0	0	0	8	0	0	0	0	0	3	0	0	0	0	0	0	0	0	0	24
2004	SWFSC	112	149	14	5/28/2004	1750	deep	37.89383138	-123.5189941	162	162	FarallonesOutside	Farallones	0	0	0	0	0	0	0	0	0	0	0	0	0	0	0	0	0	0	0	0	0	0	0	0	0	0	0	0	0	0	0	0	0	0	0	0
2004	SWFSC	113	149	14	5/28/2004	95	shallow	37.8901652	-123.3171712	160	160	FarallonesOutside	Farallones	0	0	0	0	0	0	0	4	4	0	0	0	0	0	0	0	0	0	0	0	0	0	0	0	0	0	0	0	0	0	0	0	0	0	0	8
2004	SWFSC	114	150	15	5/29/2004	80	shallow	37.75716553	-123.1421712	156	156	FarallonesOutside	Farallones	0	0	0	0	0	0	0	4	2	0	0	0	0	0	0	0	0	0	0	0	0	0	0	0	0	0	0	0	0	0	0	0	0	0	0	6
2004	SWFSC	115	150	15	5/29/2004	1200	deep	37.66733398	-123.2196615	154	154	FarallonesOutside	Farallones	0	0	0	0	0	0	0	1	3	0	0	0	0	0	0	0	1	0	0	0	0	0	0	0	0	0	0	0	0	0	0	0	0	0	0	5
2004	SWFSC	117	151	15	5/30/2004	87	shallow	36.85183512	-122.0016602	119	119	MontereyInside	Monterey	0	0	0	0	0	0	0	0	0	0	0	0	0	0	0	0	0	0	0	0	0	0	0	0	0	0	0	0	0	0	0	0	0	0	0	0
2004	SWFSC	118	151	15	5/30/2004	70	shallow	36.77616781	-121.8791667	114	114	MontereyInside	Monterey	0	0	0	0	0	0	0	0	0	0	0	0	0	0	0	0	0	0	0	0	0	0	0	0	0	0	0	0	0	0	0	0	0	0	0	0
2004	SWFSC	119	152	15	5/31/2004	200	deep	36.74383138	-121.9838379	116	116	MontereyInside	Monterey	0	0	0	0	0	0	0	0	1	0	0	1	0	0	0	0	0	0	0	0	0	0	0	0	0	0	0	0	0	0	0	0	0	0	0	2
2004	SWFSC	120	152	15	5/31/2004	90	shallow	36.71366781	-121.922168	115	115	MontereyInside	Monterey	0	0	0	0	0	0	0	0	0	0	0	0	0	0	0	0	0	0	0	0	0	0	0	0	0	0	0	0	0	0	0	0	0	0	0	0
2004	SWFSC	121	152	15	5/31/2004	35	shallow	36.64350179	-121.8598307	111	111	MontereyInside	Monterey	0	0	0	0	0	0	0	0	0	0	0	0	0	0	0	0	0	0	0	0	0	0	0	0	0	0	0	0	0	0	0	0	0	0	0	0
2004	SWFSC	122	152	15	5/31/2004	75	shallow	36.65299886	-121.9323405	112	112	MontereyInside	Monterey	0	0	0	0	0	0	0	0	0	0	0	0	0	0	0	0	0	0	0	0	0	0	0	0	0	0	0	0	0	0	0	0	0	0	0	0
2004	SWFSC	123	155	15	6/3/2004	1018	deep	36.99866536	-122.7696615	127	127	Davenport	Monterey	0	0	0	0	0	0	0	0	0	0	0	3	0	0	0	0	0	0	0	0	0	0	0	0	0	0	0	1	0	0	0	0	0	0	0	4
2004	SWFSC	124	155	15	6/3/2004	395	deep	36.99233398	-122.5976725	126	126	Davenport	Monterey	0	0	0	0	0	0	0	0	0	0	0	0	0	0	0	0	0	0	0	0	0	0	0	0	0	0	0	0	0	0	0	0	0	0	0	0
2004	SWFSC	126	156	15	6/4/2004	2330	deep	36.59166667	-122.1803385	110	110	MontereyOutside	Monterey	0	0	0	0	0	0	0	0	0	0	0	0	0	0	0	0	0	0	0	0	0	0	0	0	0	0	0	0	0	0	0	0	0	0	0	0
2004	SWFSC	127	156	15	6/4/2004	600	deep	36.59266764	-122.0368327	109	109	MontereyOutside	Monterey	0	0	0	0	0	0	0	0	1	0	0	3	0	0	0	0	0	0	0	0	0	0	0	0	0	0	0	0	0	0	0	0	0	0	0	4
2004	SWFSC	128	157	15	6/5/2004	800	deep	36.66083171	-122.0525065	113	113	MontereyOutside	Monterey	0	0	0	0	0	0	0	0	0	0	0	41	0	0	0	0	0	0	0	0	0	0	0	0	0	0	0	0	0	0	0	0	1	0	0	42
2004	SWFSC	129	157	15	6/5/2004	1900	deep	36.71149902	-122.1134928	117	117	MontereyOutside	Monterey	0	0	0	0	0	0	0	0	0	0	0	52	0	0	0	0	0	0	0	0	0	0	0	0	0	0	0	0	0	0	0	0	0	0	0	52
2004	SWFSC	130	157	15	6/5/2004	1000	deep	36.78400065	-122.1569987	118	118	MontereyOutside	Monterey	0	0	0	0	0	0	0	0	0	0	0	9	0	0	0	0	0	0	0	0	0	0	0	0	0	0	0	0	0	0	0	0	0	0	0	9
2004	SWFSC	131	157	15	6/5/2004	87	shallow	36.85150146	-122.0026693	119	119	MontereyInside	Monterey	0	0	0	0	0	0	0	1	0	0	0	0	0	0	0	0	0	0	0	1	0	0	0	0	0	0	0	0	0	0	0	0	0	0	0	2
2004	SWFSC	132	157	15	6/5/2004	75	shallow	36.77183431	-121.8813314	114	114	MontereyInside	Monterey	0	0	0	0	0	0	0	0	1	0	0	1	1	0	0	0	1	0	0	0	0	0	0	0	0	0	0	0	0	0	0	0	0	0	0	4
2004	SWFSC	133	158	15	6/6/2004	528	deep	36.74416504	-121.9876628	116	116	MontereyInside	Monterey	0	0	0	0	0	0	0	1	0	0	0	1	0	0	0	0	0	0	0	0	0	0	0	0	0	0	0	0	0	0	0	0	0	0	0	2
2004	SWFSC	134	158	15	6/6/2004	90	shallow	36.71483154	-121.9224935	115	115	MontereyInside	Monterey	0	0	0	0	0	0	0	0	0	0	0	0	0	0	0	0	0	0	0	0	0	0	0	0	0	0	0	0	0	0	0	0	0	0	0	0
2004	SWFSC	135	158	15	6/6/2004	30	shallow	36.64250081	-121.8601725	111	111	MontereyInside	Monterey	0	0	0	0	0	0	0	11	0	0	0	0	0	0	0	0	0	0	0	0	0	0	0	0	0	0	0	0	0	0	0	0	0	0	0	11
2004	SWFSC	136	158	15	6/6/2004	75	shallow	36.65766602	-121.9616699	112	112	MontereyInside	Monterey	0	0	0	0	0	0	0	0	0	0	0	0	0	0	0	0	0	0	0	0	0	0	0	0	0	0	0	0	0	0	0	0	0	0	0	0
2004	SWFSC	137	159	15	6/7/2004	1892	deep	33.60349935	-119.4563314	412	412	SanNicolas	NCI	0	0	0	0	0	0	0	0	0	0	1	0	0	0	0	0	0	0	0	0	0	0	0	0	0	1	0	0	0	1	0	2	0	0	2	7
2004	SWFSC	138	160	16	6/8/2004	900	deep	33.6973348	-119.3001628	411	411	SanNicolas	NCI	0	0	0	0	0	0	0	0	0	0	1	36	0	0	4	0	0	0	1	0	0	0	0	0	0	0	0	0	0	1	0	8	1	0	0	52
2004	SWFSC	139	160	16	6/8/2004	480	deep	33.7581665	-119.1853353	410	410	SanNicolas	NCI	0	0	0	0	0	0	0	0	0	0	3	4	0	0	0	0	0	0	0	0	0	0	0	0	0	0	0	0	0	0	0	3	0	0	0	10
2004	SWFSC	140	160	16	6/8/2004	78	shallow	34.43350016	-120.247168	421	421	SanMiguel	NCI	0	0	0	0	0	0	0	0	0	0	0	0	0	0	0	0	0	0	0	0	0	0	0	0	0	0	0	0	0	0	0	0	0	0	0	0
2004	SWFSC	141	160	16	6/8/2004	382	deep	34.32083333	-120.3058268	422	422	SanMiguel	NCI	0	0	0	0	0	0	0	0	0	0	0	0	0	0	0	0	0	0	0	0	0	0	0	0	0	0	0	0	0	0	0	0	0	0	0	0
2004	SWFSC	142	161	16	6/9/2004	540	deep	34.34366862	-120.0470052	426	426	SantaBarbara	NCI	0	0	0	0	0	0	0	0	0	0	0	0	0	0	0	0	0	0	0	0	0	0	0	0	0	0	0	0	0	0	0	0	0	0	0	0
2004	SWFSC	143	161	16	6/9/2004	235	deep	34.32633464	-119.8736654	427	427	SantaBarbara	NCI	0	0	0	0	0	0	0	0	0	0	0	0	0	0	0	0	0	0	0	0	0	0	0	0	0	0	0	0	0	0	0	0	0	0	0	0
2004	SWFSC	144	161	16	6/9/2004	467	deep	32.72166748	-119.064502	404	404	SanClemente	SCI	0	0	0	0	0	0	0	0	0	0	5	0	0	0	0	0	0	0	0	0	0	0	0	0	0	0	0	0	0	0	0	2	0	0	0	7
2004	SWFSC	145	161	16	6/9/2004	1300	deep	32.72216797	-118.757666	403	403	SanClemente	SCI	0	0	0	0	0	0	3	0	0	0	17	1	0	0	1	0	0	0	1	0	0	0	0	0	3	0	0	0	0	5	1	35	0	0	3	70
2004	SWFSC	146	162	16	6/10/2004	230	deep	32.72116699	-118.4683268	402	402	SanClemente	SCI	0	1	0	0	0	0	1	0	0	0	13	6	0	0	2	0	0	1	1	0	0	0	0	0	1	0	0	0	0	5	0	25	0	0	1	57
2004	SWFSC	147	162	16	6/10/2004	820	deep	32.7206665	-118.1915039	401	401	SanClemente	SCI	0	0	0	0	0	0	0	0	0	0	5	0	0	0	0	0	0	0	1	0	0	0	0	0	0	0	0	0	0	1	0	6	0	0	1	14
2004	SWFSC	148	162	16	6/10/2004	768	deep	33.01916504	-117.7683268	481	481	SanDiego	SCI	0	0	0	0	0	0	2	0	0	0	3	13	0	0	8	0	0	0	1	0	0	0	0	0	0	0	1	0	0	13	0	10	0	0	0	51
2004	SWFSC	149	162	16	6/10/2004	859	deep	32.91549886	-117.5928385	482	482	SanDiego	SCI	0	0	0	0	0	0	0	0	0	0	0	2	1	0	3	0	0	0	1	0	0	0	0	0	0	0	0	0	0	1	1	22	0	0	0	31
2005	PWCC	1	128	12	5/8/2005	99	shallow	44.48483073	-124.5279948	521	682	Newport	Newport	0	0	0	0	0	0	0	0	0	0	0	0	0	0	0	0	0	0	0	0	0	0	0	0	0	0	0	0	0	0	0	0	0	0	0	0
2005	PWCC	2	129	12	5/9/2005	139	shallow	44.48066406	-124.6006673	683	683	Newport	Newport	0	0	0	0	0	0	0	0	1	0	0	0	0	0	0	0	1	0	0	0	0	0	0	0	0	0	0	0	0	0	0	0	0	0	0	2
2005	PWCC	3	129	12	5/9/2005	207	deep	44.50666504	-124.6401693	522	683	Newport	Newport	0	0	0	0	0	0	0	0	0	0	0	0	0	0	0	0	0	0	0	0	0	0	0	0	0	0	0	0	0	0	0	0	0	0	0	0
2005	PWCC	4	129	12	5/9/2005	366	deep	44.52383626	-124.7409993	523	684	Newport	Newport	0	0	0	0	0	0	0	1	0	0	0	0	0	0	0	0	0	0	0	0	0	0	0	0	0	0	0	0	0	0	0	0	0	0	0	1
2005	PWCC	5	129	12	5/9/2005	539	deep	44.49050293	-124.9311686	524	686	Newport	Newport	0	0	0	3	0	0	0	14	7	4	0	1	0	2	0	0	26	0	3	0	0	0	0	0	0	5	0	0	0	0	0	0	0	0	0	65
2005	PWCC	6	129	12	5/9/2005	614	deep	43.98382975	-124.9738281	674	674	HecetaHead	Heceta	0	0	0	0	0	0	0	2	1	0	0	0	0	3	0	0	1	0	0	0	0	0	0	0	0	0	0	0	0	0	0	0	0	0	0	7
2005	PWCC	7	129	12	5/9/2005	402	deep	43.99383138	-124.9619954	674	674	HecetaHead	Heceta	0	0	0	0	0	0	0	0	1	0	0	0	0	1	0	0	0	0	0	0	0	0	0	0	0	0	0	0	0	0	0	0	0	0	0	2
2005	PWCC	8	129	12	5/9/2005	183	deep	44.00949707	-124.9306641	674	674	HecetaHead	Heceta	0	0	0	0	0	0	0	3	3	0	0	0	0	0	0	0	0	0	0	0	0	0	0	0	0	0	0	0	0	0	0	0	0	0	0	6
2005	PWCC	9	130	13	5/10/2005	141	shallow	43.99533691	-124.522168	671	671	HecetaHead	Heceta	0	0	0	0	0	0	0	0	0	1	0	0	0	0	0	0	0	0	0	0	0	0	0	0	0	0	0	0	0	0	0	0	0	0	0	1
2005	PWCC	10	130	13	5/10/2005	101	shallow	43.98950195	-124.3209961	671	671	HecetaHead	Heceta	0	0	0	0	0	0	0	0	0	0	0	0	0	0	0	0	0	0	0	0	0	0	0	0	0	0	0	0	0	0	0	0	0	0	0	0
2005	PWCC	11	130	13	5/10/2005	539	deep	43.52233073	-124.7348307	504	664	CoosBay	Heceta	0	0	0	0	0	0	0	0	0	0	0	0	0	0	0	0	0	0	0	0	0	0	0	0	0	0	0	0	0	0	0	0	0	0	0	0
2005	PWCC	12	130	13	5/10/2005	366	deep	43.51749674	-124.6610026	503	664	CoosBay	Heceta	0	0	0	0	0	0	0	0	1	0	0	0	0	0	0	0	0	0	0	1	0	0	0	0	0	0	0	0	0	0	0	0	0	0	0	2
2005	PWCC	13	131	13	5/11/2005	210	deep	43.49950358	-124.6036621	663	663	CoosBay	Heceta	0	0	0	0	0	0	0	0	0	0	0	0	0	0	0	0	0	0	0	0	0	0	0	0	0	0	0	0	0	0	0	0	0	0	0	0
2005	PWCC	14	131	13	5/11/2005	139	shallow	43.48616536	-124.5331706	502	663	CoosBay	Heceta	0	0	0	0	0	0	0	0	0	0	0	0	0	0	0	0	0	0	0	0	0	0	0	0	0	0	0	0	0	0	0	0	0	0	0	0
2005	PWCC	15	131	13	5/11/2005	102	shallow	43.45116374	-124.4415039	662	662	CoosBay	Heceta	0	0	0	0	0	0	0	2	0	2	0	0	0	0	0	0	0	0	1	0	0	0	0	0	0	1	0	0	0	0	0	0	0	0	0	6
2005	PWCC	16	131	13	5/11/2005	530	deep	43.00066732	-124.9284993	654	654	Bandon	Blanco	0	0	0	1	0	0	0	0	0	0	0	0	0	0	0	0	1	0	0	0	0	0	0	0	0	0	0	0	0	0	0	0	0	0	0	2
2005	PWCC	17	131	13	5/11/2005	411	deep	43.00016276	-124.904834	653	653	Bandon	Blanco	0	0	0	0	0	0	0	0	0	0	0	0	0	0	0	0	0	0	0	1	0	0	0	0	0	0	0	0	0	0	0	0	0	0	0	1
2005	PWCC	18	132	13	5/12/2005	216	deep	43.00400391	-124.8541667	653	653	Bandon	Blanco	0	0	0	0	0	0	0	0	0	0	0	0	0	0	0	0	0	0	0	0	0	0	0	0	0	0	0	0	0	0	0	0	0	0	0	0
2005	PWCC	19	132	13	5/12/2005	128	shallow	42.98649902	-124.8283366	653	653	Bandon	Blanco	0	0	0	0	0	0	0	0	2	0	0	0	0	0	0	0	0	0	0	0	0	0	0	0	0	1	0	0	0	0	0	0	0	0	0	3
2005	PWCC	20	132	13	5/12/2005	97	shallow	42.96599935	-124.6259928	651	651	Bandon	Blanco	0	0	0	0	0	0	0	0	0	0	0	0	0	0	0	0	0	0	0	1	0	0	0	0	0	0	0	0	0	0	1	0	0	0	0	2
2005	PWCC	21	132	13	5/12/2005	549	deep	42.51383464	-124.767334	642	642	GoldBeach	Blanco	0	0	0	0	0	0	0	0	0	0	0	0	0	2	0	0	1	0	0	0	0	0	0	0	0	0	0	0	0	0	0	0	0	0	0	3
2005	PWCC	22	132	13	5/12/2005	384	deep	42.51283366	-124.7463379	642	642	GoldBeach	Blanco	0	0	0	0	0	0	0	0	0	0	0	0	0	0	0	0	0	0	0	0	0	0	0	0	0	0	0	0	0	0	0	0	0	0	0	0
2005	PWCC	23	132	13	5/12/2005	183	deep	42.49733073	-124.739502	642	642	GoldBeach	Blanco	0	0	0	0	0	0	0	0	0	0	0	0	0	0	0	0	0	0	0	0	0	0	0	0	0	0	0	0	0	0	0	0	0	0	0	0
2005	PWCC	24	132	13	5/12/2005	137	shallow	42.50166829	-124.7101725	642	642	GoldBeach	Blanco	0	0	0	0	0	0	0	0	0	0	0	0	0	0	0	0	0	0	0	0	0	0	0	0	0	0	0	0	0	0	0	0	0	0	0	0
2005	PWCC	25	133	13	5/13/2005	101	shallow	42.46299642	-124.6408366	641	641	GoldBeach	Blanco	0	0	0	0	0	0	0	0	0	1	0	0	0	0	0	0	0	0	0	0	0	0	0	0	0	5	0	0	0	0	0	0	0	0	0	6
2005	PWCC	26	133	13	5/13/2005	556	deep	42.07099609	-124.6813314	633	633	Brookings	Blanco	0	0	0	0	0	0	0	0	1	0	0	0	0	0	0	0	0	0	0	1	0	0	0	0	0	0	0	0	0	0	0	0	0	0	0	2
2005	PWCC	27	133	13	5/13/2005	371	deep	42.03150228	-124.615332	633	633	Brookings	Blanco	0	0	0	0	0	0	0	1	0	0	0	0	0	0	0	0	0	0	0	1	0	0	0	0	0	0	0	0	0	0	0	0	0	0	0	2
2005	PWCC	28	133	13	5/13/2005	201	deep	41.99233398	-124.5830078	633	633	Brookings	Blanco	0	0	0	0	0	0	0	0	0	0	0	0	0	0	0	0	0	0	0	0	0	0	0	0	0	0	0	0	0	0	0	0	0	0	0	0
2005	PWCC	29	133	13	5/13/2005	143	shallow	41.96333008	-124.5378255	632	632	Brookings	Blanco	0	0	0	0	0	0	0	0	0	0	0	0	0	0	0	0	0	0	0	0	0	0	0	0	0	0	0	0	0	1	0	0	0	0	0	1
2005	PWCC	30	133	13	5/13/2005	99	shallow	41.9485026	-124.4686686	632	632	Brookings	Blanco	0	0	0	0	0	0	0	1	0	0	0	0	0	0	0	0	0	0	0	0	0	0	0	0	0	1	0	0	0	0	0	0	0	0	0	2
2005	PWCC	31	134	13	5/14/2005	549	deep	41.55666504	-124.545166	623	623	FlintRockHead	Mendocino	0	0	0	0	0	0	0	1	0	0	0	0	0	0	0	0	0	0	0	0	0	0	0	0	0	0	0	0	0	0	0	0	0	0	0	1
2005	PWCC	32	134	13	5/14/2005	366	deep	41.52666829	-124.5279948	623	623	FlintRockHead	Mendocino	0	0	0	0	0	0	0	2	0	0	0	0	0	0	0	0	3	0	0	0	0	0	0	0	0	0	0	0	0	0	0	0	0	0	0	5
2005	PWCC	33	134	13	5/14/2005	192	deep	41.50833333	-124.4866699	623	623	FlintRockHead	Mendocino	0	0	0	0	0	0	0	6	0	0	0	0	0	0	0	0	2	0	0	0	0	0	0	0	0	1	0	0	0	0	0	0	0	0	0	9
2005	PWCC	34	134	13	5/14/2005	134	shallow	41.48616536	-124.4523275	623	623	FlintRockHead	Mendocino	0	0	0	0	0	0	0	3	0	1	0	0	0	0	0	0	1	0	0	0	0	0	0	0	0	0	0	0	0	0	1	0	0	0	0	6
2005	PWCC	35	134	13	5/14/2005	101	shallow	41.47116699	-124.3889974	622	622	FlintRockHead	Mendocino	0	0	0	0	0	0	0	1	0	0	0	0	0	0	0	0	0	0	0	0	0	0	0	0	0	0	0	0	0	0	0	0	0	0	0	1
2005	PWCC	36	134	13	5/14/2005	93	shallow	40.97399902	-124.3031738	611	611	TrinidadHead	Mendocino	0	0	0	0	0	0	0	1	0	0	0	0	0	0	0	0	0	0	0	1	0	0	0	0	0	0	0	0	0	0	0	0	0	0	0	2
2005	PWCC	37	134	13	5/14/2005	141	shallow	40.96033529	-124.3584961	612	612	TrinidadHead	Mendocino	0	0	0	0	0	0	0	0	0	0	0	0	0	0	0	0	0	0	0	0	0	0	0	0	0	0	0	0	0	0	0	0	0	0	0	0
2005	PWCC	38	134	13	5/14/2005	183	deep	40.97816569	-124.3814941	612	612	TrinidadHead	Mendocino	0	0	0	0	0	0	0	0	0	0	0	0	0	0	0	0	0	0	0	0	0	0	0	0	0	0	0	0	0	0	0	0	0	0	0	0
2005	PWCC	39	134	13	5/14/2005	347	deep	40.96099854	-124.4400065	613	613	TrinidadHead	Mendocino	0	0	0	0	0	0	0	0	0	0	0	0	0	0	0	0	0	0	0	0	0	0	0	0	0	0	0	0	0	0	0	0	0	0	0	0
2005	PWCC	40	135	13	5/15/2005	536	deep	40.94866536	-124.5413411	613	613	TrinidadHead	Mendocino	0	0	0	0	0	0	0	0	0	0	0	0	0	0	0	0	0	0	0	0	0	0	0	0	0	0	0	0	0	0	0	0	0	0	0	0
2005	PWCC	41	135	13	5/15/2005	567	deep	40.61533203	-124.5029948	601	9990	FalseCape	Mendocino	0	0	0	0	0	0	0	9	0	0	0	0	0	1	0	0	7	0	1	3	0	0	0	0	0	3	0	0	0	0	1	0	0	0	0	25
2005	PWCC	42	135	13	5/15/2005	360	deep	40.6043335	-124.4813314	601	9990	FalseCape	Mendocino	0	0	0	0	0	0	0	0	0	0	0	0	0	0	0	0	0	0	0	0	0	0	0	0	0	0	0	0	0	0	0	0	0	0	0	0
2005	PWCC	43	135	13	5/15/2005	210	deep	40.57983398	-124.4444987	601	9990	FalseCape	Mendocino	0	0	0	0	0	0	0	3	2	0	0	0	0	0	0	0	4	0	0	2	0	0	0	0	0	1	0	1	0	0	0	0	0	0	0	13
2005	PWCC	44	135	13	5/15/2005	126	shallow	40.56966553	-124.5098307	601	9990	FalseCape	Mendocino	0	0	0	0	0	0	0	6	0	0	0	0	0	0	0	0	1	0	0	1	0	0	0	0	0	1	0	0	0	1	0	0	0	0	0	10
2005	PWCC	45	135	13	5/15/2005	82	shallow	40.58599854	-124.4733398	601	9990	FalseCape	Mendocino	0	0	0	0	0	0	0	2	0	0	0	0	0	0	0	0	3	0	0	0	0	0	0	0	0	2	0	0	0	0	0	0	0	0	0	7
2005	PWCC	46	135	13	5/15/2005	732	deep	40.02983398	-124.2549967	592	592	ShelterCove	Navarro	0	0	0	0	0	0	0	0	0	0	0	1	0	1	0	0	0	0	0	0	0	0	0	0	0	0	0	0	0	0	0	0	0	0	0	2
2005	PWCC	47	135	13	5/15/2005	390	deep	39.99650065	-124.1851725	592	592	ShelterCove	Navarro	0	0	0	0	0	0	0	0	0	0	0	0	0	0	0	0	0	0	0	0	0	0	0	0	0	0	0	0	0	0	0	0	0	0	0	0
2005	PWCC	48	135	13	5/15/2005	207	deep	39.97166748	-124.1948405	592	592	ShelterCove	Navarro	0	0	0	0	0	0	0	0	0	0	0	0	0	0	0	0	0	0	0	0	0	0	0	0	0	0	0	0	0	0	0	0	0	0	0	0
2005	PWCC	49	136	13	5/16/2005	141	shallow	39.97716471	-124.1740072	592	592	ShelterCove	Navarro	0	0	0	0	0	0	0	0	0	0	0	0	0	0	0	0	0	0	0	0	0	0	0	0	0	0	0	0	0	0	0	0	0	0	0	0
2005	PWCC	50	136	13	5/16/2005	99	shallow	39.97349854	-124.1366699	591	591	ShelterCove	Navarro	0	0	0	0	0	0	0	0	1	0	0	0	0	0	0	0	0	0	0	0	0	0	0	0	0	0	0	0	0	1	0	0	0	0	0	2
2005	PWCC	51	136	13	5/16/2005	604	deep	39.55500081	-123.9848307	4036	9992	Navarro	Navarro	0	0	0	0	0	0	0	0	0	0	0	0	0	0	0	0	0	0	0	0	0	0	0	0	0	0	0	0	0	0	0	0	0	0	0	0
2005	PWCC	52	136	13	5/16/2005	366	deep	39.52216797	-123.9860026	4036	9992	Navarro	Navarro	0	0	0	0	0	0	0	2	0	0	0	0	0	0	0	0	5	0	0	1	0	0	0	0	0	1	0	0	0	0	0	0	0	0	0	9
2005	PWCC	53	136	13	5/16/2005	187	deep	39.50349935	-123.964502	4036	9992	Navarro	Navarro	0	0	0	0	0	0	0	0	0	0	0	0	0	0	0	0	0	0	0	0	0	0	0	0	0	0	0	0	0	0	0	0	0	0	0	0
2005	PWCC	54	136	13	5/16/2005	141	shallow	39.49433187	-123.9444987	4036	9992	Navarro	Navarro	0	0	0	0	0	0	0	0	0	0	0	0	0	0	0	0	0	0	0	0	0	0	0	0	0	0	0	0	0	0	0	0	0	0	0	0
2005	PWCC	55	136	13	5/16/2005	102	shallow	39.47266846	-123.8733398	4036	8999	Navarro	Navarro	0	0	0	0	0	0	0	1	0	0	0	0	0	0	0	0	1	0	0	1	0	0	0	0	0	0	0	1	0	0	0	0	0	0	0	4
2005	PWCC	56	137	13	5/17/2005	571	deep	39.04083252	-124.0165039	197	197	Navarro	Navarro	0	0	0	0	0	0	0	0	0	0	0	0	0	0	0	0	1	0	0	1	0	0	0	0	0	0	0	0	0	0	0	0	0	0	0	2
2005	PWCC	57	137	13	5/17/2005	402	deep	39.01716715	-123.9678385	197	197	Navarro	Navarro	0	0	0	0	0	0	0	0	0	0	0	0	0	0	0	0	0	0	0	2	0	0	0	0	0	0	0	0	0	0	0	0	0	0	0	2
2005	PWCC	58	137	13	5/17/2005	210	deep	39.00416667	-123.9375	197	197	Navarro	Navarro	0	0	0	0	0	0	0	0	0	0	0	0	0	0	0	0	0	0	0	1	0	0	0	0	0	0	0	0	0	0	0	0	0	0	0	1
2005	PWCC	59	137	13	5/17/2005	134	shallow	38.98149821	-123.9083333	197	197	Navarro	Navarro	0	0	0	0	0	0	0	0	0	0	0	0	0	0	0	0	0	0	0	0	0	0	0	0	0	0	0	1	0	0	0	0	0	0	0	1
2005	PWCC	60	137	13	5/17/2005	99	shallow	38.96633301	-123.8156738	196	196	Navarro	Navarro	0	0	0	0	0	0	0	0	0	0	0	0	0	0	0	0	0	0	0	1	0	0	0	0	0	0	0	0	0	0	0	0	0	0	0	1
2005	PWCC	61	137	13	5/17/2005	390	deep	38.48633219	-123.6656738	454	454	FortRoss	Reyes	0	0	0	0	0	0	0	0	0	0	0	0	0	0	0	0	0	0	0	0	0	0	0	0	0	0	0	0	0	0	0	0	0	0	0	0
2005	PWCC	62	137	13	5/17/2005	362	deep	38.46866862	-123.639502	187	187	FortRoss	Reyes	0	0	0	0	0	0	0	0	0	0	0	0	0	0	0	0	0	0	0	0	0	0	0	0	0	0	0	0	0	0	0	0	0	0	0	0
2005	PWCC	64	137	13	5/17/2005	135	shallow	38.44650065	-123.4618327	186	186	FortRoss	Reyes	0	0	0	0	0	0	0	0	0	0	0	0	0	0	0	0	0	0	0	0	0	0	0	0	0	0	0	0	0	0	0	0	0	0	0	0
2005	PWCC	65	138	13	5/18/2005	102	shallow	38.43916829	-123.3226725	452	452	FortRoss	Reyes	0	0	0	0	0	0	0	0	0	0	0	0	0	0	0	0	0	0	0	0	0	0	0	0	0	0	0	0	0	0	0	0	0	0	0	0
2005	PWCC	66	138	13	5/18/2005	860	deep	38.02466634	-123.5336589	1037	9995	PointReyes	Reyes	0	0	0	0	0	0	0	0	0	0	0	0	0	0	0	0	0	0	0	0	0	0	0	0	0	0	0	0	0	0	0	0	0	0	0	0
2005	PWCC	67	138	13	5/18/2005	503	deep	37.99583333	-123.4896647	1037	9995	FarallonesOutside	Farallones	0	0	0	0	0	0	0	0	0	0	0	0	0	0	0	0	0	0	0	0	0	0	0	0	0	0	0	0	0	0	0	0	0	0	0	0
2005	PWCC	68	138	13	5/18/2005	196	deep	37.96816813	-123.4461589	1037	9995	FarallonesOutside	Farallones	0	0	0	0	0	0	0	0	0	0	0	0	0	0	0	0	0	0	0	0	0	0	0	0	0	0	0	0	0	0	0	0	0	0	0	0
2005	PWCC	69	138	13	5/18/2005	123	shallow	37.93333333	-123.3926595	161	161	FarallonesOutside	Farallones	0	0	0	0	0	0	0	0	0	0	0	0	0	0	0	0	0	0	0	0	0	0	0	0	0	0	0	0	0	0	0	0	0	0	0	0
2005	PWCC	70	139	13	5/19/2005	102	shallow	37.92583415	-123.2794922	160	160	FarallonesOutside	Farallones	0	0	0	0	0	0	0	0	0	0	0	0	0	0	0	0	0	0	0	0	0	0	0	0	0	0	0	0	0	0	0	0	0	0	0	0
2005	PWCC	71	139	13	5/19/2005	613	deep	37.54166667	-123.0496745	1029	144	FarallonesOutside	Farallones	0	0	0	0	0	0	0	0	0	0	0	0	0	0	0	0	0	0	0	0	0	0	0	0	0	0	0	0	0	0	0	0	0	0	0	0
2005	PWCC	72	139	13	5/19/2005	390	deep	37.51566569	-123.0169922	1029	9996	GulfFarallones	Farallones	0	0	0	0	0	0	0	0	0	0	0	0	0	0	0	0	0	0	0	0	0	0	0	0	0	0	0	0	0	0	0	0	0	0	0	0
2005	PWCC	73	139	13	5/19/2005	179	deep	37.48833415	-122.9521647	1029	9996	GulfFarallones	Farallones	0	0	0	0	0	0	0	0	0	0	0	0	0	0	0	0	0	0	0	0	0	0	0	0	0	0	0	0	0	0	0	0	0	0	0	0
2005	PWCC	74	139	13	5/19/2005	137	shallow	37.46983236	-122.9161621	1029	9996	GulfFarallones	Farallones	0	0	0	0	0	0	0	0	0	0	0	0	0	0	0	0	0	0	0	0	0	0	0	0	0	0	0	0	0	0	0	0	0	0	0	0
2005	PWCC	75	139	13	5/19/2005	102	shallow	37.44883219	-122.8371745	1026	9996	GulfFarallones	Farallones	0	0	0	0	0	0	0	0	0	0	0	0	0	0	0	0	0	0	0	0	0	0	0	0	0	0	0	0	0	0	0	0	0	0	0	0
2005	PWCC	76	140	14	5/20/2005	556	deep	37.01983236	-122.704834	127	127	Davenport	Monterey	0	0	0	0	0	0	0	0	0	0	0	0	0	0	0	0	0	0	0	0	0	0	0	0	0	0	0	0	0	0	0	0	0	0	0	0
2005	PWCC	77	140	14	5/20/2005	384	deep	36.99833171	-122.6063314	126	126	Davenport	Monterey	0	0	0	0	0	0	0	0	0	0	0	0	0	0	0	0	0	0	0	0	0	0	0	0	0	0	0	0	0	0	0	0	0	0	0	0
2005	PWCC	78	140	14	5/20/2005	203	deep	36.98450114	-122.5009928	125	125	Davenport	Monterey	0	0	0	0	0	0	0	0	0	0	0	0	0	0	0	0	0	0	0	0	0	0	0	0	0	0	0	0	0	0	0	0	0	0	0	0
2005	PWCC	79	140	14	5/20/2005	143	shallow	36.97816569	-122.397998	124	124	Davenport	Monterey	0	0	0	0	0	0	0	0	0	0	0	0	0	0	0	0	0	0	0	0	0	0	0	0	0	0	0	0	0	0	0	0	0	0	0	0
2005	PWCC	80	140	14	5/20/2005	113	shallow	36.96116536	-122.3185059	123	123	Davenport	Monterey	0	0	0	0	0	0	0	0	0	0	0	0	0	0	0	0	0	0	0	0	0	0	0	0	0	0	0	0	0	0	0	0	0	0	0	0
2005	PWCC	81	141	14	5/21/2005	695	deep	36.50783285	-122.0465007	109	109	MontereyOutside	Monterey	0	0	0	0	0	0	0	0	0	0	0	0	0	0	0	0	0	0	0	0	0	0	0	0	0	0	0	0	0	0	0	0	0	0	0	0
2005	PWCC	82	141	14	5/21/2005	347	deep	36.49466553	-122.0171712	1106	9997	MontereyOutside	Monterey	0	0	0	0	0	0	0	0	0	0	0	0	0	0	0	0	0	0	0	0	0	0	0	0	0	0	0	0	0	0	0	0	0	0	0	0
2005	PWCC	83	141	14	5/21/2005	219	deep	36.48416748	-122.0060059	1106	9997	MontereyOutside	Monterey	0	0	0	0	0	0	0	0	0	0	0	0	0	0	0	0	0	0	0	0	0	0	0	0	0	0	0	0	0	0	0	0	0	0	0	0
2005	PWCC	84	141	14	5/21/2005	134	shallow	36.46850179	-121.9908366	1106	9997	MontereyOutside	Monterey	0	0	0	0	0	0	0	0	0	0	0	0	0	0	0	0	0	0	0	0	0	0	0	0	0	0	0	0	0	1	0	0	0	0	0	1
2005	PWCC	85	141	14	5/21/2005	110	shallow	36.45850016	-121.965332	1106	9997	MontereyOutside	Monterey	0	0	0	0	0	0	0	0	0	0	0	0	0	0	0	0	0	0	0	0	0	0	0	0	0	0	0	0	0	0	0	0	0	0	0	0
2005	PWCC	86	144	14	5/24/2005	99	shallow	34.59533285	-120.7590007	432	432	Vandenberg	Conception	0	0	0	0	0	0	0	0	0	0	0	0	0	0	0	0	0	0	0	0	0	0	0	0	0	0	0	0	0	0	0	0	0	0	0	0
2005	PWCC	87	144	14	5/24/2005	148	shallow	34.55900065	-120.7689941	432	432	Vandenberg	Conception	0	0	0	0	0	0	0	0	0	0	0	4	0	0	0	0	0	0	0	0	0	0	0	0	0	0	0	0	0	0	0	0	0	0	0	4
2005	PWCC	88	144	14	5/24/2005	240	deep	34.53299967	-120.7783366	432	432	Vandenberg	Conception	0	0	0	0	0	0	0	0	0	0	0	1	0	0	0	0	0	0	0	0	0	0	0	0	0	0	0	0	0	0	0	0	0	0	0	1
2005	PWCC	89	144	14	5/24/2005	358	deep	34.54466553	-120.8360026	433	433	Vandenberg	Conception	0	0	0	0	0	0	0	0	0	0	0	0	0	0	0	0	0	0	0	0	0	0	0	0	0	0	0	0	0	0	0	0	0	0	0	0
2005	PWCC	90	144	14	5/24/2005	565	deep	34.57200114	-120.9255046	433	433	Vandenberg	Conception	0	0	0	0	0	0	0	0	0	0	0	0	0	0	0	0	0	0	1	0	0	0	0	0	0	0	0	0	0	0	0	0	0	0	0	1
2005	PWCC	91	145	14	5/25/2005	538	deep	34.925	-121.1005046	4065	495	PointSal	Conception	0	0	0	0	0	0	0	0	0	0	0	0	0	0	0	0	0	0	0	0	0	0	0	0	0	0	0	0	0	0	0	0	0	0	0	0
2005	PWCC	92	145	14	5/25/2005	377	deep	34.97449951	-120.9756673	494	494	PointSal	Conception	0	0	0	0	0	0	0	0	0	0	0	0	0	0	0	0	0	0	0	0	0	0	0	0	0	0	0	0	0	2	0	0	0	0	0	2
2005	PWCC	93	145	14	5/25/2005	196	deep	35.02650146	-120.8985026	493	493	PointSal	Conception	0	0	0	0	0	0	0	0	0	0	0	0	0	0	0	0	0	0	0	0	0	0	0	0	0	0	0	0	0	0	0	0	0	0	0	0
2005	PWCC	94	145	14	5/25/2005	99	shallow	35.0680013	-120.8158366	492	492	PointSal	Conception	0	0	0	0	0	0	0	0	0	0	0	0	0	0	0	0	0	0	0	0	0	0	0	0	0	0	0	0	0	0	0	0	0	0	0	0
2005	PWCC	95	145	14	5/25/2005	141	shallow	35.06999919	-120.9143392	4069	493	PointSal	Conception	0	0	0	0	0	0	0	0	0	0	0	0	0	0	0	0	0	0	0	0	0	0	0	0	0	0	0	0	0	0	0	0	0	0	0	0
2005	PWCC	96	146	14	5/26/2005	97	shallow	35.48266602	-121.1056641	4023	8998	PiedrasBlancas	Conception	0	0	0	0	0	0	0	0	0	0	0	0	0	0	0	0	0	0	0	0	0	0	0	0	0	0	0	0	0	0	0	0	0	0	0	0
2005	PWCC	97	146	14	5/26/2005	132	shallow	35.50200195	-121.1441732	4023	8998	PiedrasBlancas	Conception	0	0	0	0	0	0	0	0	0	0	0	0	0	0	0	0	0	0	0	0	0	0	0	0	0	0	0	0	0	0	0	0	0	0	0	0
2005	PWCC	98	146	14	5/26/2005	199	deep	35.51199951	-121.1716634	4023	8998	PiedrasBlancas	Conception	0	0	0	0	0	0	0	0	0	0	0	0	0	0	0	0	0	0	0	0	0	0	0	0	0	0	0	0	0	0	0	0	0	0	0	0
2005	PWCC	99	146	14	5/26/2005	366	deep	35.50316569	-121.2473307	4023	8998	PiedrasBlancas	Conception	0	0	0	0	0	0	0	0	0	0	0	0	0	0	0	0	0	0	0	0	0	0	0	0	0	0	0	0	0	0	0	0	0	0	0	0
2005	PWCC	100	146	14	5/26/2005	547	deep	35.55833333	-121.397998	4023	9999	PiedrasBlancas	Conception	0	0	0	0	0	0	0	0	0	0	0	0	0	0	0	0	0	0	0	0	0	0	0	0	0	0	0	0	0	0	0	0	0	0	0	0
2005	PWCC	101	146	14	5/26/2005	97	shallow	35.99849854	-121.5881673	4029	9998	PiedrasBlancas	Conception	0	0	0	0	0	0	0	0	0	0	0	0	0	0	0	0	0	0	0	0	0	0	0	0	0	0	0	0	0	0	0	0	0	0	0	0
2005	PWCC	102	146	14	5/26/2005	260	deep	36.01450195	-121.6095052	4029	9998	PiedrasBlancas	Conception	0	0	0	0	0	0	0	0	0	0	0	0	0	0	0	0	0	0	0	0	0	0	0	0	0	0	0	0	0	1	0	0	0	0	0	1
2005	PWCC	103	146	14	5/26/2005	525	deep	36.01716715	-121.6448405	4029	9998	PiedrasBlancas	Conception	0	0	0	0	0	0	0	0	0	0	0	0	0	0	0	0	0	0	0	0	0	0	0	0	0	0	0	0	0	0	0	0	0	0	0	0
2005	PWCC	104	146	14	5/26/2005	753	deep	36.03566488	-121.7011719	1100	9998	PiedrasBlancas	Conception	0	0	0	0	0	0	0	0	0	0	0	0	0	0	0	0	0	0	0	0	0	0	0	0	0	0	0	0	0	0	0	0	0	0	0	0
2005	PWCC	105	146	14	5/26/2005	810	deep	36.05866699	-121.759668	1100	9998	PiedrasBlancas	Conception	0	0	0	0	0	0	0	0	0	0	0	0	0	0	0	0	0	0	0	0	0	0	0	0	0	0	0	0	0	0	0	0	0	0	0	0
2005	PWCC	106	147	14	5/27/2005	88	shallow	36.99200033	-122.3055013	123	123	Davenport	Monterey	0	0	0	0	0	0	0	0	0	0	0	0	0	0	0	0	0	0	0	0	0	0	0	0	0	0	0	0	0	0	0	0	0	0	0	0
2005	PWCC	107	147	14	5/27/2005	154	shallow	36.98283285	-122.3759928	124	124	Davenport	Monterey	0	0	0	0	0	0	0	0	0	0	0	0	0	0	0	0	0	0	0	0	0	0	0	0	0	0	0	0	0	0	0	0	0	0	0	0
2005	PWCC	108	148	14	5/28/2005	408	deep	36.98649902	-122.4244954	125	125	Davenport	Monterey	0	0	0	0	0	0	0	0	0	0	0	0	0	0	0	0	0	0	0	0	0	0	0	0	0	0	0	0	0	0	0	0	0	0	0	0
2005	PWCC	109	148	14	5/28/2005	470	deep	36.9819987	-122.5886719	126	126	Davenport	Monterey	0	0	0	0	0	0	0	0	0	0	0	0	0	0	0	0	0	0	0	0	0	0	0	0	0	0	0	0	0	0	0	0	0	0	0	0
2005	PWCC	110	148	14	5/28/2005	1015	deep	36.99099935	-122.7588379	127	127	Davenport	Monterey	0	0	0	0	0	0	0	0	0	0	0	0	0	0	0	0	0	0	0	0	0	0	0	0	0	0	0	0	0	0	0	0	0	0	0	0
2005	PWCC	112	148	14	5/28/2005	2195	deep	36.575	-122.1709961	110	110	MontereyOutside	Monterey	0	0	0	0	0	0	0	0	0	0	0	0	0	0	0	0	0	0	0	0	0	0	0	0	0	0	0	0	0	1	0	0	0	0	0	1
2005	PWCC	113	149	14	5/29/2005	598	deep	36.58583171	-122.0330078	109	109	MontereyOutside	Monterey	0	0	0	0	0	0	0	0	0	0	0	0	0	0	0	0	0	0	0	0	0	0	0	0	0	0	0	0	0	0	0	0	0	0	0	0
2005	PWCC	114	149	14	5/29/2005	942	deep	36.65066732	-122.0491699	113	113	MontereyOutside	Monterey	0	0	0	0	0	0	0	0	0	0	0	0	0	0	0	0	0	0	0	0	0	0	0	0	0	0	0	0	0	0	0	0	0	0	0	0
2005	PWCC	115	149	14	5/29/2005	1920	deep	36.70249837	-122.1103353	117	117	MontereyOutside	Monterey	0	0	0	0	0	0	0	0	0	0	0	0	0	0	0	0	0	0	0	0	0	0	0	0	0	0	0	0	0	0	0	0	0	0	0	0
2005	PWCC	116	149	14	5/29/2005	951	deep	36.76833496	-122.1536621	118	118	MontereyOutside	Monterey	0	0	0	0	0	0	0	0	0	0	0	0	0	0	0	0	0	0	0	0	0	0	0	0	0	0	0	0	0	0	0	0	0	0	0	0
2005	PWCC	129	157	15	6/6/2005	686	deep	46.95683594	-125.0341634	735	735	GraysHarbor	Columbia	0	0	0	1	0	0	0	0	0	0	0	0	0	0	0	0	0	0	1	1	0	0	0	0	0	0	0	0	0	0	0	0	0	0	0	3
2005	PWCC	130	157	15	6/6/2005	399	deep	46.91499837	-124.9133301	734	734	GraysHarbor	Columbia	0	0	0	0	0	0	0	0	2	0	0	0	0	0	0	0	1	0	0	0	0	0	0	0	0	0	0	0	0	0	0	0	0	0	0	3
2005	PWCC	131	158	15	6/7/2005	260	deep	46.93183594	-124.8156738	733	733	GraysHarbor	Columbia	0	0	0	0	0	0	0	0	0	0	0	0	0	0	0	0	0	0	0	1	0	0	0	0	0	0	0	0	0	0	0	0	0	0	0	1
2005	PWCC	132	158	15	6/7/2005	141	shallow	46.92383626	-124.7693359	732	732	GraysHarbor	Columbia	0	0	0	0	0	0	0	1	0	0	0	0	0	1	0	0	0	0	0	1	0	0	0	0	0	0	0	0	0	0	0	0	0	0	0	3
2005	PWCC	133	158	15	6/7/2005	91	shallow	46.92150065	-124.5610026	731	731	GraysHarbor	Columbia	0	0	0	0	0	0	0	1	0	0	0	0	0	0	0	0	0	0	0	0	0	0	0	0	0	0	0	0	0	0	0	0	0	0	0	1
2005	PWCC	134	158	15	6/7/2005	93	shallow	46.52483724	-124.4016602	722	722	WillapaBay	Columbia	0	0	0	0	0	0	0	1	1	0	0	0	0	1	0	0	1	0	0	0	0	0	0	0	0	0	0	0	0	0	0	0	0	0	0	4
2005	PWCC	135	159	15	6/8/2005	137	shallow	46.50483398	-124.4744954	723	723	WillapaBay	Columbia	0	0	0	0	0	0	0	1	2	0	0	1	0	0	0	0	0	0	0	1	0	0	0	0	0	0	0	0	0	0	0	0	0	0	0	5
2005	PWCC	136	159	15	6/8/2005	199	deep	46.49933268	-124.5026693	723	723	WillapaBay	Columbia	0	0	0	0	0	0	0	1	0	0	0	0	0	0	0	0	0	0	0	0	0	0	0	0	0	0	0	0	0	0	0	0	0	0	0	1
2005	PWCC	137	159	15	6/8/2005	371	deep	46.49549967	-124.5196615	723	723	WillapaBay	Columbia	0	0	0	1	0	0	0	0	0	0	0	0	0	0	0	0	0	0	0	0	0	0	0	0	0	0	0	0	0	0	0	0	0	0	0	1
2005	PWCC	138	159	15	6/8/2005	580	deep	46.48400065	-124.5419922	723	723	WillapaBay	Columbia	0	0	0	0	0	0	0	0	1	0	0	0	0	1	0	0	0	0	0	0	0	0	0	0	0	0	0	0	0	0	0	0	0	0	0	2
2005	PWCC	139	159	15	6/8/2005	552	deep	46.01083171	-124.8361654	715	715	ColumbiaRiver	Columbia	0	0	0	0	0	0	0	0	0	0	0	0	0	0	0	0	0	0	0	2	0	0	0	0	0	0	0	0	0	0	0	0	0	0	0	2
2005	PWCC	140	159	15	6/8/2005	375	deep	45.99833171	-124.7573405	715	715	ColumbiaRiver	Columbia	0	0	0	13	0	0	0	0	0	0	0	0	0	0	0	0	0	0	0	0	0	0	0	0	0	0	0	0	0	0	0	0	0	0	0	13
2005	PWCC	141	159	15	6/8/2005	207	deep	45.98283691	-124.6788411	714	714	ColumbiaRiver	Columbia	0	0	0	9	0	0	0	0	0	0	0	1	0	0	0	0	0	0	0	1	0	0	0	0	0	0	0	0	0	0	0	0	0	0	0	11
2005	PWCC	142	160	16	6/9/2005	143	shallow	46.01133626	-124.4356608	712	712	ColumbiaRiver	Columbia	0	0	0	0	0	0	0	0	0	0	0	0	0	0	0	0	0	0	0	0	0	0	0	0	0	0	0	0	0	0	0	0	0	0	0	0
2005	PWCC	143	160	16	6/9/2005	95	shallow	46.00016276	-124.2115072	711	711	ColumbiaRiver	Columbia	0	0	0	0	0	0	0	1	0	0	0	0	0	0	0	0	0	0	0	1	0	0	0	0	0	0	0	0	0	0	0	0	0	0	0	2
2005	PWCC	144	160	16	6/9/2005	91	shallow	45.50083008	-124.1069987	701	701	Tillamook	Newport	0	0	0	0	0	0	0	0	0	0	0	0	0	0	0	0	0	0	0	1	0	0	0	0	0	0	0	0	0	0	0	0	0	0	0	1
2005	PWCC	145	160	16	6/9/2005	143	shallow	45.48483073	-124.2213379	702	702	Tillamook	Newport	0	0	0	0	0	0	0	1	0	0	0	0	0	0	0	0	0	0	0	2	0	0	0	0	0	0	0	0	0	0	0	0	0	0	0	3
2005	PWCC	146	160	16	6/9/2005	181	deep	45.47416992	-124.3310059	702	702	Tillamook	Newport	0	0	0	0	0	0	0	6	2	0	0	0	0	0	0	0	2	0	0	0	0	0	0	0	0	0	0	0	0	0	0	0	0	0	1	11
2005	PWCC	147	161	16	6/10/2005	386	deep	45.47233073	-124.4888346	704	704	Tillamook	Newport	0	0	0	10	0	0	0	0	0	0	0	0	0	0	0	0	0	0	0	0	0	0	0	0	0	0	0	0	0	0	0	0	0	0	0	10
2005	PWCC	148	161	16	6/10/2005	534	deep	45.46716309	-124.6776693	705	705	Tillamook	Newport	0	0	0	4	0	0	0	0	3	0	0	0	0	2	0	0	5	0	0	0	0	0	0	0	0	0	0	0	0	0	0	0	0	0	0	14
2005	PWCC	149	161	16	6/10/2005	571	deep	45.01583659	-124.7661621	696	696	LincolnCity	Newport	0	0	0	0	0	0	0	0	0	0	0	0	0	0	0	0	1	0	0	0	0	0	0	0	0	0	0	0	0	0	0	0	0	0	0	1
2005	PWCC	150	161	16	6/10/2005	380	deep	44.99933268	-124.5016602	694	694	LincolnCity	Newport	0	0	0	0	0	0	0	0	0	0	0	0	0	0	0	0	0	0	0	0	0	0	0	0	0	0	0	0	0	0	0	0	0	0	0	0
2005	PWCC	151	162	16	6/11/2005	230	deep	44.96116536	-124.4123372	694	694	LincolnCity	Newport	0	0	0	0	0	0	0	1	1	0	0	0	0	0	0	0	0	0	1	0	0	0	0	0	0	0	0	0	0	0	0	0	0	0	0	3
2005	PWCC	152	162	16	6/11/2005	141	shallow	44.96633301	-124.25	692	692	LincolnCity	Newport	0	0	0	2	0	0	0	4	0	0	0	0	0	0	0	0	3	0	0	0	0	0	0	0	0	0	0	0	0	0	0	0	0	0	0	9
2005	PWCC	153	162	16	6/11/2005	93	shallow	44.95983073	-124.1523275	691	691	LincolnCity	Newport	0	0	0	0	0	0	0	4	1	0	0	0	0	1	0	0	2	0	0	0	0	0	0	0	0	0	0	0	0	0	0	0	0	0	0	8
2005	SWFSC	1	121	12	5/1/2005	797	deep	33.01816813	-117.7601725	481	481	SanDiego	SCI	0	0	0	0	0	0	1	0	0	0	18	156	0	0	0	0	0	0	0	0	0	0	0	0	0	0	4	0	0	4	0	2	0	0	8	193
2005	SWFSC	2	121	12	5/1/2005	860	deep	32.92283529	-117.5884928	482	482	SanDiego	SCI	0	1	0	0	0	0	0	0	0	0	3	78	0	0	0	0	0	0	1	0	0	0	0	0	0	0	2	0	0	5	0	1	0	0	27	118
2005	SWFSC	3	122	12	5/2/2005	600	deep	32.81850179	-117.432666	483	483	SanDiego	SCI	0	0	0	0	0	0	0	0	0	1	0	58	0	0	0	0	0	0	0	0	0	0	0	0	0	0	1	0	0	0	0	0	0	0	7	67
2005	SWFSC	4	124	12	5/4/2005	850	deep	32.71599935	-118.165332	401	401	SanClemente	SCI	0	0	0	0	0	0	1	0	0	1	28	15	0	0	0	0	0	0	0	0	0	0	0	0	2	0	4	0	0	3	0	4	0	0	24	82
2005	SWFSC	5	124	12	5/4/2005	259	deep	32.72150065	-118.4578288	402	402	SanClemente	SCI	0	0	0	0	0	0	1	0	0	0	75	118	1	0	0	0	0	0	2	0	0	0	0	0	4	0	3	0	0	0	0	23	0	0	21	248
2005	SWFSC	6	125	12	5/5/2005	1545	deep	32.71633301	-118.7396647	403	403	SanClemente	SCI	0	0	0	0	0	0	0	0	0	0	0	20	0	0	0	0	0	0	0	0	0	0	0	0	0	0	6	0	0	1	0	2	0	0	10	39
2005	SWFSC	7	125	12	5/5/2005	493	deep	32.71649984	-119.0130046	404	404	SanClemente	SCI	0	0	0	0	0	0	0	0	0	0	4	0	0	0	0	0	0	0	0	0	0	0	0	0	0	0	2	0	0	0	0	0	0	0	0	6
2005	SWFSC	8	125	12	5/5/2005	850	deep	33.69216715	-119.2793294	411	411	SanNicolas	NCI	0	0	0	0	0	0	0	0	0	0	15	27	0	0	0	0	0	0	0	0	0	0	0	0	0	0	11	0	0	0	0	2	1	0	7	63
2005	SWFSC	9	125	12	5/5/2005	1850	deep	33.58633219	-119.4633301	412	412	SanNicolas	NCI	0	0	0	0	0	0	0	0	0	0	3	16	1	0	0	0	0	0	4	0	0	0	0	0	0	0	12	0	0	0	0	3	0	0	3	42
2005	SWFSC	10	126	12	5/6/2005	700	deep	33.48900146	-119.6150065	413	413	SanNicolas	NCI	0	0	0	0	0	0	0	0	0	0	4	8	0	0	0	0	0	0	2	0	0	0	0	0	0	0	10	0	0	0	0	0	0	0	2	26
2005	SWFSC	11	126	12	5/6/2005	98	shallow	33.39350179	-119.7631673	414	414	SanNicolas	NCI	0	0	0	0	0	0	0	0	0	0	0	0	0	0	0	0	0	0	0	0	0	0	0	0	0	0	2	0	0	0	0	0	0	0	0	2
2005	SWFSC	13	126	12	5/6/2005	1900	deep	33.92366536	-120.7253255	425	425	SanMiguel	NCI	0	0	0	0	0	0	0	0	0	0	0	0	0	0	0	0	0	0	0	0	0	0	0	0	0	0	0	0	0	0	0	0	0	0	0	0
2005	SWFSC	14	126	12	5/6/2005	200	deep	34.08000081	-120.5875	424	424	SanMiguel	NCI	0	0	0	0	0	0	0	0	0	0	0	0	0	0	0	0	0	0	0	0	0	0	0	0	0	0	0	0	0	0	0	0	0	0	0	0
2005	SWFSC	15	127	12	5/7/2005	117	shallow	34.18333333	-120.4793294	423	423	SanMiguel	NCI	0	0	0	0	0	0	0	0	0	0	0	0	0	0	0	0	0	0	0	0	0	0	0	0	0	0	0	0	0	0	0	0	0	0	0	0
2005	SWFSC	16	127	12	5/7/2005	345	deep	34.31899821	-120.3543294	422	422	SanMiguel	NCI	0	0	0	0	0	0	0	0	0	0	0	0	0	0	0	0	0	0	0	0	0	0	0	0	0	0	0	0	0	0	0	0	0	0	2	2
2005	SWFSC	17	127	12	5/7/2005	60	shallow	35.69983317	-121.3661621	441	441	PiedrasBlancas	Conception	0	0	0	0	0	0	0	0	0	0	0	1	0	0	0	0	0	0	0	0	0	0	0	0	0	0	0	0	0	0	0	0	0	0	0	1
2005	SWFSC	18	127	12	5/7/2005	200	deep	35.71300049	-121.439502	442	442	PiedrasBlancas	Conception	0	0	0	0	0	0	0	0	0	0	0	0	0	0	0	0	0	0	0	0	0	0	0	0	0	0	0	0	0	1	0	0	0	0	0	1
2005	SWFSC	19	128	12	5/8/2005	580	deep	35.7151652	-121.522168	443	443	PiedrasBlancas	Conception	0	0	0	0	0	0	0	0	0	0	0	0	0	0	0	0	0	0	0	0	0	0	0	0	0	0	0	0	0	3	0	0	0	0	0	3
2005	SWFSC	20	128	12	5/8/2005	844	deep	35.7069987	-121.7056641	444	444	PiedrasBlancas	Conception	0	0	0	0	0	0	0	0	0	0	0	0	0	0	0	0	0	0	0	0	0	0	0	0	0	0	0	0	0	1	0	0	0	0	0	1
2005	SWFSC	21	128	12	5/8/2005	1042	deep	35.70466715	-121.8348307	445	445	PiedrasBlancas	Conception	0	0	0	0	0	0	0	0	0	0	0	0	0	0	0	0	0	0	0	0	0	0	0	0	0	0	0	0	0	0	0	0	0	0	0	0
2005	SWFSC	22	128	12	5/8/2005	78	shallow	36.82616781	-121.9918294	119	119	MontereyInside	Monterey	0	0	0	0	0	0	0	0	0	0	0	0	0	0	0	0	0	0	0	0	0	0	0	0	0	0	0	0	0	0	0	0	0	0	0	0
2005	SWFSC	23	128	12	5/8/2005	75	shallow	36.76099854	-121.8751628	114	114	MontereyInside	Monterey	0	0	0	0	0	0	0	0	0	0	0	0	0	0	0	0	0	0	0	0	0	0	0	0	0	2	0	0	0	0	0	0	0	0	0	2
2005	SWFSC	24	129	12	5/9/2005	203	deep	36.7305013	-121.9861654	116	116	MontereyInside	Monterey	0	0	0	0	0	0	0	0	0	0	0	0	0	0	0	0	0	0	0	0	0	0	0	0	0	0	0	0	0	0	0	0	0	0	0	0
2005	SWFSC	25	129	12	5/9/2005	90	shallow	36.69766846	-121.9158366	115	115	MontereyInside	Monterey	0	0	0	0	0	0	0	0	0	0	0	1	0	0	0	0	0	0	0	0	0	0	0	0	0	0	0	0	0	0	0	0	0	0	0	1
2005	SWFSC	26	129	12	5/9/2005	40	shallow	36.63066813	-121.8693359	111	111	MontereyInside	Monterey	0	0	0	0	0	0	0	0	0	0	0	0	0	0	0	0	0	0	0	0	0	0	0	0	0	0	0	0	0	0	0	0	0	0	0	0
2005	SWFSC	27	129	12	5/9/2005	63	shallow	36.65183512	-121.9268392	112	112	MontereyInside	Monterey	0	0	0	0	0	0	0	0	0	0	0	0	0	0	0	0	0	0	0	0	0	0	0	0	0	0	0	0	0	0	0	0	0	0	0	0
2005	SWFSC	28	129	12	5/9/2005	2331	deep	36.59766846	-122.1928385	110	110	MontereyOutside	Monterey	0	0	0	0	0	0	0	0	0	0	0	0	0	0	0	0	0	0	0	0	0	0	0	0	0	0	0	0	0	0	0	0	0	0	0	0
2005	SWFSC	30	129	12	5/9/2005	660	deep	36.58833415	-122.0368327	109	109	MontereyOutside	Monterey	0	0	0	0	0	0	0	0	0	0	0	0	0	0	0	0	0	0	0	0	0	0	0	0	0	0	0	0	0	0	0	0	0	0	0	0
2005	SWFSC	31	130	13	5/10/2005	900	deep	36.64833171	-122.0630046	113	113	MontereyOutside	Monterey	0	0	0	0	0	0	0	0	0	0	0	0	0	0	0	0	0	0	0	0	0	0	0	0	0	0	0	0	0	7	0	0	0	0	0	7
2005	SWFSC	32	130	13	5/10/2005	1900	deep	36.70100098	-122.1181641	117	117	MontereyOutside	Monterey	0	0	0	0	0	0	0	0	0	0	0	1	0	0	0	0	0	0	0	0	0	0	0	0	0	0	0	0	0	1	0	0	0	0	0	2
2005	SWFSC	33	130	13	5/10/2005	1000	deep	36.77116699	-122.1643392	118	118	MontereyOutside	Monterey	0	0	0	0	0	0	0	0	0	0	0	0	0	0	0	0	0	0	0	0	0	0	0	0	0	0	0	0	0	0	0	0	0	0	0	0
2005	SWFSC	34	130	13	5/10/2005	85	shallow	36.99066569	-122.3001628	123	123	Davenport	Monterey	0	0	0	0	0	0	0	0	0	0	0	0	0	0	0	0	0	0	0	0	0	0	0	0	0	0	0	0	0	0	0	0	0	0	0	0
2005	SWFSC	35	130	13	5/10/2005	130	shallow	36.98850098	-122.3871745	124	124	Davenport	Monterey	0	0	0	0	0	0	0	0	0	0	0	0	0	0	0	0	0	0	0	0	0	0	0	0	0	0	0	0	0	0	0	0	0	0	0	0
2005	SWFSC	36	131	13	5/11/2005	532	deep	36.99149984	-122.4233398	125	125	Davenport	Monterey	0	0	0	0	0	0	0	0	0	0	0	0	0	0	0	0	0	0	0	0	0	0	0	0	0	0	0	0	0	0	0	0	0	0	0	0
2005	SWFSC	37	131	13	5/11/2005	450	deep	36.98833415	-122.5943359	126	126	Davenport	Monterey	0	0	0	0	0	0	0	0	0	0	0	0	0	0	0	0	0	0	0	0	0	0	0	0	0	0	0	0	0	0	0	0	0	0	0	0
2005	SWFSC	38	131	13	5/11/2005	1000	deep	36.98916829	-122.729834	127	127	Davenport	Monterey	0	0	0	0	0	0	0	0	0	0	0	0	0	0	0	0	0	0	0	0	0	0	0	0	0	0	0	0	0	0	0	0	0	0	0	0
2005	SWFSC	39	132	13	5/12/2005	55	shallow	37.78800049	-122.8696615	139	139	GulfFarallones	Farallones	0	0	0	0	0	0	0	0	0	0	0	0	0	0	0	0	0	0	0	0	0	0	0	0	0	0	0	0	0	0	0	0	0	0	0	0
2005	SWFSC	40	132	13	5/12/2005	59	shallow	37.69483236	-122.9051595	138	138	GulfFarallones	Farallones	0	0	0	0	0	0	0	0	0	0	0	0	0	0	0	0	0	0	0	0	0	0	0	0	0	0	0	0	0	0	0	0	0	0	0	0
2005	SWFSC	41	132	13	5/12/2005	58	shallow	37.69600016	-122.8998372	138	138	GulfFarallones	Farallones	0	0	0	0	0	0	0	0	0	0	0	0	0	0	0	0	0	0	0	0	0	0	0	0	0	0	0	0	0	0	0	0	0	0	0	0
2005	SWFSC	42	132	13	5/12/2005	71	shallow	37.60866699	-122.8431641	237	237	GulfFarallones	Farallones	0	0	0	0	0	0	0	0	0	0	0	2	0	0	0	0	0	0	0	0	0	0	0	0	0	0	0	0	0	0	0	0	0	0	0	2
2005	SWFSC	43	132	13	5/12/2005	71	shallow	37.61049805	-122.8468262	237	237	GulfFarallones	Farallones	0	0	0	0	0	0	0	0	0	0	0	0	0	0	0	0	0	0	0	0	0	0	0	0	0	0	0	0	0	0	0	0	0	0	0	0
2005	SWFSC	44	132	13	5/12/2005	82	shallow	37.28366699	-122.5786621	131	131	Pescadero	Farallones	0	0	0	0	0	0	0	0	0	0	0	0	0	0	0	0	0	0	0	0	0	0	0	0	0	0	0	0	0	0	0	0	0	0	0	0
2005	SWFSC	45	132	13	5/12/2005	95	shallow	37.27916667	-122.6338379	132	132	Pescadero	Farallones	0	0	0	0	0	0	0	0	0	0	0	0	0	0	0	0	0	0	0	0	0	0	0	0	0	0	0	0	0	0	0	0	0	0	0	0
2005	SWFSC	46	133	13	5/13/2005	175	deep	37.27466634	-122.8118327	133	133	Pescadero	Farallones	0	0	0	0	0	0	0	0	0	0	0	0	0	0	0	0	0	0	0	0	0	0	0	0	0	0	0	0	0	0	0	0	0	0	0	0
2005	SWFSC	47	133	13	5/13/2005	500	deep	37.27333171	-122.9818359	134	134	Pescadero	Farallones	0	0	0	0	0	0	0	0	0	0	0	0	0	0	0	0	0	0	0	0	0	0	0	0	0	0	0	0	0	0	0	0	0	0	0	0
2005	SWFSC	48	133	13	5/13/2005	1000	deep	37.27700195	-123.1433268	135	135	Pescadero	Farallones	0	0	0	0	0	0	0	0	0	0	0	0	0	0	0	0	0	0	0	0	0	0	0	0	0	0	0	0	0	1	0	0	0	0	0	1
2005	SWFSC	49	133	13	5/13/2005	1218	deep	37.89066569	-123.509668	162	162	FarallonesOutside	Farallones	0	0	0	0	0	0	0	0	0	0	0	0	0	0	0	0	0	0	0	0	0	0	0	0	0	0	0	0	0	0	0	0	0	0	0	0
2005	SWFSC	50	133	13	5/13/2005	87	shallow	37.89099935	-123.3218262	160	160	FarallonesOutside	Farallones	0	0	0	0	0	0	0	0	0	0	0	0	0	0	0	0	0	0	0	0	0	0	0	0	0	0	0	0	0	0	0	0	0	0	0	0
2005	SWFSC	51	134	13	5/14/2005	78	shallow	37.73900146	-123.1375	156	156	FarallonesOutside	Farallones	0	0	0	0	0	0	0	0	0	0	0	0	0	0	0	0	0	0	0	0	0	0	0	0	0	0	0	0	0	0	0	0	0	0	0	0
2005	SWFSC	52	134	13	5/14/2005	1346	deep	37.65966797	-123.2053385	154	154	FarallonesOutside	Farallones	0	0	0	0	0	0	0	0	0	0	0	0	0	0	0	0	0	0	0	0	0	0	0	0	0	0	0	0	0	0	0	0	0	0	0	0
2005	SWFSC	53	134	13	5/14/2005	111	shallow	37.6555013	-123.0538411	152	152	FarallonesOutside	Farallones	0	0	0	0	0	0	0	0	0	0	0	0	0	0	0	0	0	0	0	0	0	0	0	0	0	0	0	0	0	0	0	0	0	0	0	0
2005	SWFSC	54	134	13	5/14/2005	75	shallow	38.15916748	-123.0840007	166	166	PointReyes	Reyes	0	0	0	0	0	0	0	0	0	0	0	0	0	0	0	0	0	0	0	0	0	0	0	0	0	0	0	0	0	0	0	0	0	0	0	0
2005	SWFSC	55	134	13	5/14/2005	90	shallow	38.1668335	-123.170166	167	167	PointReyes	Reyes	0	0	0	0	0	0	0	0	0	0	0	0	0	0	0	0	0	0	0	0	0	0	0	0	0	0	0	0	0	0	0	0	0	0	0	0
2005	SWFSC	56	135	13	5/15/2005	119	shallow	38.16566569	-123.2790039	168	168	PointReyes	Reyes	0	0	0	0	0	0	0	0	0	0	0	0	0	0	0	0	0	0	0	0	0	0	0	0	0	0	0	1	0	0	0	0	0	0	0	1
2005	SWFSC	57	135	13	5/15/2005	200	deep	38.16666667	-123.3571615	170	170	PointReyes	Reyes	0	0	0	0	0	0	0	0	0	0	0	0	0	0	0	0	0	0	0	0	0	0	0	0	0	0	0	0	0	0	0	0	0	0	0	0
2005	SWFSC	58	135	13	5/15/2005	410	deep	38.16700033	-123.4741699	171	171	PointReyes	Reyes	0	0	0	0	0	0	0	0	0	0	0	0	0	0	0	0	0	0	0	0	0	0	0	0	0	0	0	0	0	0	0	0	0	0	0	0
2005	SWFSC	59	135	13	5/15/2005	3400	deep	38.46649984	-124.0875	455	455	FortRoss	Reyes	0	0	0	0	0	0	0	0	0	0	0	0	0	0	0	0	0	0	0	0	0	0	0	0	0	0	0	0	0	0	0	0	0	0	0	0
2005	SWFSC	60	135	13	5/15/2005	820	deep	38.4680013	-123.7331706	454	454	FortRoss	Reyes	0	0	0	0	0	0	0	0	0	0	0	0	0	0	0	0	0	0	0	0	0	0	0	0	0	0	0	0	0	0	0	0	0	0	0	0
2005	SWFSC	61	136	13	5/16/2005	108	shallow	38.46933187	-123.4056641	453	453	FortRoss	Reyes	0	0	0	0	0	0	0	0	0	0	0	0	0	0	0	0	0	0	0	0	0	0	0	0	0	0	0	0	0	0	0	0	0	0	0	0
2005	SWFSC	62	136	13	5/16/2005	95	shallow	38.46533203	-123.3303385	452	452	FortRoss	Reyes	0	0	0	0	0	0	0	0	0	0	0	0	0	0	0	0	0	0	0	0	0	0	0	0	0	0	0	0	0	0	0	0	0	0	0	0
2005	SWFSC	63	136	13	5/16/2005	65	shallow	38.47150065	-123.2656738	184	184	FortRoss	Reyes	0	0	0	0	0	0	0	0	0	0	0	0	0	0	0	0	0	0	0	0	0	0	0	0	0	0	0	0	0	0	0	0	0	0	0	0
2005	SWFSC	64	136	13	5/16/2005	3300	deep	39.13800049	-124.6171712	465	465	Navarro	Navarro	0	0	0	0	0	0	0	0	0	0	0	0	0	0	0	0	0	0	0	0	0	0	0	0	0	0	0	0	0	0	0	0	0	0	0	0
2005	SWFSC	65	136	13	5/16/2005	2300	deep	39.13683268	-124.3345052	464	464	Navarro	Navarro	0	0	0	0	0	0	0	0	0	0	0	0	0	0	0	0	0	0	0	0	0	0	0	0	0	0	0	0	0	0	0	0	0	0	0	0
2005	SWFSC	66	137	13	5/17/2005	455	deep	39.14233398	-124.0073405	463	463	Navarro	Navarro	0	0	0	0	0	0	0	0	0	0	0	0	0	0	0	0	0	0	0	1	0	0	0	0	0	0	0	0	0	1	0	0	0	0	0	2
2005	SWFSC	67	137	13	5/17/2005	110	shallow	39.1430013	-123.8619954	462	462	Navarro	Navarro	0	0	0	0	0	0	0	0	0	0	0	0	0	0	0	0	0	0	0	0	0	0	0	0	0	0	0	0	0	0	0	0	0	0	0	0
2005	SWFSC	68	138	13	5/18/2005	1360	deep	39.82533366	-124.7534993	475	475	Delgada	Navarro	0	0	0	0	0	0	0	0	0	0	0	0	0	0	0	0	0	0	0	0	0	0	0	0	0	0	0	0	0	0	0	0	0	0	0	0
2005	SWFSC	69	139	13	5/19/2005	1600	deep	39.81533203	-124.4013346	474	474	Delgada	Navarro	0	0	0	0	0	0	0	0	0	0	0	0	0	0	0	0	0	0	0	0	0	0	0	0	0	0	0	0	0	0	0	0	0	0	0	0
2005	SWFSC	70	139	13	5/19/2005	293	deep	39.83383382	-124.1216634	473	473	Delgada	Navarro	0	0	0	0	0	0	0	0	0	0	0	0	0	0	0	0	0	0	0	0	0	0	0	0	0	0	0	0	0	0	0	0	0	0	0	0
2005	SWFSC	71	139	13	5/19/2005	130	shallow	39.83083496	-124.0055013	472	472	Delgada	Navarro	0	0	0	0	0	0	0	0	0	0	0	0	0	0	0	0	0	0	0	0	0	0	0	0	0	0	0	0	0	0	0	0	0	0	0	0
2005	SWFSC	72	139	13	5/19/2005	3275	deep	39.13166504	-124.635498	465	465	Navarro	Navarro	0	0	0	0	0	0	0	0	0	0	0	0	0	0	0	0	0	0	0	0	0	0	0	0	0	0	0	0	0	0	0	0	0	0	0	0
2005	SWFSC	73	139	13	5/19/2005	2400	deep	39.1319987	-124.3334961	464	464	Navarro	Navarro	0	0	0	0	0	0	0	0	0	0	0	0	0	0	0	0	0	0	0	0	0	0	0	0	0	0	0	0	0	0	0	0	0	0	0	0
2005	SWFSC	74	140	14	5/20/2005	490	deep	39.13133138	-124.0200033	463	463	Navarro	Navarro	0	0	0	0	0	0	0	0	0	1	0	0	0	0	0	0	0	0	0	0	0	0	0	0	0	0	0	0	0	0	0	0	0	0	0	1
2005	SWFSC	75	140	14	5/20/2005	110	shallow	39.13666585	-123.8578288	462	462	Navarro	Navarro	0	0	0	0	0	0	0	0	0	0	0	0	0	0	0	0	0	0	0	0	0	0	0	0	0	0	0	0	0	0	0	0	0	0	0	0
2005	SWFSC	76	140	14	5/20/2005	3400	deep	38.4805013	-124.0833333	455	455	FortRoss	Reyes	0	0	0	0	0	0	0	0	0	0	0	0	0	0	0	0	0	0	0	0	0	0	0	0	0	0	0	0	0	0	0	0	0	0	0	0
2005	SWFSC	77	141	14	5/21/2005	1120	deep	38.4651652	-123.7266602	454	454	FortRoss	Reyes	0	0	0	0	0	0	0	0	0	0	0	0	0	0	0	0	0	0	0	0	0	0	0	0	0	0	0	0	0	0	0	0	0	0	0	0
2005	SWFSC	78	141	14	5/21/2005	115	shallow	38.46133219	-123.4056641	453	453	FortRoss	Reyes	0	0	0	0	0	0	0	0	0	0	0	0	0	0	0	0	0	0	0	0	0	0	0	0	0	0	0	0	0	0	0	0	0	0	0	0
2005	SWFSC	79	141	14	5/21/2005	90	shallow	38.47566732	-123.3138346	452	452	FortRoss	Reyes	0	0	0	0	0	0	0	0	0	0	0	0	0	0	0	0	0	0	0	0	0	0	0	0	0	0	0	0	0	0	0	0	0	0	0	0
2005	SWFSC	80	141	14	5/21/2005	400	deep	38.16483154	-123.4961589	171	171	PointReyes	Reyes	0	0	0	0	0	0	0	0	0	0	0	0	0	0	0	0	0	0	0	0	0	0	0	0	0	0	0	0	0	0	0	0	0	0	0	0
2005	SWFSC	81	141	14	5/21/2005	200	deep	38.16199951	-123.3444987	169	169	PointReyes	Reyes	0	0	0	0	0	0	0	0	0	0	0	0	0	0	0	0	0	0	0	0	0	0	0	0	0	0	0	0	0	0	0	0	0	0	0	0
2005	SWFSC	82	145	14	5/25/2005	1218	deep	37.88299967	-123.5026693	162	162	FarallonesOutside	Farallones	0	0	0	0	0	0	0	0	0	0	0	0	0	0	0	0	0	0	0	0	0	0	0	0	0	0	0	0	0	0	0	0	0	0	0	0
2005	SWFSC	83	145	14	5/25/2005	88	shallow	37.88366699	-123.3136719	160	160	FarallonesOutside	Farallones	0	0	0	0	0	0	0	0	0	0	0	0	0	0	0	0	0	0	0	0	0	0	0	0	0	0	0	0	0	0	0	0	0	0	0	0
2005	SWFSC	84	146	14	5/26/2005	80	shallow	37.75183512	-123.1523275	156	156	FarallonesOutside	Farallones	0	0	0	0	0	0	0	0	0	0	0	0	0	0	0	0	0	0	0	0	0	0	0	0	0	0	0	0	0	0	0	0	0	0	0	0
2005	SWFSC	85	146	14	5/26/2005	1000	deep	37.66400146	-123.2033366	154	154	FarallonesOutside	Farallones	0	0	0	0	0	0	0	0	0	0	0	0	0	0	0	0	0	0	0	0	0	0	0	0	0	0	0	0	0	0	0	0	0	0	0	0
2005	SWFSC	86	146	14	5/26/2005	111	shallow	37.65933431	-123.057666	152	152	FarallonesOutside	Farallones	0	0	0	0	0	0	0	0	0	0	0	0	0	0	0	0	0	0	0	0	0	0	0	0	0	0	0	0	0	0	0	0	0	0	0	0
2005	SWFSC	87	146	14	5/26/2005	85	shallow	37.28766683	-122.5738281	131	131	Pescadero	Farallones	0	0	0	0	0	0	0	0	0	0	0	0	0	0	0	0	0	0	0	0	0	0	0	0	0	0	0	0	0	0	0	0	0	0	0	0
2005	SWFSC	88	146	14	5/26/2005	95	shallow	37.28599854	-122.6523275	132	132	Pescadero	Farallones	0	0	0	0	0	0	0	0	0	0	0	0	0	0	0	0	0	0	0	0	0	0	0	0	0	0	0	0	0	0	0	0	0	0	0	0
2005	SWFSC	89	147	14	5/27/2005	200	deep	37.28883464	-122.8206706	133	133	Pescadero	Farallones	0	0	0	0	0	0	0	0	0	0	0	0	0	0	0	0	0	0	0	0	0	0	0	0	0	0	0	0	0	0	0	0	0	0	0	0
2005	SWFSC	90	147	14	5/27/2005	500	deep	37.28383382	-122.992334	134	134	Pescadero	Farallones	0	0	0	0	0	0	0	0	0	0	0	0	0	0	0	0	0	0	0	0	0	0	0	0	0	0	0	0	0	0	0	0	0	0	0	0
2005	SWFSC	92	147	14	5/27/2005	85	shallow	36.99399821	-122.3106608	123	123	Davenport	Monterey	0	0	0	0	0	0	0	0	0	0	0	0	0	0	0	0	0	0	0	0	0	0	0	0	0	0	0	0	0	0	0	0	0	0	0	0
2005	SWFSC	93	147	14	5/27/2005	130	shallow	36.98699951	-122.3805013	124	124	Davenport	Monterey	0	0	0	0	0	0	0	0	0	0	0	0	0	0	0	0	0	0	0	0	0	0	0	0	0	0	0	0	0	0	0	0	0	0	0	0
2005	SWFSC	94	148	14	5/28/2005	500	deep	36.99049886	-122.4235026	125	125	Davenport	Monterey	0	0	0	0	0	0	0	0	0	0	0	0	0	0	0	0	0	0	0	0	0	0	0	0	0	0	0	0	0	0	0	0	0	0	0	0
2005	SWFSC	95	148	14	5/28/2005	450	deep	36.98999837	-122.5869954	126	126	Davenport	Monterey	0	0	0	0	0	0	0	0	0	0	0	0	0	0	0	0	0	0	0	0	0	0	0	0	0	0	0	0	0	0	0	0	0	0	0	0
2005	SWFSC	96	148	14	5/28/2005	1000	deep	36.99583333	-122.7580078	127	127	Davenport	Monterey	0	0	0	0	0	0	0	0	0	0	0	1	0	0	0	0	0	0	0	0	0	0	0	0	0	0	0	0	0	0	0	0	0	0	0	1
2005	SWFSC	98	148	14	5/28/2005	2331	deep	36.58166504	-122.1736654	110	110	MontereyOutside	Monterey	0	0	0	0	0	0	0	0	0	0	0	0	0	0	0	0	0	0	0	0	0	0	0	0	0	0	0	0	0	0	0	0	0	0	0	0
2005	SWFSC	99	149	14	5/29/2005	625	deep	36.58566488	-122.0325033	109	109	MontereyOutside	Monterey	0	0	0	0	0	0	0	0	0	0	0	0	0	0	0	0	0	0	0	0	0	0	0	0	0	0	0	0	0	0	1	0	0	0	0	1
2005	SWFSC	100	149	14	5/29/2005	900	deep	36.64666748	-122.0501628	113	113	MontereyOutside	Monterey	0	0	0	0	0	0	0	0	0	0	0	0	0	0	0	0	0	0	0	0	0	0	0	0	0	0	0	0	0	0	0	0	0	0	0	0
2005	SWFSC	101	149	14	5/29/2005	1900	deep	36.69949951	-122.109668	117	117	MontereyOutside	Monterey	0	0	0	0	0	0	0	0	0	0	0	0	0	0	0	0	0	0	0	0	0	0	0	0	0	0	0	0	0	0	0	0	0	0	0	0
2005	SWFSC	102	149	14	5/29/2005	1000	deep	36.76916504	-122.1490072	118	118	MontereyOutside	Monterey	0	0	0	0	0	0	0	0	0	0	0	0	0	0	0	0	0	0	0	0	0	0	0	0	0	0	0	0	0	0	0	0	0	0	0	0
2005	SWFSC	103	149	14	5/29/2005	87	shallow	36.85033366	-121.9966634	119	119	MontereyInside	Monterey	0	0	0	0	0	0	0	0	0	0	0	0	0	0	0	0	0	0	0	0	0	0	0	0	0	0	0	0	0	0	0	0	0	0	0	0
2005	SWFSC	104	149	14	5/29/2005	70	shallow	36.77633464	-121.8799967	114	114	MontereyInside	Monterey	0	0	0	0	0	0	0	0	0	0	0	0	0	0	0	0	0	0	0	0	0	0	0	0	0	0	0	0	0	0	0	0	0	0	0	0
2005	SWFSC	105	150	15	5/30/2005	202	deep	36.74066569	-121.972168	116	116	MontereyInside	Monterey	0	0	0	0	0	0	0	0	0	0	0	0	0	0	0	0	0	0	0	0	0	0	0	0	0	0	0	0	0	0	0	0	0	0	0	0
2005	SWFSC	106	150	15	5/30/2005	90	shallow	36.70783285	-121.9116699	115	115	MontereyInside	Monterey	0	0	0	0	0	0	0	0	0	0	0	0	0	0	0	0	0	0	0	0	0	0	0	0	0	0	0	0	0	0	0	0	0	0	0	0
2005	SWFSC	107	150	15	5/30/2005	30	shallow	36.64666748	-121.8736654	111	111	MontereyInside	Monterey	0	0	0	0	0	0	0	0	0	0	0	0	0	0	0	0	0	0	0	0	0	0	0	0	0	0	0	0	0	0	0	0	0	0	0	0
2005	SWFSC	108	150	15	5/30/2005	90	shallow	36.65383301	-121.9411621	112	112	MontereyInside	Monterey	0	0	0	0	0	0	0	0	0	0	0	0	0	0	0	0	0	0	0	0	0	0	0	0	0	0	0	0	0	0	0	0	0	0	0	0
2005	SWFSC	109	150	15	5/30/2005	73	shallow	36.30683187	-121.9688314	102	102	PointSur	Monterey	0	0	0	0	0	0	0	0	0	0	0	0	0	0	0	0	0	0	0	0	0	0	0	0	0	0	0	0	0	0	0	0	0	0	0	0
2005	SWFSC	110	150	15	5/30/2005	100	shallow	36.30733236	-122.0171712	103	103	PointSur	Monterey	0	0	0	0	0	0	0	0	0	0	0	0	0	0	0	0	0	0	0	0	0	0	0	0	0	0	0	0	0	0	0	0	0	0	0	0
2005	SWFSC	111	151	15	5/31/2005	340	deep	36.31000163	-122.0828288	104	104	PointSur	Monterey	0	0	0	0	0	0	0	0	0	0	0	0	0	0	0	0	0	0	0	0	0	0	0	0	0	0	0	0	0	0	0	0	0	0	0	0
2005	SWFSC	112	151	15	5/31/2005	850	deep	36.31149902	-122.1884928	105	105	PointSur	Monterey	0	0	0	0	0	0	0	0	0	0	0	0	0	0	0	0	0	0	0	0	0	0	0	0	0	0	0	0	0	0	0	0	0	0	0	0
2005	SWFSC	113	151	15	5/31/2005	850	deep	36.30416667	-122.2948405	106	106	PointSur	Monterey	0	0	0	0	0	0	0	0	0	0	0	0	0	0	0	0	0	0	0	0	0	0	0	0	0	0	0	0	0	0	0	0	0	0	0	0
2005	SWFSC	114	151	15	5/31/2005	200	deep	35.70483398	-121.4328288	442	442	PiedrasBlancas	Conception	0	0	0	0	0	0	0	0	0	0	0	0	0	0	0	0	0	0	0	0	0	0	0	0	0	0	0	0	0	0	0	0	0	0	0	0
2005	SWFSC	115	152	15	6/1/2005	63	shallow	35.71433512	-121.3724935	441	441	PiedrasBlancas	Conception	0	0	0	0	0	0	0	0	0	0	0	0	0	0	0	0	0	0	0	0	0	0	0	0	0	0	0	0	0	0	0	0	0	0	0	0
2005	SWFSC	116	152	15	6/1/2005	120	shallow	34.18450114	-120.482666	423	423	SanMiguel	NCI	0	0	0	0	0	0	0	0	0	0	0	2	0	0	0	0	0	0	1	0	0	0	0	0	0	0	6	0	0	0	0	0	0	0	1	10
2005	SWFSC	117	152	15	6/1/2005	422	deep	34.32916667	-120.3099935	422	422	SanMiguel	NCI	2	0	0	0	2	0	0	0	0	1	23	60	0	0	0	0	0	0	0	0	0	0	0	0	0	0	96	0	0	0	0	1	0	0	2	187
2005	SWFSC	118	153	15	6/2/2005	80	shallow	34.42683512	-120.2069987	421	421	SanMiguel	NCI	0	0	0	0	0	0	0	0	0	0	1	7	0	0	0	0	0	0	1	0	0	0	0	0	0	0	27	0	0	0	0	0	1	0	5	42
2005	SWFSC	119	153	15	6/2/2005	548	deep	34.33699951	-120.0368327	426	426	SantaBarbara	NCI	0	0	0	0	2	0	1	0	0	5	71	373	0	0	0	0	0	0	7	0	0	0	0	0	0	0	886	0	0	0	0	3	4	0	21	1373
2005	SWFSC	120	153	15	6/2/2005	750	deep	33.0125	-117.7493327	481	481	SanDiego	SCI	0	0	0	0	0	0	7	0	0	0	116	2136	0	0	2	0	0	0	6	0	0	0	0	0	0	0	102	0	0	36	0	50	1	0	13	2469
2005	SWFSC	121	153	15	6/2/2005	860	deep	32.91916504	-117.5898275	482	482	SanDiego	SCI	0	0	0	0	0	0	0	0	0	0	13	36	0	0	0	0	0	0	0	0	0	0	0	0	0	0	3	0	0	4	0	2	0	0	0	58
2005	SWFSC	122	154	15	6/3/2005	632	deep	32.81766764	-117.4381673	483	483	SanDiego	SCI	0	0	0	0	0	0	1	0	0	0	0	56	1	0	1	0	0	0	0	0	0	0	0	0	0	0	7	0	0	2	0	0	0	0	0	68
2005	SWFSC	123	154	15	6/3/2005	100	shallow	32.70833333	-117.3371745	484	484	SanDiego	SCI	0	0	0	0	0	0	0	0	0	0	0	0	0	0	0	0	0	0	0	0	0	0	0	0	0	0	2	0	0	0	0	0	0	0	0	2
2005	SWFSC	124	154	15	6/3/2005	850	deep	32.72100016	-118.1569987	401	401	SanClemente	SCI	0	0	0	0	0	0	1	0	0	0	46	1653	0	0	5	0	0	0	2	0	0	0	0	0	0	0	48	0	0	11	0	54	0	0	0	1820
2005	SWFSC	125	154	15	6/3/2005	257	deep	32.71633301	-118.447168	402	402	SanClemente	SCI	0	0	0	0	0	0	0	0	0	0	7	35	0	0	1	0	0	0	3	0	0	0	0	0	0	0	12	0	0	2	0	36	0	0	0	96
2005	SWFSC	126	155	15	6/4/2005	1200	deep	32.71783447	-118.7439941	403	403	SanClemente	SCI	0	0	0	0	0	0	0	0	0	0	452	603	1	0	0	0	0	0	9	0	0	0	0	0	1	0	65	0	0	0	0	12	0	0	5	1148
2005	SWFSC	127	155	15	6/4/2005	493	deep	32.71783447	-119.0310059	404	404	SanClemente	SCI	0	0	0	0	0	0	0	0	0	0	16	17	0	0	0	0	0	0	2	0	0	0	0	0	0	0	1	0	0	0	0	3	0	0	0	39
2005	SWFSC	128	155	15	6/4/2005	1837	deep	33.59283447	-119.4628255	412	412	SanNicolas	NCI	0	0	0	0	0	0	3	0	0	0	3	51	0	0	0	0	0	0	3	0	0	0	0	0	0	0	5	0	0	10	0	41	0	0	1	117
2005	SWFSC	129	156	15	6/5/2005	800	deep	33.68249919	-119.3090007	411	411	SanNicolas	NCI	0	0	0	0	0	0	0	0	0	0	0	4	0	0	0	0	0	0	0	0	0	0	0	0	0	0	0	0	0	1	0	3	0	0	1	9
2005	SWFSC	130	156	15	6/5/2005	799	deep	33.75466715	-119.1893392	410	410	SanNicolas	NCI	0	0	0	0	0	0	0	0	0	0	10	109	0	0	0	0	0	0	1	0	0	0	0	0	1	0	19	0	0	0	0	3	0	0	0	143
2005	SWFSC	131	156	15	6/5/2005	382	deep	34.3194987	-120.2946615	422	422	SanMiguel	NCI	0	0	0	0	0	0	0	0	0	0	3	10	0	0	0	0	0	0	0	0	0	0	0	0	0	0	6	0	0	0	0	0	0	0	0	19
2005	SWFSC	132	157	15	6/6/2005	80	shallow	34.42033285	-120.2196615	421	421	SanMiguel	NCI	0	0	0	0	0	0	1	0	0	0	0	0	0	0	0	0	0	0	0	0	0	0	0	0	0	0	1	0	0	0	0	0	0	0	0	2
2005	SWFSC	133	157	15	6/6/2005	548	deep	34.34350179	-120.0486654	426	426	SantaBarbara	NCI	0	0	0	0	0	0	0	0	0	0	0	9	0	0	3	0	0	0	0	0	0	0	0	0	0	0	10	0	0	0	0	10	0	0	0	32
2005	SWFSC	135	158	15	6/7/2005	2330	deep	36.58649902	-122.1788411	110	110	MontereyOutside	Monterey	0	0	0	0	0	0	0	0	0	0	0	0	0	0	0	0	0	0	0	0	0	0	0	0	0	0	0	0	0	0	0	0	0	0	0	0
2005	SWFSC	137	159	15	6/8/2005	600	deep	36.57266846	-122.0311686	109	109	MontereyOutside	Monterey	0	0	0	0	0	0	0	0	0	0	0	0	0	0	0	0	0	0	0	0	0	0	0	0	0	0	0	0	0	0	0	0	0	0	0	0
2005	SWFSC	138	159	15	6/8/2005	900	deep	36.63599854	-122.0493327	113	113	MontereyOutside	Monterey	0	0	0	0	0	0	0	0	0	0	0	0	0	0	0	0	0	0	0	0	0	0	0	0	0	0	0	0	0	0	0	0	0	0	0	0
2005	SWFSC	139	159	15	6/8/2005	1900	deep	36.6930013	-122.0993327	117	117	MontereyOutside	Monterey	0	0	0	0	0	0	0	0	0	0	0	0	0	0	0	0	0	0	0	0	0	0	0	0	0	0	0	0	0	0	0	0	0	0	0	0
2005	SWFSC	140	159	15	6/8/2005	1000	deep	36.76666667	-122.1448405	118	118	MontereyOutside	Monterey	0	0	0	0	0	0	0	0	0	0	0	0	0	0	0	0	0	0	0	0	0	0	0	0	0	0	0	0	0	0	0	0	0	0	0	0
2005	SWFSC	141	159	15	6/8/2005	86	shallow	36.9805013	-122.2886719	123	123	Davenport	Monterey	0	0	0	0	0	0	0	0	0	0	0	0	0	0	0	0	0	0	0	0	0	0	0	0	0	0	0	0	0	0	0	0	0	0	0	0
2005	SWFSC	142	159	15	6/8/2005	133	shallow	36.98500163	-122.3733398	124	124	Davenport	Monterey	0	0	0	0	0	0	0	0	0	0	0	0	0	0	0	0	0	0	0	0	0	0	0	0	0	0	0	0	0	0	0	0	0	0	0	0
2005	SWFSC	143	159	15	6/8/2005	200	deep	36.98266602	-122.4146647	125	125	Davenport	Monterey	0	0	0	0	0	0	0	0	0	0	0	0	0	0	0	0	0	0	0	0	0	0	0	0	0	0	0	0	0	0	0	0	0	0	0	0
2005	SWFSC	144	160	16	6/9/2005	400	deep	36.97049967	-122.5840007	126	126	Davenport	Monterey	0	0	0	0	0	0	0	0	0	0	0	0	0	0	0	0	0	0	0	0	0	0	0	0	0	0	0	0	0	0	0	0	0	0	0	0
2005	SWFSC	145	160	16	6/9/2005	1100	deep	36.98400065	-122.7628255	127	127	Davenport	Monterey	0	0	0	0	0	0	0	0	0	0	0	0	0	0	0	0	0	0	0	0	0	0	0	0	0	0	0	0	0	0	0	0	0	0	0	0
2005	SWFSC	146	160	16	6/9/2005	1218	deep	37.88916829	-123.4993327	162	162	FarallonesOutside	Farallones	0	0	0	0	0	0	0	0	0	0	0	0	0	0	0	0	0	0	0	0	0	0	0	0	0	0	0	0	0	1	0	0	0	0	0	1
2005	SWFSC	147	161	16	6/10/2005	85	shallow	37.88266602	-123.3134928	160	160	FarallonesOutside	Farallones	0	0	0	0	0	0	0	0	0	0	0	0	0	0	0	0	0	0	0	0	0	0	0	0	0	0	0	0	0	0	0	0	0	0	0	0
2005	SWFSC	148	161	16	6/10/2005	78	shallow	37.74799805	-123.145166	156	156	FarallonesOutside	Farallones	0	0	0	0	0	0	0	0	0	0	0	0	0	0	0	0	0	0	0	0	0	0	0	0	0	0	0	0	0	0	0	0	0	0	0	0
2005	SWFSC	149	161	16	6/10/2005	111	shallow	37.66116536	-123.0431641	152	152	FarallonesOutside	Farallones	0	0	0	0	0	0	0	0	0	0	0	0	0	0	0	0	0	0	0	0	0	0	0	0	0	0	0	0	0	0	0	0	0	0	0	0
2005	SWFSC	150	161	16	6/10/2005	90	shallow	36.84983317	-121.9959961	119	119	MontereyInside	Monterey	0	0	0	0	0	0	0	0	0	0	0	0	0	0	0	0	0	0	0	0	0	0	0	0	0	0	0	0	0	0	0	0	0	0	0	0
2005	SWFSC	151	161	16	6/10/2005	70	shallow	36.77150065	-121.8794922	114	114	MontereyInside	Monterey	0	0	0	0	0	0	0	0	0	0	0	0	0	0	0	0	0	0	0	0	0	0	0	0	0	0	0	0	0	0	0	0	0	0	0	0
2005	SWFSC	152	162	16	6/11/2005	566	deep	36.75100098	-121.9801595	116	116	MontereyInside	Monterey	0	0	0	0	0	0	0	0	0	0	0	0	0	0	0	0	0	0	0	0	0	0	0	0	0	0	0	0	0	0	0	0	0	0	0	0
2005	SWFSC	153	162	16	6/11/2005	91	shallow	36.71116536	-121.9181641	115	115	MontereyInside	Monterey	0	0	0	0	0	0	0	0	0	0	0	0	0	0	0	0	0	0	0	0	0	0	0	0	0	0	0	0	0	0	0	0	0	0	0	0
2005	SWFSC	154	162	16	6/11/2005	36	shallow	36.65333252	-121.8953288	111	111	MontereyInside	Monterey	0	0	0	0	0	0	0	0	0	0	0	0	0	0	0	0	0	0	0	0	0	0	0	0	0	0	0	0	0	0	0	0	0	0	0	0
2005	SWFSC	155	162	16	6/11/2005	80	shallow	36.66266683	-121.9251628	112	112	MontereyInside	Monterey	0	0	0	0	0	0	0	0	0	0	0	0	0	0	0	0	0	0	0	0	0	0	0	0	0	0	0	0	0	0	0	0	0	0	0	0
2006	PWCC	1	129	12	5/9/2006	101	shallow	44.52766927	-124.5034993	521	682	Newport	Newport	0	0	0	0	0	0	0	0	0	0	0	0	0	0	0	0	0	0	0	0	0	0	0	0	0	0	0	0	0	0	0	0	0	0	0	0
2006	PWCC	2	129	12	5/9/2006	132	shallow	44.52833659	-124.5643392	683	683	Newport	Newport	0	0	0	0	0	0	0	0	0	0	0	0	0	0	0	0	0	0	0	0	0	0	0	0	0	0	0	0	0	0	0	0	0	0	0	0
2006	PWCC	3	129	12	5/9/2006	196	deep	44.50933431	-124.6341634	522	683	Newport	Newport	0	0	0	0	0	0	0	0	0	0	0	0	0	0	0	0	0	0	0	0	0	0	0	0	0	0	0	0	0	0	0	0	0	0	0	0
2006	PWCC	4	129	12	5/9/2006	338	deep	44.49583333	-124.7691732	523	684	Newport	Newport	0	0	0	0	0	0	0	0	0	0	0	0	0	0	0	0	0	0	0	0	0	0	0	0	0	0	0	0	0	0	0	0	0	0	0	0
2006	PWCC	5	129	12	5/9/2006	530	deep	44.48449707	-124.9366699	524	686	Newport	Newport	0	0	0	0	0	0	0	0	0	0	0	0	0	0	0	0	0	0	0	0	0	0	0	0	0	0	0	0	0	0	0	0	0	0	0	0
2006	PWCC	6	129	12	5/9/2006	799	deep	44.01266276	-124.9836589	674	674	HecetaHead	Heceta	0	0	0	0	0	0	0	0	0	0	0	0	0	0	0	0	0	0	0	0	0	0	0	0	0	0	0	0	0	0	0	0	0	0	0	0
2006	PWCC	7	129	12	5/9/2006	538	deep	43.99316406	-124.9676595	674	674	HecetaHead	Heceta	0	0	0	0	0	0	0	0	0	0	0	0	0	0	0	0	0	0	0	0	0	0	0	0	0	0	0	0	0	0	0	0	0	0	0	0
2006	PWCC	8	129	12	5/9/2006	238	deep	43.98166504	-124.9506673	674	674	HecetaHead	Heceta	0	0	0	0	0	0	0	0	0	0	0	0	0	0	0	0	0	0	0	0	0	0	0	0	0	0	0	0	0	0	0	0	0	0	0	0
2006	PWCC	9	129	12	5/9/2006	170	deep	43.97583008	-124.9433268	674	674	HecetaHead	Heceta	0	0	0	0	0	0	0	0	0	0	0	0	0	0	0	0	0	0	0	0	0	0	0	0	0	0	0	0	0	0	0	0	0	0	0	0
2006	PWCC	10	129	12	5/9/2006	102	shallow	43.98299967	-124.9121745	674	674	HecetaHead	Heceta	0	0	0	0	0	0	0	0	0	0	0	0	0	0	0	0	0	0	0	0	0	0	0	0	0	0	0	0	0	0	0	0	0	0	0	0
2006	PWCC	11	130	13	5/10/2006	539	deep	43.52216797	-124.7384928	504	664	CoosBay	Heceta	0	0	0	0	0	0	0	0	0	0	0	0	0	0	0	0	0	0	0	0	0	0	0	0	0	0	0	0	0	0	0	0	0	0	0	0
2006	PWCC	12	130	13	5/10/2006	368	deep	43.46749674	-124.6776693	664	664	CoosBay	Heceta	0	0	0	0	0	0	0	0	0	0	0	0	0	0	0	0	0	0	0	0	0	0	0	0	0	0	0	0	0	0	0	0	0	0	0	0
2006	PWCC	13	130	13	5/10/2006	190	deep	43.43633626	-124.6213379	663	663	CoosBay	Heceta	0	0	0	0	0	0	0	0	0	0	0	0	0	0	0	0	0	0	0	0	0	0	0	0	0	0	0	0	0	0	0	0	0	0	0	0
2006	PWCC	14	130	13	5/10/2006	101	shallow	43.44150391	-124.4200033	662	662	CoosBay	Heceta	0	0	0	0	0	0	0	0	0	0	0	0	0	0	0	0	0	0	0	0	0	0	0	0	0	0	0	0	0	0	0	0	0	0	0	0
2006	PWCC	15	130	13	5/10/2006	135	shallow	43.42250163	-124.5626628	663	663	CoosBay	Heceta	0	0	0	0	0	0	0	0	0	0	0	0	0	0	0	0	0	0	0	2	0	0	0	0	0	0	0	0	0	0	0	0	0	0	0	2
2006	PWCC	16	131	13	5/11/2006	587	deep	43.08999837	-124.9139974	654	654	Bandon	Blanco	0	0	0	0	0	0	0	0	0	0	0	0	0	0	0	0	0	0	0	0	0	0	0	0	0	0	0	0	0	0	0	0	0	0	0	0
2006	PWCC	17	131	13	5/11/2006	388	deep	43.05166829	-124.8878255	653	653	Bandon	Blanco	0	0	0	0	0	0	0	0	0	0	0	10	0	0	0	0	0	0	0	0	0	0	0	0	0	0	0	0	0	0	0	0	0	0	0	10
2006	PWCC	18	131	13	5/11/2006	187	deep	42.99966634	-124.854834	653	653	Bandon	Blanco	0	0	0	0	0	0	0	0	0	0	0	0	0	0	0	0	0	0	0	0	0	0	0	0	0	0	0	0	0	0	0	0	0	0	0	0
2006	PWCC	19	131	13	5/11/2006	146	shallow	42.96766764	-124.7981608	653	653	Bandon	Blanco	0	0	0	0	0	0	0	1	0	0	0	0	0	0	0	0	0	0	0	1	0	0	0	0	0	0	0	0	0	0	0	0	0	0	0	2
2006	PWCC	20	131	13	5/11/2006	95	shallow	42.91133626	-124.6595052	651	651	Bandon	Blanco	0	0	0	0	0	0	0	0	0	0	0	0	0	0	0	0	0	0	0	0	0	0	0	0	0	0	0	0	0	0	0	0	0	0	0	0
2006	PWCC	21	131	13	5/11/2006	91	shallow	42.5625	-124.5733398	641	641	GoldBeach	Blanco	0	0	0	0	0	0	0	0	0	0	0	0	0	0	0	0	0	0	0	0	0	0	0	0	0	0	0	0	0	0	0	0	0	0	0	0
2006	PWCC	22	131	13	5/11/2006	134	shallow	42.52883301	-124.6584961	641	641	GoldBeach	Blanco	0	0	0	0	0	0	0	0	0	0	0	0	0	0	0	0	0	0	0	0	0	0	0	0	0	0	0	0	0	0	0	0	0	0	0	0
2006	PWCC	23	131	13	5/11/2006	166	deep	42.50733236	-124.7064941	642	642	GoldBeach	Blanco	0	0	0	0	0	0	0	0	0	0	0	0	0	0	0	0	0	0	1	0	0	0	0	0	0	0	0	0	0	0	0	0	0	0	0	1
2006	PWCC	24	132	13	5/12/2006	479	deep	42.43349609	-124.7888346	643	643	GoldBeach	Blanco	0	0	0	0	0	0	0	0	0	0	0	0	0	0	0	0	0	0	0	0	0	0	0	0	0	0	0	0	0	0	0	0	0	0	0	0
2006	PWCC	25	132	13	5/12/2006	410	deep	42.41066895	-124.7634928	642	642	GoldBeach	Blanco	0	0	0	0	0	0	0	0	0	0	0	0	0	0	0	0	0	0	0	0	0	0	0	0	0	0	0	0	0	0	0	0	0	0	0	0
2006	PWCC	26	132	13	5/12/2006	550	deep	42.0625	-124.6768392	633	633	Brookings	Blanco	0	0	0	0	0	0	0	0	0	0	0	0	0	0	0	0	0	0	0	0	0	0	0	0	0	0	0	0	0	0	0	0	0	0	0	0
2006	PWCC	27	132	13	5/12/2006	358	deep	42.05416667	-124.6126628	633	633	Brookings	Blanco	0	0	0	0	0	0	0	0	0	0	0	0	0	0	0	0	0	0	0	0	0	0	0	0	0	0	0	0	0	0	0	0	0	0	0	0
2006	PWCC	28	132	13	5/12/2006	181	deep	42.03866374	-124.5851725	633	633	Brookings	Blanco	0	0	0	0	0	0	0	0	0	0	0	0	0	0	0	0	0	0	0	0	0	0	0	0	0	0	0	0	0	0	0	0	0	0	0	0
2006	PWCC	29	132	13	5/12/2006	137	shallow	42.03133138	-124.5501628	632	632	Brookings	Blanco	0	0	0	0	0	0	0	0	0	0	0	0	0	0	0	0	0	0	0	0	0	0	0	0	0	0	0	0	0	0	0	0	0	0	0	0
2006	PWCC	30	133	13	5/13/2006	90	shallow	42.06666667	-124.4255046	631	631	Brookings	Blanco	0	0	0	0	0	0	0	0	0	0	0	0	0	0	0	0	0	0	0	0	0	0	0	0	0	0	0	0	0	0	0	0	0	0	0	0
2006	PWCC	31	133	13	5/13/2006	93	shallow	41.55733236	-124.3636719	622	622	FlintRockHead	Mendocino	0	0	0	0	0	0	0	0	0	0	0	0	0	0	0	0	0	0	0	0	0	0	0	0	0	0	0	0	0	0	0	0	0	0	0	0
2006	PWCC	32	134	13	5/14/2006	135	shallow	41.52416992	-124.4514974	623	623	FlintRockHead	Mendocino	0	0	0	0	0	0	0	0	0	0	0	0	0	0	0	0	0	0	0	0	0	0	0	0	0	0	0	0	0	0	0	0	0	0	0	0
2006	PWCC	33	134	13	5/14/2006	190	deep	41.50083008	-124.4860026	623	623	FlintRockHead	Mendocino	0	0	0	0	0	0	0	0	0	0	0	0	0	0	0	0	0	0	0	0	0	0	0	0	0	0	0	0	0	0	0	0	0	0	0	0
2006	PWCC	34	134	13	5/14/2006	371	deep	41.48250326	-124.5215007	623	623	FlintRockHead	Mendocino	0	0	0	0	0	0	0	0	0	0	0	0	0	0	0	0	0	0	0	0	0	0	0	0	0	0	0	0	0	0	0	0	0	0	0	0
2006	PWCC	35	134	13	5/14/2006	583	deep	41.48583171	-124.540332	623	623	FlintRockHead	Mendocino	0	0	0	0	0	0	0	0	0	0	0	0	0	0	0	0	0	0	0	0	0	0	0	0	0	0	0	0	0	0	0	0	0	0	0	0
2006	PWCC	36	134	13	5/14/2006	598	deep	41.09783529	-124.4521647	613	613	TrinidadHead	Mendocino	0	0	0	0	0	0	0	0	0	0	0	0	0	0	0	0	0	0	0	0	0	0	0	0	0	0	0	0	0	0	0	0	0	0	0	0
2006	PWCC	37	134	13	5/14/2006	384	deep	41.04750163	-124.4203288	612	612	TrinidadHead	Mendocino	0	0	0	0	0	0	0	0	0	0	0	0	0	0	0	0	0	0	0	0	0	0	0	0	0	0	0	0	0	0	0	0	0	0	0	0
2006	PWCC	38	134	13	5/14/2006	199	deep	41.00100098	-124.3833333	612	612	TrinidadHead	Mendocino	0	0	0	0	0	0	0	0	0	0	0	0	0	0	0	0	0	0	0	0	0	0	0	0	0	0	0	0	0	0	0	0	0	0	0	0
2006	PWCC	39	134	13	5/14/2006	134	shallow	40.97416585	-124.3503255	612	612	TrinidadHead	Mendocino	0	0	0	0	0	0	0	0	0	0	0	0	0	0	0	0	0	0	0	0	0	0	0	0	0	0	0	0	0	0	0	0	0	0	0	0
2006	PWCC	40	135	13	5/15/2006	93	shallow	40.94416504	-124.3119954	611	611	TrinidadHead	Mendocino	0	0	0	0	0	0	0	0	0	0	0	0	0	0	0	0	0	0	0	0	0	0	0	0	0	0	0	0	0	0	0	0	0	0	0	0
2006	PWCC	41	135	13	5/15/2006	49	shallow	40.61583252	-124.4368327	6001	9990	FalseCape	Mendocino	0	0	0	0	0	0	0	0	0	0	0	0	0	0	0	0	0	0	0	0	0	0	0	0	0	0	0	0	0	0	0	0	0	0	0	0
2006	PWCC	42	136	13	5/16/2006	104	shallow	40.60683187	-124.4603353	601	9990	FalseCape	Mendocino	0	0	0	0	0	0	0	0	0	0	0	0	0	0	0	0	0	0	0	0	0	0	0	0	0	0	0	0	0	0	0	0	0	0	0	0
2006	PWCC	43	136	13	5/16/2006	132	shallow	40.56833496	-124.5646647	601	9990	FalseCape	Mendocino	0	0	0	0	0	0	0	0	0	0	0	0	0	0	0	0	0	0	0	0	0	0	0	0	0	0	0	0	0	0	0	0	0	0	0	0
2006	PWCC	44	136	13	5/16/2006	187	deep	40.51833496	-124.6388346	602	602	FalseCape	Mendocino	0	0	0	0	0	0	0	0	0	0	0	0	0	0	0	0	0	0	0	0	0	0	0	0	0	0	0	0	0	0	0	0	0	0	0	0
2006	PWCC	45	136	13	5/16/2006	419	deep	40.46366781	-124.6264974	602	602	FalseCape	Mendocino	0	0	0	0	0	0	0	0	0	0	0	0	0	0	0	0	0	0	0	0	0	0	0	0	0	0	0	0	0	0	0	0	0	0	0	0
2006	PWCC	46	136	13	5/16/2006	563	deep	40.43933512	-124.6313314	602	602	FalseCape	Mendocino	0	0	0	0	0	0	0	0	0	0	0	0	0	0	0	0	0	0	0	0	0	0	0	0	0	0	0	0	0	0	0	0	0	0	0	0
2006	PWCC	48	136	13	5/16/2006	596	deep	40.02399902	-124.2340007	592	592	ShelterCove	Navarro	0	0	0	0	0	0	0	0	0	0	0	0	0	0	0	0	0	0	0	0	0	0	0	0	0	0	0	0	0	0	0	0	0	0	0	0
2006	PWCC	49	136	13	5/16/2006	379	deep	39.97366536	-124.2244954	592	592	ShelterCove	Navarro	0	0	0	0	0	0	0	0	0	0	0	0	0	0	0	0	0	0	0	0	0	0	0	0	0	0	0	0	0	0	0	0	0	0	0	0
2006	PWCC	50	136	13	5/16/2006	196	deep	39.9694987	-124.1950033	592	592	ShelterCove	Navarro	0	0	0	0	0	0	0	0	0	0	0	0	0	0	0	0	0	0	0	0	0	0	0	0	0	0	0	0	0	0	0	0	0	0	0	0
2006	PWCC	51	136	13	5/16/2006	137	shallow	39.96983236	-124.1650065	592	592	ShelterCove	Navarro	0	0	0	0	0	0	0	0	0	0	0	0	0	0	0	0	0	0	0	0	0	0	0	0	0	0	0	0	0	0	0	0	0	0	0	0
2006	PWCC	52	137	13	5/17/2006	91	shallow	39.96733398	-124.1303385	591	591	ShelterCove	Navarro	0	0	0	0	0	0	0	0	0	0	0	0	0	0	0	0	0	0	0	0	0	0	0	0	0	0	0	0	0	0	0	0	0	0	0	0
2006	PWCC	53	137	13	5/17/2006	46	shallow	39.94916585	-124.0869954	591	591	ShelterCove	Navarro	0	0	0	0	0	0	0	0	0	0	0	1	0	0	0	0	0	0	0	0	0	0	0	0	0	0	0	0	0	0	0	0	0	0	0	1
2006	PWCC	54	137	13	5/17/2006	561	deep	39.60633138	-124.0275065	4036	9992	Navarro	Navarro	0	0	0	0	0	0	0	0	0	0	0	0	0	0	0	0	0	0	0	0	0	0	0	0	0	0	0	0	0	0	0	0	0	0	0	0
2006	PWCC	55	137	13	5/17/2006	382	deep	39.59133301	-123.9950033	4036	9992	Navarro	Navarro	0	0	0	0	0	0	0	0	0	0	0	0	0	0	0	0	0	0	0	0	0	0	0	0	0	0	0	0	0	0	0	0	0	0	0	0
2006	PWCC	56	137	13	5/17/2006	53	shallow	39.47849935	-123.8294922	202	8999	Navarro	Navarro	0	0	0	0	0	0	0	0	0	0	0	0	0	0	0	0	0	0	0	0	0	0	0	0	0	0	0	0	0	0	0	0	0	0	0	0
2006	PWCC	57	137	13	5/17/2006	95	shallow	39.46850179	-123.8578288	202	8999	Navarro	Navarro	0	0	0	0	0	0	0	0	0	0	0	0	0	0	0	0	0	0	0	0	0	0	0	0	0	0	0	0	0	0	0	0	0	0	0	0
2006	PWCC	58	137	13	5/17/2006	135	shallow	39.46666667	-123.9296712	4036	9992	Navarro	Navarro	0	0	0	0	0	0	0	0	0	0	0	0	0	0	0	0	0	0	0	0	0	0	0	0	0	0	0	0	0	0	0	0	0	0	0	0
2006	PWCC	59	137	13	5/17/2006	185	deep	39.42916667	-123.9646647	4036	9992	Navarro	Navarro	0	0	0	0	0	0	0	0	0	0	0	0	0	0	0	0	0	0	0	0	0	0	0	0	0	0	0	0	0	0	0	0	0	0	0	0
2006	PWCC	60	138	13	5/18/2006	600	deep	39.08683268	-124.0194987	463	463	Navarro	Navarro	0	0	0	0	0	0	0	0	0	0	0	0	0	0	0	0	0	0	0	0	0	0	0	0	0	0	0	0	0	0	0	0	0	0	0	0
2006	PWCC	61	138	13	5/18/2006	382	deep	39.06549886	-123.9696615	197	197	Navarro	Navarro	0	0	0	0	0	0	0	0	0	0	0	0	0	0	0	0	0	0	0	0	0	0	0	0	0	0	0	0	0	0	0	0	0	0	0	0
2006	PWCC	62	138	13	5/18/2006	181	deep	39.04066569	-123.9430013	197	197	Navarro	Navarro	0	0	0	0	0	0	0	0	0	0	0	0	0	0	0	0	0	0	0	0	0	0	0	0	0	0	0	0	0	0	0	0	0	0	0	0
2006	PWCC	63	138	13	5/18/2006	130	shallow	39.01400146	-123.9116699	197	197	Navarro	Navarro	0	0	0	0	0	0	0	0	0	0	0	0	0	0	0	0	0	0	0	0	0	0	0	0	0	0	0	0	0	0	0	0	0	0	0	0
2006	PWCC	64	138	13	5/18/2006	93	shallow	38.98800049	-123.817334	196	196	Navarro	Navarro	0	0	0	0	0	0	0	0	0	0	0	0	0	0	0	0	0	0	0	0	0	0	0	0	0	0	0	0	0	0	0	0	0	0	0	0
2006	PWCC	65	138	13	5/18/2006	49	shallow	38.95833333	-123.7686686	195	195	Navarro	Navarro	0	0	0	0	0	0	0	0	0	0	0	0	0	0	0	0	0	0	0	0	0	0	0	0	0	0	0	0	0	0	0	0	0	0	0	0
2006	PWCC	66	138	13	5/18/2006	591	deep	38.55533447	-123.7158366	454	454	FortRoss	Reyes	0	0	0	0	0	0	0	0	0	0	0	2	0	0	0	0	0	0	0	0	0	0	0	0	0	0	0	0	0	0	0	0	0	0	0	2
2006	PWCC	67	138	13	5/18/2006	386	deep	38.54499919	-123.6831706	454	454	FortRoss	Reyes	0	0	0	0	0	0	0	0	0	1	0	2	0	0	0	0	0	0	0	0	0	0	0	0	0	0	0	0	0	0	0	0	0	0	0	3
2006	PWCC	68	138	13	5/18/2006	194	deep	38.51833496	-123.6113281	187	187	FortRoss	Reyes	0	0	0	0	0	0	0	0	0	1	0	8	0	0	0	0	0	0	0	0	0	0	0	0	0	0	0	0	0	0	0	0	0	0	2	11
2006	PWCC	69	138	13	5/18/2006	139	shallow	38.49416504	-123.4928385	186	186	FortRoss	Reyes	0	0	0	0	0	0	0	0	0	0	0	0	0	0	0	0	0	0	0	0	0	0	0	0	0	0	0	0	0	0	0	0	0	0	0	0
2006	PWCC	70	139	13	5/19/2006	95	shallow	38.4875	-123.3421712	452	452	FortRoss	Reyes	0	0	0	0	0	0	0	0	0	0	0	0	0	0	0	0	0	0	0	0	0	0	0	0	0	0	0	0	0	0	0	0	0	0	0	0
2006	PWCC	71	139	13	5/19/2006	53	shallow	38.48249919	-123.2386719	183	183	FortRoss	Reyes	0	0	0	0	0	0	0	0	0	0	0	0	0	0	0	0	0	0	0	0	0	0	0	0	0	0	0	0	0	0	0	0	0	0	0	0
2006	PWCC	72	139	13	5/19/2006	607	deep	38.0973348	-123.5436686	172	172	PointReyes	Reyes	0	0	0	0	0	0	0	0	0	0	0	0	0	0	0	0	0	0	0	0	0	0	0	0	0	0	0	0	0	0	0	0	0	0	0	0
2006	PWCC	73	139	13	5/19/2006	443	deep	38.05316569	-123.5310059	1037	9995	PointReyes	Reyes	0	0	0	0	0	0	0	0	0	0	0	35	0	0	0	0	0	0	0	0	0	0	0	0	0	0	0	0	0	0	0	0	0	0	0	35
2006	PWCC	74	139	13	5/19/2006	207	deep	38.00249837	-123.4808268	1037	9995	PointReyes	Reyes	0	0	0	0	0	0	0	0	0	0	0	2	0	0	0	0	0	0	0	0	0	0	0	0	0	0	0	0	0	0	0	0	0	0	0	2
2006	PWCC	75	139	13	5/19/2006	137	shallow	37.98350016	-123.4511719	1037	9995	FarallonesOutside	Farallones	0	0	0	0	0	0	0	0	0	1	0	21	0	0	0	0	0	0	0	0	0	0	0	0	0	0	0	0	0	0	0	0	0	0	0	22
2006	PWCC	76	140	14	5/20/2006	84	shallow	37.8930013	-123.3215007	160	160	FarallonesOutside	Farallones	0	0	0	0	0	0	0	0	0	0	0	1	0	0	0	0	0	0	0	0	0	0	0	0	0	0	0	0	0	0	0	0	0	0	0	1
2006	PWCC	77	140	14	5/20/2006	589	deep	37.60533447	-123.0621745	144	144	FarallonesOutside	Farallones	0	0	0	0	0	0	0	0	0	1	0	4	0	0	0	0	0	0	0	0	0	0	0	0	0	0	0	0	0	0	0	0	0	0	0	5
2006	PWCC	78	140	14	5/20/2006	364	deep	37.58733317	-123.0391602	144	144	FarallonesOutside	Farallones	0	0	0	0	0	0	0	0	0	0	0	0	0	0	0	0	0	0	0	0	0	0	0	0	0	0	0	0	0	0	0	0	0	0	1	1
2006	PWCC	79	140	14	5/20/2006	188	deep	37.55966797	-122.9991699	1029	144	FarallonesOutside	Farallones	0	0	0	0	0	0	0	0	0	0	0	5	0	0	0	0	0	0	0	0	0	0	0	0	0	0	0	0	0	0	0	0	0	0	0	5
2006	PWCC	80	140	14	5/20/2006	134	shallow	37.54283447	-122.9669922	1029	9996	GulfFarallones	Farallones	0	0	0	0	0	0	0	0	0	0	0	5	0	0	0	0	0	0	0	0	0	0	0	0	0	0	0	0	0	0	0	0	0	0	0	5
2006	PWCC	82	140	14	5/20/2006	55	shallow	37.44583333	-122.5546712	1028	131	Pescadero	Farallones	0	0	0	0	0	0	0	0	0	0	0	0	0	0	0	0	0	0	0	0	0	0	0	0	0	0	0	0	0	0	0	0	0	0	0	0
2006	PWCC	83	141	14	5/21/2006	580	deep	37.05366618	-122.7310059	1017	127	Davenport	Monterey	0	0	0	0	0	0	0	0	0	0	0	0	0	0	0	0	0	0	0	0	0	0	0	0	0	0	0	0	0	0	0	0	0	0	0	0
2006	PWCC	84	141	14	5/21/2006	386	deep	37.02166748	-122.6478353	126	126	Davenport	Monterey	0	0	0	0	0	0	0	0	0	0	0	0	0	0	0	0	0	0	0	0	0	0	0	0	0	0	0	0	0	0	0	0	0	0	0	0
2006	PWCC	85	141	14	5/21/2006	207	deep	37.00483398	-122.5628255	126	126	Davenport	Monterey	0	0	0	0	0	0	0	0	0	0	0	0	0	0	0	0	0	0	0	0	0	0	0	0	0	0	0	0	0	0	0	0	0	0	0	0
2006	PWCC	86	141	14	5/21/2006	134	shallow	36.95100098	-122.3371745	124	124	Davenport	Monterey	0	0	0	0	0	0	0	0	0	0	0	0	0	0	0	0	0	0	0	0	0	0	0	0	0	0	0	0	0	0	0	0	0	0	0	0
2006	PWCC	87	141	14	5/21/2006	93	shallow	36.93533529	-122.2658366	123	123	Davenport	Monterey	0	0	0	0	0	0	0	0	0	0	0	0	0	0	0	0	0	0	0	0	0	0	0	0	0	1	0	0	0	0	0	0	0	0	0	1
2006	PWCC	88	141	14	5/21/2006	2195	deep	36.58333333	-122.1843262	110	110	MontereyOutside	Monterey	0	0	0	0	0	0	0	0	0	0	0	0	0	0	0	0	0	0	0	0	0	0	0	0	0	0	0	0	0	0	0	0	0	0	0	0
2006	PWCC	90	142	14	5/22/2006	353	deep	36.58699951	-122.0134928	109	109	MontereyOutside	Monterey	0	0	0	0	0	0	0	0	0	0	0	0	0	0	0	0	0	0	0	0	0	0	0	0	0	0	0	0	0	0	0	0	0	0	0	0
2006	PWCC	91	142	14	5/22/2006	1006	deep	36.64866536	-122.05	113	113	MontereyOutside	Monterey	0	0	0	0	0	0	0	0	0	0	0	0	0	0	0	0	0	0	0	0	0	0	0	0	0	0	0	0	0	0	0	0	0	0	0	0
2006	PWCC	92	142	14	5/22/2006	1829	deep	36.70066732	-122.102832	117	117	MontereyOutside	Monterey	0	0	0	0	0	0	0	0	0	0	0	0	0	0	0	0	0	0	0	0	0	0	0	0	0	0	0	0	0	0	0	0	0	0	0	0
2006	PWCC	93	142	14	5/22/2006	1101	deep	36.76766764	-122.1443359	118	118	MontereyOutside	Monterey	0	0	0	0	0	0	0	0	0	0	0	0	0	0	0	0	0	0	0	0	0	0	0	0	0	0	0	0	0	0	0	0	0	0	0	0
2006	PWCC	94	143	14	5/23/2006	832	deep	36.55216471	-122.0136719	109	109	MontereyOutside	Monterey	0	0	0	0	0	0	0	0	0	0	0	0	0	0	0	0	0	0	0	0	0	0	0	0	0	0	0	0	0	0	0	0	0	0	0	0
2006	PWCC	95	143	14	5/23/2006	408	deep	36.50316569	-122.0216634	1106	9997	MontereyOutside	Monterey	0	0	0	0	0	0	0	0	0	0	0	0	0	0	0	0	0	0	0	0	0	0	0	0	0	0	0	0	0	0	0	0	0	0	0	0
2006	PWCC	96	143	14	5/23/2006	188	deep	36.48999837	-122.0051595	1106	9997	MontereyOutside	Monterey	0	0	0	0	0	0	0	0	0	0	0	0	0	0	0	0	0	0	0	0	0	0	0	0	0	0	0	0	0	0	0	0	0	0	0	0
2006	PWCC	97	144	14	5/24/2006	155	shallow	36.47016602	-121.9930013	1106	9997	MontereyOutside	Monterey	0	0	0	0	0	0	0	0	0	0	0	0	0	0	0	0	0	0	0	0	0	0	0	0	0	0	0	0	0	0	0	0	0	0	0	0
2006	PWCC	98	144	14	5/24/2006	93	shallow	36.43850098	-121.9878255	1106	9997	MontereyOutside	Monterey	0	0	0	0	0	0	0	0	0	0	0	0	0	0	0	0	0	0	0	0	0	0	0	0	0	0	0	0	0	0	0	0	0	0	0	0
2006	PWCC	99	144	14	5/24/2006	62	shallow	36.42033285	-121.9391602	4062	9997	MontereyOutside	Monterey	0	0	0	0	0	0	0	0	0	0	0	0	0	0	0	0	0	0	0	0	0	0	0	0	0	0	0	0	0	0	0	0	0	0	0	0
2006	PWCC	100	144	14	5/24/2006	95	shallow	34.5581665	-120.7308268	431	431	Vandenberg	Conception	0	0	0	0	0	0	0	0	0	0	0	0	0	0	0	0	0	0	0	0	0	0	0	0	0	0	0	0	0	0	0	0	0	0	0	0
2006	PWCC	101	144	14	5/24/2006	155	shallow	34.54083252	-120.7648275	432	432	Vandenberg	Conception	0	0	0	0	0	0	0	0	0	0	0	0	0	0	0	0	0	0	0	0	0	0	0	0	0	0	0	0	0	0	0	0	0	0	0	0
2006	PWCC	102	144	14	5/24/2006	293	deep	34.53883464	-120.7936686	432	432	Vandenberg	Conception	0	0	0	0	0	0	0	0	0	0	0	0	0	0	0	0	0	0	0	0	0	0	0	0	0	0	0	0	0	0	0	0	0	0	0	0
2006	PWCC	103	144	14	5/24/2006	386	deep	34.56066488	-120.8646647	433	433	Vandenberg	Conception	0	0	0	0	0	0	0	0	0	0	0	0	0	0	0	0	0	0	0	0	0	0	0	0	0	0	0	0	0	0	0	0	0	0	0	0
2006	PWCC	104	145	14	5/25/2006	567	deep	34.5918335	-120.9580078	433	433	Vandenberg	Conception	0	0	0	0	0	0	0	0	0	0	0	0	0	0	0	0	0	0	0	0	0	0	0	0	0	0	0	0	0	0	0	0	0	0	0	0
2006	PWCC	105	145	14	5/25/2006	569	deep	34.9276652	-121.1368327	495	495	PointSal	Conception	0	0	0	0	0	0	0	0	0	0	0	0	0	0	0	0	0	0	0	0	0	0	0	0	0	0	0	0	0	0	0	0	0	0	0	0
2006	PWCC	106	145	14	5/25/2006	391	deep	34.98649902	-120.9875	494	494	PointSal	Conception	0	0	0	0	0	0	0	0	0	0	0	0	0	0	0	0	0	0	0	0	0	0	0	0	0	0	0	0	0	0	0	0	0	0	0	0
2006	PWCC	107	145	14	5/25/2006	95	shallow	35.10533447	-120.8299967	4069	492	PointSal	Conception	0	0	0	0	0	0	0	0	0	0	0	0	0	0	0	0	0	0	0	0	0	0	0	0	0	0	0	0	0	0	0	0	0	0	0	0
2006	PWCC	108	145	14	5/25/2006	139	shallow	35.10616862	-120.8768392	4069	493	PointSal	Conception	0	0	0	0	0	0	0	0	0	0	0	0	0	0	0	0	0	0	0	0	0	0	0	0	0	0	0	0	0	0	0	0	0	0	0	0
2006	PWCC	109	145	14	5/25/2006	203	deep	35.11116536	-120.9188314	4069	493	PointSal	Conception	0	0	0	0	0	0	0	0	0	0	0	0	0	0	0	0	0	0	0	0	0	0	0	0	0	0	0	0	0	0	0	0	0	0	0	0
2006	PWCC	110	146	14	5/26/2006	201	deep	35.47133382	-121.1248372	4023	8998	PiedrasBlancas	Conception	0	0	0	0	0	0	0	0	0	0	0	0	0	0	0	0	0	0	0	0	0	0	0	0	0	0	0	0	0	0	0	0	0	0	0	0
2006	PWCC	111	146	14	5/26/2006	141	shallow	35.4973348	-121.1369954	4023	8998	PiedrasBlancas	Conception	0	0	0	0	0	0	0	0	0	0	0	0	0	0	0	0	0	0	0	0	0	0	0	0	0	0	0	0	0	0	0	0	0	0	0	0
2006	PWCC	112	146	14	5/26/2006	93	shallow	35.52416585	-121.1525065	4023	8998	PiedrasBlancas	Conception	0	0	0	0	0	0	0	0	0	0	0	0	0	0	0	0	0	0	0	0	0	0	0	0	0	0	0	0	0	0	0	0	0	0	0	0
2006	PWCC	113	146	14	5/26/2006	49	shallow	35.57216797	-121.1610026	4023	8998	PiedrasBlancas	Conception	0	0	0	0	0	0	0	0	0	0	0	0	0	0	0	0	0	0	0	0	0	0	0	0	0	0	0	0	0	0	0	0	0	0	0	0
2006	PWCC	114	146	14	5/26/2006	369	deep	35.60383301	-121.3724935	4023	9999	PiedrasBlancas	Conception	0	0	0	0	0	0	0	0	0	0	0	0	0	0	0	0	0	0	0	0	0	0	0	0	0	0	0	0	0	0	0	0	0	0	0	0
2006	PWCC	115	146	14	5/26/2006	552	deep	35.60533447	-121.4408366	4023	9999	PiedrasBlancas	Conception	0	0	0	0	0	0	0	0	0	0	0	0	0	0	0	0	0	0	0	0	0	0	0	0	0	0	0	0	0	0	0	0	0	0	0	0
2006	PWCC	116	147	14	5/27/2006	558	deep	35.60200195	-121.6081706	4024	444	PiedrasBlancas	Conception	0	0	0	0	0	0	0	0	0	0	0	0	0	0	0	0	0	0	0	0	0	0	0	0	0	0	0	0	0	0	0	0	0	0	0	0
2006	PWCC	117	147	14	5/27/2006	380	deep	35.96549886	-121.5828288	4029	9998	PiedrasBlancas	Conception	0	0	0	0	0	0	0	0	0	0	0	0	0	0	0	0	0	0	0	0	0	0	0	0	0	0	0	0	0	0	0	0	0	0	0	0
2006	PWCC	118	147	14	5/27/2006	198	deep	35.97866618	-121.5666667	4029	9998	PiedrasBlancas	Conception	0	0	0	0	0	0	0	0	0	0	0	0	0	0	0	0	0	0	0	0	0	0	0	0	0	0	0	0	0	0	0	0	0	0	0	0
2006	PWCC	119	147	14	5/27/2006	79	shallow	36.00683187	-121.595166	4029	9998	PiedrasBlancas	Conception	0	0	0	0	0	0	0	0	0	0	0	0	0	0	0	0	0	0	0	0	0	0	0	0	0	0	0	0	0	0	0	0	0	0	0	0
2006	PWCC	120	147	14	5/27/2006	117	shallow	36.03816732	-121.6061686	4029	9998	PiedrasBlancas	Conception	0	0	0	0	0	0	0	0	0	0	0	0	0	0	0	0	0	0	0	0	0	0	0	0	0	0	0	0	0	0	0	0	0	0	0	0
2006	PWCC	121	149	14	5/29/2006	75	shallow	38.1598348	-123.0900065	166	166	PointReyes	Reyes	0	0	0	0	0	0	0	0	0	0	0	1	0	0	0	0	0	0	0	0	0	0	0	0	0	0	0	0	0	0	0	0	0	0	0	1
2006	PWCC	122	149	14	5/29/2006	91	shallow	38.17416585	-123.1678385	167	167	PointReyes	Reyes	0	0	0	0	0	0	0	0	0	0	0	1	0	0	0	0	0	0	0	0	0	0	0	0	0	0	0	0	0	0	0	0	0	0	0	1
2006	PWCC	123	150	15	5/30/2006	123	shallow	38.16833496	-123.2881673	168	168	PointReyes	Reyes	0	0	0	0	0	0	0	0	0	0	0	1	0	0	0	0	0	0	0	0	0	0	0	0	0	0	0	0	0	0	0	0	0	0	0	1
2006	PWCC	124	150	15	5/30/2006	181	deep	38.17466634	-123.3706706	170	170	PointReyes	Reyes	0	0	0	0	0	0	0	0	0	0	0	1	0	0	0	0	0	0	0	0	0	0	0	0	0	0	0	0	0	0	0	0	0	0	0	1
2006	PWCC	125	150	15	5/30/2006	256	deep	38.16166585	-123.4493327	171	171	PointReyes	Reyes	0	0	0	0	0	0	0	0	0	0	0	0	0	0	0	0	0	0	0	0	0	0	0	0	0	0	0	0	0	0	0	0	0	0	0	0
2006	PWCC	126	151	15	5/31/2006	984	deep	38.47166748	-123.7174967	454	454	FortRoss	Reyes	0	0	0	0	0	0	0	0	0	0	0	0	0	0	0	0	0	0	0	0	0	0	0	0	0	0	0	0	0	0	0	0	0	0	0	0
2006	PWCC	127	151	15	5/31/2006	113	shallow	38.47866618	-123.3898275	453	453	FortRoss	Reyes	0	0	0	0	0	0	0	0	0	0	0	0	0	0	0	0	0	0	0	0	0	0	0	0	0	0	0	0	0	0	0	0	0	0	0	0
2006	PWCC	128	151	15	5/31/2006	91	shallow	38.47200114	-123.3125	452	452	FortRoss	Reyes	0	0	0	0	0	0	0	0	0	0	0	0	0	0	0	0	0	0	0	0	0	0	0	0	0	0	0	0	0	0	0	0	0	0	0	0
2006	PWCC	129	151	15	5/31/2006	68	shallow	38.46099854	-123.2439941	183	183	FortRoss	Reyes	0	0	0	0	0	0	0	0	0	0	0	0	0	0	0	0	0	0	0	0	0	0	0	0	0	0	0	0	0	0	0	0	0	0	0	0
2006	PWCC	140	158	15	6/7/2006	582	deep	47.07867025	-124.9799967	734	734	GraysHarbor	Columbia	0	0	0	0	0	0	0	1	0	0	0	0	0	0	0	0	0	0	0	2	0	0	0	0	0	0	0	0	0	0	0	0	0	0	0	3
2006	PWCC	141	158	15	6/7/2006	353	deep	47.0446696	-124.9436686	734	734	GraysHarbor	Columbia	0	0	0	0	0	0	0	0	0	0	0	0	0	0	0	0	0	0	0	0	0	0	0	0	0	0	0	0	0	0	0	0	0	0	0	0
2006	PWCC	142	158	15	6/7/2006	188	deep	47.02250163	-124.9266602	734	734	GraysHarbor	Columbia	0	0	0	0	0	0	0	0	0	0	0	0	0	0	0	0	0	0	0	0	0	0	0	0	0	0	0	0	0	0	0	0	0	0	0	0
2006	PWCC	143	158	15	6/7/2006	93	shallow	46.98283691	-124.592334	731	731	GraysHarbor	Columbia	0	0	0	0	0	0	0	0	0	0	0	0	0	0	0	0	0	0	0	0	0	0	0	0	0	0	0	0	0	0	0	0	0	0	0	0
2006	PWCC	144	158	15	6/7/2006	134	shallow	46.95400391	-124.7291667	732	732	GraysHarbor	Columbia	0	0	0	0	0	0	0	0	0	0	0	0	0	0	0	0	0	0	0	0	0	0	0	0	0	0	0	0	0	0	0	0	0	0	0	0
2006	PWCC	145	159	15	6/8/2006	598	deep	46.58633626	-124.6496745	724	724	WillapaBay	Columbia	0	0	0	0	0	0	0	0	0	0	0	0	0	0	0	0	0	0	0	0	0	0	0	0	0	0	0	0	0	0	0	0	0	0	0	0
2006	PWCC	146	159	15	6/8/2006	357	deep	46.5639974	-124.5883301	724	724	WillapaBay	Columbia	0	0	0	0	0	0	0	0	0	0	0	0	0	0	0	0	0	0	0	0	0	0	0	0	0	0	0	0	0	0	0	0	0	0	0	0
2006	PWCC	147	159	15	6/8/2006	168	deep	46.52800293	-124.5023275	723	723	WillapaBay	Columbia	0	0	0	0	0	0	0	0	0	0	0	0	0	0	0	0	0	0	0	0	0	0	0	0	0	0	0	0	0	0	0	0	0	0	0	0
2006	PWCC	148	159	15	6/8/2006	143	shallow	46.50616862	-124.4841634	723	723	WillapaBay	Columbia	0	0	0	0	0	0	0	0	0	0	0	0	0	0	0	0	0	0	0	0	0	0	0	0	0	0	0	0	0	0	0	0	0	0	0	0
2006	PWCC	149	159	15	6/8/2006	95	shallow	46.47800293	-124.4023275	722	722	WillapaBay	Columbia	0	0	0	0	0	0	0	0	0	0	0	0	0	0	0	0	0	0	0	0	0	0	0	0	0	0	0	0	0	0	0	0	0	0	0	0
2006	PWCC	150	159	15	6/8/2006	51	shallow	46.01633301	-124.0506673	710	710	ColumbiaRiver	Columbia	0	0	0	0	0	0	0	0	0	0	0	0	0	0	0	0	0	0	0	0	0	0	0	0	0	0	0	0	0	0	0	0	0	0	0	0
2006	PWCC	151	159	15	6/8/2006	93	shallow	46.00116374	-124.1991699	710	710	ColumbiaRiver	Columbia	0	0	0	0	0	0	0	0	0	0	0	0	0	0	0	0	0	0	0	0	0	0	0	0	0	0	0	0	0	0	0	0	0	0	0	0
2006	PWCC	152	159	15	6/8/2006	137	shallow	45.98516439	-124.3705078	711	711	ColumbiaRiver	Columbia	0	0	0	0	0	0	0	0	0	0	0	0	0	0	0	0	0	0	0	0	0	0	0	0	0	0	0	0	0	0	0	0	0	0	0	0
2006	PWCC	153	160	16	6/9/2006	185	deep	45.98066406	-124.6371745	714	714	ColumbiaRiver	Columbia	0	0	0	0	0	0	0	0	0	0	0	0	0	0	0	0	0	0	0	0	0	0	0	0	0	0	0	0	0	0	0	0	0	0	0	0
2006	PWCC	154	160	16	6/9/2006	373	deep	45.97950033	-124.7371745	714	714	ColumbiaRiver	Columbia	0	0	0	0	0	0	0	1	1	0	0	0	0	0	0	0	0	0	0	0	0	0	0	0	0	0	0	0	0	0	0	0	0	0	0	2
2006	PWCC	155	160	16	6/9/2006	574	deep	45.9446696	-124.7796712	715	715	ColumbiaRiver	Columbia	0	0	0	0	0	0	0	0	0	0	0	0	0	0	0	0	0	0	0	0	0	0	0	0	0	0	0	0	0	0	0	0	0	0	0	0
2006	PWCC	156	160	16	6/9/2006	539	deep	45.55900065	-124.7513346	706	706	Tillamook	Newport	0	0	0	0	0	0	0	0	0	0	0	0	0	0	0	0	0	0	0	10	0	0	20	0	0	0	0	0	0	0	0	0	0	0	0	30
2006	PWCC	157	160	16	6/9/2006	391	deep	45.51316732	-124.5053385	704	704	Tillamook	Newport	0	0	0	0	0	0	0	0	0	0	0	0	0	0	0	0	0	0	0	0	0	0	0	0	0	0	0	0	0	0	0	0	0	0	0	0
2006	PWCC	158	161	16	6/10/2006	187	deep	45.49883626	-124.3748372	703	703	Tillamook	Newport	0	0	0	2	0	0	0	0	0	0	0	0	0	0	0	0	0	0	0	0	0	0	0	0	0	0	0	0	0	0	0	0	0	0	0	2
2006	PWCC	159	161	16	6/10/2006	141	shallow	45.47783203	-124.220166	702	702	Tillamook	Newport	0	0	0	0	0	0	0	0	0	0	0	0	0	0	0	0	0	0	0	0	0	0	0	0	0	0	0	0	0	0	0	0	0	0	0	0
2006	PWCC	160	161	16	6/10/2006	93	shallow	45.45333659	-124.1126628	701	701	Tillamook	Newport	0	0	0	0	0	0	0	0	0	0	0	0	0	0	0	0	0	0	0	0	0	0	0	0	0	0	0	0	0	0	0	0	0	0	0	0
2006	PWCC	161	161	16	6/10/2006	49	shallow	45.44783529	-124.0235026	701	701	Tillamook	Newport	0	0	0	0	0	0	0	0	0	0	0	0	0	0	0	0	0	0	0	1	0	0	0	0	0	0	0	0	0	0	0	0	0	0	0	1
2006	PWCC	162	161	16	6/10/2006	550	deep	45.04766439	-124.7688314	696	696	LincolnCity	Newport	0	0	0	0	0	0	0	0	0	0	0	0	0	0	0	0	0	0	0	3	0	0	0	0	0	0	0	0	0	0	0	0	0	0	0	3
2006	PWCC	163	161	16	6/10/2006	364	deep	45.02583008	-124.4933268	694	694	LincolnCity	Newport	0	0	0	1	0	0	0	0	0	0	0	0	0	0	0	0	0	0	0	0	0	0	0	0	0	0	0	0	0	0	0	0	0	0	0	1
2006	PWCC	164	162	16	6/11/2006	190	deep	45.00566406	-124.3431641	693	693	LincolnCity	Newport	0	0	0	1	0	0	0	0	0	0	0	0	0	0	0	0	0	0	0	0	0	0	3	0	0	0	0	0	0	0	0	0	0	0	0	4
2006	PWCC	165	162	16	6/11/2006	141	shallow	44.96733398	-124.2393392	692	692	LincolnCity	Newport	0	0	0	0	0	0	0	0	0	0	0	0	0	0	0	0	0	0	0	0	0	0	1	0	0	0	0	0	0	0	0	0	0	0	0	1
2006	PWCC	166	162	16	6/11/2006	93	shallow	44.96516927	-124.1491699	691	691	LincolnCity	Newport	0	0	0	0	0	0	0	0	0	0	0	0	0	0	0	0	0	0	0	1	0	0	0	0	0	0	0	0	0	0	0	0	0	0	0	1
2006	PWCC	167	162	16	6/11/2006	53	shallow	44.96366374	-124.077002	691	691	LincolnCity	Newport	0	0	0	0	0	0	0	0	0	0	0	0	0	0	0	0	0	0	0	0	0	0	0	0	0	0	0	0	0	0	0	0	0	0	0	0
2006	SWFSC	1	126	12	5/6/2006	957	deep	37.26216634	-123.1430013	135	135	Pescadero	Farallones	0	0	0	0	0	0	0	0	0	0	0	0	0	0	0	0	0	0	0	0	0	0	0	0	0	0	0	0	0	0	0	0	0	0	0	0
2006	SWFSC	2	127	12	5/7/2006	95	shallow	37.27283529	-122.6424967	132	132	Pescadero	Farallones	0	0	0	0	0	0	0	0	0	0	0	0	0	0	0	0	0	0	0	0	0	0	0	0	0	0	0	0	0	0	0	0	0	0	0	0
2006	SWFSC	3	127	12	5/7/2006	82	shallow	37.27566732	-122.5688314	131	131	Pescadero	Farallones	0	0	0	0	0	0	0	0	0	0	0	1	0	0	0	0	0	0	0	0	0	0	0	0	0	0	0	0	0	0	0	0	0	0	0	1
2006	SWFSC	4	127	12	5/7/2006	85	shallow	36.99633382	-122.3060059	123	123	Davenport	Monterey	0	0	0	0	0	0	0	0	0	0	0	0	0	0	0	0	0	0	0	0	0	0	0	0	0	0	0	0	0	0	0	0	0	0	0	0
2006	SWFSC	5	127	12	5/7/2006	120	shallow	36.9973348	-122.3788411	124	124	Davenport	Monterey	0	0	0	0	0	0	0	0	0	0	0	0	0	0	0	0	0	0	0	0	0	0	0	0	0	0	0	0	0	0	0	0	0	0	0	0
2006	SWFSC	6	128	12	5/8/2006	457	deep	36.99650065	-122.4296712	125	125	Davenport	Monterey	0	0	0	0	0	0	0	0	0	0	0	0	0	0	0	0	0	0	0	0	0	0	0	0	0	0	0	0	0	0	0	0	0	0	0	0
2006	SWFSC	7	128	12	5/8/2006	77	shallow	36.85883382	-121.9866699	119	119	MontereyInside	Monterey	0	0	0	0	0	0	0	0	0	0	0	0	0	0	0	0	0	0	0	0	0	0	0	0	0	0	0	0	0	0	0	0	0	0	0	0
2006	SWFSC	8	128	12	5/8/2006	73	shallow	36.78133138	-121.8743327	114	114	MontereyInside	Monterey	0	0	0	0	0	0	0	0	0	0	0	0	0	0	0	0	0	0	0	0	0	0	0	0	0	0	0	0	0	0	0	0	0	0	0	0
2006	SWFSC	9	129	12	5/9/2006	579	deep	36.74683431	-121.9898275	116	116	MontereyInside	Monterey	0	0	0	0	0	0	0	0	0	0	0	1	0	0	0	0	0	0	0	0	0	0	0	0	0	0	0	0	0	0	0	0	0	0	0	1
2006	SWFSC	10	129	12	5/9/2006	90	shallow	36.72216797	-121.9206706	115	115	MontereyInside	Monterey	0	0	0	0	0	0	0	0	0	0	0	0	0	0	0	0	0	0	0	0	0	0	0	0	0	0	0	0	0	0	0	0	0	0	0	0
2006	SWFSC	11	129	12	5/9/2006	37	shallow	36.66133219	-121.8818359	111	111	MontereyInside	Monterey	0	0	0	0	0	0	0	0	0	0	0	0	0	0	0	0	0	0	0	0	0	0	0	0	0	0	0	0	0	0	0	0	0	0	0	0
2006	SWFSC	12	129	12	5/9/2006	71	shallow	36.65466715	-121.9281738	112	112	MontereyInside	Monterey	0	0	0	0	0	0	0	0	0	0	0	0	0	0	0	0	0	0	0	0	0	0	0	0	0	0	0	0	0	0	0	0	0	0	0	0
2006	SWFSC	13	129	12	5/9/2006	1000	deep	36.78100179	-122.154834	118	118	MontereyOutside	Monterey	0	0	0	0	0	0	0	0	0	0	0	3	0	0	0	0	0	0	0	0	0	0	0	0	0	0	0	0	0	0	0	0	0	0	0	3
2006	SWFSC	14	129	12	5/9/2006	1800	deep	36.7125	-122.1113281	117	117	MontereyOutside	Monterey	0	0	0	0	0	0	0	0	0	0	0	2	0	0	0	0	0	0	0	0	0	0	0	0	0	1	0	0	0	0	0	0	0	0	0	3
2006	SWFSC	15	130	13	5/10/2006	913	deep	36.65733236	-122.0598307	113	113	MontereyOutside	Monterey	0	0	0	0	0	0	0	0	0	0	0	1	0	0	0	0	0	0	0	0	0	0	0	0	0	0	0	0	0	0	0	0	0	0	0	1
2006	SWFSC	16	130	13	5/10/2006	530	deep	36.59283447	-122.0439941	109	109	MontereyOutside	Monterey	0	0	0	0	0	0	0	0	0	0	0	1	0	0	0	0	0	0	0	0	0	0	0	0	0	0	0	0	0	0	0	0	0	0	0	1
2006	SWFSC	17	130	13	5/10/2006	2300	deep	36.59433187	-122.1866699	110	110	MontereyOutside	Monterey	0	0	0	0	0	0	0	0	0	0	0	0	0	0	0	0	0	0	0	0	0	0	0	0	0	0	0	0	0	0	0	0	0	0	0	0
2006	SWFSC	19	130	13	5/10/2006	1058	deep	35.71099854	-121.8738281	445	445	PiedrasBlancas	Conception	0	0	0	0	0	0	0	0	0	0	0	0	0	0	0	0	0	0	0	0	0	0	0	0	0	0	0	0	0	0	0	0	0	0	0	0
2006	SWFSC	20	130	13	5/10/2006	876	deep	35.71566569	-121.7041667	444	444	PiedrasBlancas	Conception	0	0	0	0	0	0	0	0	0	0	0	0	0	0	0	0	0	0	0	0	0	0	0	0	0	0	0	0	0	0	0	0	0	0	0	0
2006	SWFSC	21	131	13	5/11/2006	534	deep	35.71350098	-121.522998	443	443	PiedrasBlancas	Conception	0	0	0	0	0	0	0	0	0	0	0	0	0	0	0	0	0	0	0	0	0	0	0	0	0	0	0	0	0	0	0	0	0	0	0	0
2006	SWFSC	22	131	13	5/11/2006	234	deep	35.71599935	-121.4426595	442	442	PiedrasBlancas	Conception	0	0	0	0	0	0	0	0	0	0	0	0	0	0	0	0	0	0	0	0	0	0	0	0	0	0	0	0	0	0	0	0	0	0	0	0
2006	SWFSC	23	131	13	5/11/2006	65	shallow	35.71466471	-121.3759928	441	441	PiedrasBlancas	Conception	0	0	0	0	0	0	0	0	0	0	0	0	0	0	0	0	0	0	0	0	0	0	0	0	0	0	0	0	0	0	0	0	0	0	0	0
2006	SWFSC	24	131	13	5/11/2006	550	deep	35.01450195	-121.1256673	495	495	PointSal	Conception	0	0	0	0	0	0	0	0	0	0	0	0	0	0	0	0	0	0	0	0	0	0	0	0	0	0	0	0	0	0	0	0	0	0	0	0
2006	SWFSC	25	131	13	5/11/2006	390	deep	35.01366781	-120.9838379	494	494	PointSal	Conception	0	0	0	0	0	0	0	0	0	0	0	0	0	0	0	0	0	0	0	0	0	0	0	0	0	0	0	0	0	0	0	0	0	0	0	0
2006	SWFSC	26	132	13	5/12/2006	200	deep	35.00633138	-120.8883301	493	493	PointSal	Conception	0	0	0	0	0	0	0	0	0	0	0	0	0	0	0	0	0	0	0	0	0	0	0	0	0	0	0	0	0	0	0	0	0	0	0	0
2006	SWFSC	27	132	13	5/12/2006	100	shallow	35.00483398	-120.7998372	492	492	PointSal	Conception	0	0	0	0	0	0	0	0	0	0	0	0	0	0	0	0	0	0	0	0	0	0	0	0	0	0	0	0	0	0	0	0	0	0	0	0
2006	SWFSC	28	132	13	5/12/2006	50	shallow	35.00616862	-120.7381673	491	491	PointSal	Conception	0	0	0	0	0	0	0	0	0	0	0	0	0	0	0	0	0	0	0	0	0	0	0	0	0	0	0	0	0	0	0	0	0	0	0	0
2006	SWFSC	29	132	13	5/12/2006	367	deep	34.33566488	-120.3063314	422	422	SanMiguel	NCI	0	0	0	0	0	0	0	0	0	0	0	0	0	0	0	0	0	0	0	0	0	0	0	0	0	0	0	0	0	0	0	0	0	0	0	0
2006	SWFSC	30	132	13	5/12/2006	135	shallow	34.18283285	-120.4726725	423	423	SanMiguel	NCI	0	0	0	0	0	0	0	0	0	0	0	0	0	0	0	0	0	0	0	0	0	0	0	0	0	0	0	0	0	0	0	0	0	0	0	0
2006	SWFSC	31	133	13	5/13/2006	140	shallow	34.07650146	-120.582666	424	424	SanMiguel	NCI	0	0	0	0	0	0	0	0	0	0	0	0	0	0	0	0	0	0	0	0	0	0	0	0	0	0	0	0	0	0	0	0	0	0	0	0
2006	SWFSC	32	133	13	5/13/2006	1900	deep	33.92399902	-120.7159993	425	425	SanMiguel	NCI	0	0	0	0	0	0	0	0	0	0	0	0	0	0	0	0	0	0	0	0	0	0	0	0	0	0	0	0	0	0	0	0	0	0	0	0
2006	SWFSC	33	133	13	5/13/2006	900	deep	33.69250081	-119.2858398	411	411	SanNicolas	NCI	0	0	0	0	0	0	0	0	0	0	0	0	0	0	0	0	0	0	0	0	0	0	0	0	0	0	0	0	0	0	0	0	0	0	0	0
2006	SWFSC	34	133	13	5/13/2006	1837	deep	33.58000081	-119.4490072	412	412	SanNicolas	NCI	0	0	0	0	0	0	0	0	0	0	0	0	0	0	0	0	0	0	0	0	0	0	0	0	0	0	0	0	0	0	0	0	0	0	0	0
2006	SWFSC	35	134	13	5/14/2006	680	deep	33.48766683	-119.610498	413	413	SanNicolas	NCI	0	0	0	0	0	0	0	0	0	0	0	0	0	0	0	0	0	0	0	0	0	0	0	0	0	0	0	0	0	0	0	0	0	0	0	0
2006	SWFSC	36	134	13	5/14/2006	100	shallow	33.38283285	-119.7735026	414	414	SanNicolas	NCI	0	0	0	0	0	0	0	0	0	0	0	0	0	0	0	0	0	0	0	0	0	0	0	0	0	0	0	0	0	0	0	0	0	0	0	0
2006	SWFSC	37	134	13	5/14/2006	490	deep	32.71466471	-119.0513346	404	404	SanClemente	SCI	0	0	0	0	0	0	0	0	0	0	0	0	0	0	0	0	0	0	0	0	0	0	0	0	0	0	0	0	0	0	0	0	0	0	0	0
2006	SWFSC	38	134	13	5/14/2006	1545	deep	32.71999919	-118.7458333	403	403	SanClemente	SCI	0	0	0	0	0	0	0	0	0	0	0	1	0	0	0	0	0	0	0	0	0	0	0	0	0	0	0	0	0	1	0	0	0	0	0	2
2006	SWFSC	39	135	13	5/15/2006	243	deep	32.71733398	-118.4601725	402	402	SanClemente	SCI	0	0	0	0	0	0	0	0	0	0	0	0	0	0	0	0	0	0	0	0	0	0	0	0	0	0	0	0	0	0	0	0	0	0	0	0
2006	SWFSC	40	135	13	5/15/2006	850	deep	32.71666667	-118.1651693	401	401	SanClemente	SCI	0	0	0	0	0	0	0	0	0	0	0	7	0	0	0	0	0	0	0	0	0	0	0	0	0	0	0	0	0	2	0	2	0	0	0	11
2006	SWFSC	41	135	13	5/15/2006	100	shallow	32.69933268	-117.3268392	484	484	SanDiego	SCI	0	0	0	0	0	0	0	0	0	0	0	0	0	0	0	0	0	0	0	0	0	0	0	0	0	0	0	0	0	2	0	0	0	0	0	2
2006	SWFSC	42	135	13	5/15/2006	574	deep	32.80883382	-117.4176595	483	483	SanDiego	SCI	0	0	0	0	0	0	0	0	0	0	0	0	0	0	0	0	0	0	0	0	0	0	0	0	0	0	0	0	0	0	0	0	0	0	0	0
2006	SWFSC	43	136	13	5/16/2006	859	deep	32.90933431	-117.5756673	482	482	SanDiego	SCI	0	0	0	0	0	0	0	0	0	0	0	0	0	0	0	0	0	0	0	0	0	0	0	0	0	0	0	0	0	0	0	0	0	0	0	0
2006	SWFSC	44	136	13	5/16/2006	740	deep	33.0125	-117.7443359	481	481	SanDiego	SCI	0	0	0	0	0	0	0	0	0	0	0	0	0	0	0	0	0	0	0	0	0	0	0	0	0	0	0	0	0	0	0	1	0	0	0	1
2006	SWFSC	45	141	14	5/21/2006	70	shallow	36.65466715	-121.9525065	112	112	MontereyInside	Monterey	0	0	0	0	0	0	0	0	0	0	0	0	0	0	0	0	0	0	0	0	0	0	0	0	0	0	0	0	0	0	0	0	0	0	0	0
2006	SWFSC	46	141	14	5/21/2006	50	shallow	36.63850098	-121.8669922	111	111	MontereyInside	Monterey	0	0	0	0	0	0	0	0	0	0	0	0	0	0	0	0	0	0	0	0	0	0	0	0	0	0	0	0	0	0	0	0	0	0	0	0
2006	SWFSC	47	141	14	5/21/2006	2300	deep	36.58000081	-122.1841634	110	110	MontereyOutside	Monterey	0	0	0	0	0	0	0	0	0	0	0	0	0	0	0	0	0	0	0	0	0	0	0	0	0	0	0	0	0	0	0	0	0	0	0	0
2006	SWFSC	49	141	14	5/21/2006	433	deep	36.58500163	-122.0110026	109	109	MontereyOutside	Monterey	0	0	0	0	0	0	0	0	0	0	0	0	0	0	0	0	0	0	0	0	0	0	0	0	0	0	0	0	0	0	0	0	0	0	0	0
2006	SWFSC	50	142	14	5/22/2006	700	deep	36.64549967	-122.0474935	113	113	MontereyOutside	Monterey	0	0	0	0	0	0	0	0	0	0	0	0	0	0	0	0	0	0	0	0	0	0	0	0	0	0	0	0	0	0	0	0	0	0	0	0
2006	SWFSC	51	142	14	5/22/2006	1900	deep	36.69666748	-122.1008301	117	117	MontereyOutside	Monterey	0	0	0	0	0	0	0	0	0	0	0	0	0	0	0	0	0	0	0	0	0	0	0	0	0	0	0	0	0	0	0	0	0	0	0	0
2006	SWFSC	52	142	14	5/22/2006	1150	deep	36.76499837	-122.1413411	118	118	MontereyOutside	Monterey	0	0	0	0	0	0	0	0	0	0	0	0	0	0	0	0	0	0	0	0	0	0	0	0	0	0	0	0	0	0	0	0	0	0	0	0
2006	SWFSC	53	142	14	5/22/2006	1211	deep	37.65233154	-123.2075033	154	154	FarallonesOutside	Farallones	0	0	0	0	0	0	0	0	0	0	0	2	0	0	0	0	0	0	0	0	0	0	0	0	0	0	0	0	0	1	0	0	0	0	0	3
2006	SWFSC	54	142	14	5/22/2006	111	shallow	37.64899902	-123.0391602	152	152	FarallonesOutside	Farallones	0	0	0	0	0	0	0	0	0	0	0	1	0	0	0	0	0	0	0	0	0	0	0	0	0	0	0	0	0	0	0	0	0	0	0	1
2006	SWFSC	55	143	14	5/23/2006	98	shallow	37.73766683	-123.1368327	156	156	FarallonesOutside	Farallones	0	0	0	0	0	0	0	0	0	0	0	0	0	0	0	0	0	0	0	0	0	0	0	0	0	0	0	0	0	0	0	0	0	0	0	0
2006	SWFSC	56	143	14	5/23/2006	100	shallow	37.87633464	-123.3148275	160	160	FarallonesOutside	Farallones	0	0	0	0	0	0	0	0	0	0	0	0	0	0	0	0	0	0	0	0	0	0	0	0	0	0	0	0	0	0	0	0	0	0	0	0
2006	SWFSC	57	143	14	5/23/2006	1218	deep	37.88283285	-123.4598307	162	162	FarallonesOutside	Farallones	0	0	0	0	0	0	0	0	0	0	0	0	0	0	0	0	0	0	0	0	0	0	0	0	0	0	0	0	0	0	0	0	0	0	0	0
2006	SWFSC	58	143	14	5/23/2006	378	deep	38.17049967	-123.5018392	171	171	PointReyes	Reyes	0	0	0	0	0	0	0	0	0	0	0	9	0	0	0	0	0	0	0	0	0	0	0	0	0	0	0	0	0	0	0	0	0	0	0	9
2006	SWFSC	59	143	14	5/23/2006	223	deep	38.15900065	-123.3811686	170	170	PointReyes	Reyes	0	0	0	0	0	0	0	0	0	1	0	7	0	0	0	0	0	0	0	0	0	0	0	0	0	0	0	0	0	0	0	0	0	0	0	8
2006	SWFSC	60	144	14	5/24/2006	120	shallow	38.16133219	-123.2868327	168	168	PointReyes	Reyes	0	0	0	0	0	0	0	0	0	0	0	0	0	0	0	0	0	0	0	0	0	0	0	0	0	0	0	0	0	0	0	0	0	0	0	0
2006	SWFSC	61	144	14	5/24/2006	88	shallow	38.16783447	-123.1580078	167	167	PointReyes	Reyes	0	0	0	0	0	0	0	0	0	0	0	1	0	0	0	0	0	0	0	0	0	0	0	0	0	0	0	0	0	0	0	0	0	0	0	1
2006	SWFSC	62	144	14	5/24/2006	74	shallow	38.17966715	-123.0843262	166	166	PointReyes	Reyes	0	0	0	0	0	0	0	0	0	0	0	0	0	0	0	0	0	0	0	0	0	0	0	0	0	0	0	0	0	0	0	0	0	0	0	0
2006	SWFSC	63	144	14	5/24/2006	3400	deep	38.47383219	-124.0974935	455	455	FortRoss	Reyes	0	0	0	0	0	0	0	0	0	0	0	0	0	0	0	0	0	0	0	0	0	0	0	0	0	0	0	0	0	0	0	0	0	0	0	0
2006	SWFSC	64	145	14	5/25/2006	910	deep	38.46199951	-123.7168294	454	454	FortRoss	Reyes	0	0	0	0	0	0	0	0	0	0	0	0	0	0	0	0	0	0	0	0	0	0	0	0	0	0	0	0	0	0	0	0	0	0	0	0
2006	SWFSC	65	145	14	5/25/2006	110	shallow	38.47833252	-123.4014974	453	453	FortRoss	Reyes	0	0	0	0	0	0	0	0	0	0	0	0	0	0	0	0	0	0	0	0	0	0	0	0	0	0	0	0	0	0	0	0	0	0	0	0
2006	SWFSC	66	145	14	5/25/2006	93	shallow	38.47600098	-123.3185059	452	452	FortRoss	Reyes	0	0	0	0	0	0	0	0	0	0	0	1	0	0	0	0	0	0	0	0	0	0	0	0	0	0	0	0	0	0	0	0	0	0	0	1
2006	SWFSC	67	145	14	5/25/2006	56	shallow	37.78783366	-122.8748372	139	139	GulfFarallones	Farallones	0	0	0	0	0	0	0	0	0	0	0	0	0	0	0	0	0	0	0	0	0	0	0	0	0	0	0	0	0	0	0	0	0	0	0	0
2006	SWFSC	68	145	14	5/25/2006	56	shallow	37.79466553	-122.8831706	139	139	GulfFarallones	Farallones	0	0	0	0	0	0	0	0	0	0	0	0	0	0	0	0	0	0	0	0	0	0	0	0	0	0	0	0	0	0	0	0	0	0	0	0
2006	SWFSC	69	146	14	5/26/2006	54	shallow	37.70050049	-122.9218262	138	138	GulfFarallones	Farallones	0	0	0	0	0	0	0	0	0	0	0	2	0	0	0	0	0	0	0	0	0	0	0	0	0	0	0	0	0	0	0	0	0	0	0	2
2006	SWFSC	70	146	14	5/26/2006	54	shallow	37.70233154	-122.9246745	138	138	GulfFarallones	Farallones	0	0	0	0	0	0	0	0	0	0	0	0	0	0	0	0	0	0	0	0	0	0	0	0	0	0	0	0	0	0	0	0	0	0	0	0
2006	SWFSC	71	146	14	5/26/2006	71	shallow	37.60033366	-122.8424967	237	237	GulfFarallones	Farallones	0	0	0	0	0	0	0	0	0	0	0	5	0	0	0	0	0	0	0	0	0	0	0	0	0	0	0	0	0	0	0	0	0	0	0	5
2006	SWFSC	72	146	14	5/26/2006	71	shallow	37.59849854	-122.839502	237	237	GulfFarallones	Farallones	0	0	0	0	0	0	0	0	0	0	0	8	0	0	0	0	0	0	0	0	0	0	0	0	0	0	0	0	0	0	0	0	0	0	0	8
2006	SWFSC	73	149	14	5/29/2006	73	shallow	38.15633138	-123.0878255	166	166	PointReyes	Reyes	0	0	0	0	0	0	0	0	0	0	0	1	0	0	0	0	0	0	0	0	0	0	0	0	0	0	0	0	0	0	0	0	0	0	0	1
2006	SWFSC	74	149	14	5/29/2006	95	shallow	38.17650146	-123.1716634	167	167	PointReyes	Reyes	0	0	0	0	0	0	0	0	0	0	0	3	0	0	0	0	0	0	0	0	0	0	0	0	0	0	0	0	0	0	0	0	0	0	0	3
2006	SWFSC	75	150	15	5/30/2006	120	shallow	38.16983236	-123.2893392	168	168	PointReyes	Reyes	0	0	0	0	0	0	0	0	0	0	0	1	0	0	0	0	0	0	0	0	0	0	0	0	0	0	0	0	0	0	0	0	0	0	0	1
2006	SWFSC	76	150	15	5/30/2006	183	deep	38.17600098	-123.3741699	170	170	PointReyes	Reyes	0	0	0	0	0	0	0	0	0	0	0	0	0	0	0	0	0	0	0	0	0	0	0	0	0	0	0	0	0	0	0	0	0	0	0	0
2006	SWFSC	77	150	15	5/30/2006	415	deep	38.16316732	-123.4544922	171	171	PointReyes	Reyes	0	0	0	0	0	0	0	0	0	0	0	0	0	0	0	0	0	0	0	0	0	0	0	0	0	0	0	0	0	0	0	0	0	0	0	0
2006	SWFSC	78	150	15	5/30/2006	3400	deep	38.4776652	-124.0900065	455	455	FortRoss	Reyes	0	0	0	0	0	0	0	0	0	0	0	0	0	0	0	0	0	0	0	0	0	0	0	0	0	0	0	0	0	0	0	0	0	0	0	0
2006	SWFSC	79	151	15	5/31/2006	900	deep	38.47383219	-123.7220052	454	454	FortRoss	Reyes	0	0	0	0	0	0	0	0	0	0	0	0	0	0	0	0	0	0	0	0	0	0	0	0	0	0	0	0	0	0	0	0	0	0	0	0
2006	SWFSC	80	151	15	5/31/2006	110	shallow	38.47833252	-123.3906738	453	453	FortRoss	Reyes	0	0	0	0	0	0	0	0	0	0	0	0	0	0	0	0	0	0	0	0	0	0	0	0	0	0	0	0	0	0	0	0	0	0	0	0
2006	SWFSC	81	151	15	5/31/2006	90	shallow	38.47383219	-123.3168294	452	452	FortRoss	Reyes	0	0	0	0	0	0	0	0	0	0	0	0	0	0	0	0	0	0	0	0	0	0	0	0	0	0	0	0	0	0	0	0	0	0	0	0
2006	SWFSC	82	151	15	5/31/2006	60	shallow	38.46049805	-123.2549967	184	184	FortRoss	Reyes	0	0	0	0	0	0	0	0	0	0	0	0	0	0	0	0	0	0	0	0	0	0	0	0	0	0	0	0	0	0	0	0	0	0	0	0
2006	SWFSC	83	151	15	5/31/2006	3300	deep	39.13366699	-124.6333333	465	465	Navarro	Navarro	0	0	0	0	0	0	0	0	0	0	0	0	0	0	0	0	0	0	0	0	0	0	0	0	0	0	0	0	0	0	0	0	0	0	0	0
2006	SWFSC	84	151	15	5/31/2006	2275	deep	39.13850098	-124.3314941	464	464	Navarro	Navarro	0	0	0	0	0	0	0	0	0	0	0	0	0	0	0	0	0	0	0	0	0	0	0	0	0	0	0	0	0	0	0	0	0	0	0	0
2006	SWFSC	85	152	15	6/1/2006	460	deep	39.13800049	-124.0131673	463	463	Navarro	Navarro	0	0	0	0	0	0	0	0	0	0	0	0	0	0	0	0	0	0	0	0	0	0	0	0	0	0	0	0	0	0	0	0	0	0	0	0
2006	SWFSC	86	152	15	6/1/2006	55	shallow	39.13833415	-123.7603353	461	461	Navarro	Navarro	0	0	0	0	0	0	0	0	0	0	0	0	0	0	0	0	0	0	0	0	0	0	0	0	0	0	0	0	0	0	0	0	0	0	0	0
2006	SWFSC	87	152	15	6/1/2006	1360	deep	39.83516846	-124.7388346	475	475	Delgada	Navarro	0	0	0	0	0	0	0	0	0	0	0	0	0	0	0	0	0	0	0	0	0	0	0	0	0	0	0	0	0	0	0	0	0	0	0	0
2006	SWFSC	88	153	15	6/2/2006	1590	deep	39.83266602	-124.3955078	474	474	Delgada	Navarro	0	0	0	0	0	0	0	0	0	0	0	0	0	0	0	0	0	0	0	0	0	0	0	0	0	0	0	0	0	0	0	0	0	0	0	0
2006	SWFSC	89	153	15	6/2/2006	240	deep	39.81999919	-124.1026693	473	473	Delgada	Navarro	0	0	0	0	0	0	0	0	0	0	0	0	0	0	0	0	0	0	0	0	0	0	0	0	0	0	0	0	0	0	0	0	0	0	0	0
2006	SWFSC	90	153	15	6/2/2006	60	shallow	39.83149821	-123.9174967	471	471	Delgada	Navarro	0	0	0	0	0	0	0	0	0	0	0	0	0	0	0	0	0	0	0	0	0	0	0	0	0	0	0	0	0	0	0	0	0	0	0	0
2006	SWFSC	91	153	15	6/2/2006	1360	deep	39.83249919	-124.7656738	475	475	Delgada	Navarro	0	0	0	0	0	0	0	0	0	0	0	0	0	0	0	0	0	0	0	0	0	0	0	0	0	0	0	0	0	0	0	0	0	0	0	0
2006	SWFSC	92	154	15	6/3/2006	1590	deep	39.83249919	-124.4099935	474	474	Delgada	Navarro	0	0	0	0	0	0	0	0	0	0	0	0	0	0	0	0	0	0	0	0	0	0	0	0	0	0	0	0	0	0	0	0	0	0	0	0
2006	SWFSC	93	154	15	6/3/2006	240	deep	39.83333333	-124.1218262	473	473	Delgada	Navarro	0	0	0	0	0	0	0	0	0	0	0	0	0	0	0	0	0	0	0	0	0	0	0	0	0	0	0	0	0	0	0	0	0	0	0	0
2006	SWFSC	94	154	15	6/3/2006	60	shallow	39.84149984	-123.9316732	471	471	Delgada	Navarro	0	0	0	0	0	0	0	0	0	0	0	0	0	0	0	0	0	0	0	0	0	0	0	0	0	0	0	0	0	0	0	0	0	0	0	0
2006	SWFSC	95	154	15	6/3/2006	3400	deep	39.13283285	-124.6328288	465	465	Navarro	Navarro	0	0	0	0	0	0	0	0	0	0	0	0	0	0	0	0	0	0	0	0	0	0	0	0	0	0	0	0	0	0	0	0	0	0	0	0
2006	SWFSC	96	155	15	6/4/2006	2275	deep	39.13333333	-124.3299967	464	464	Navarro	Navarro	0	0	0	0	0	0	0	0	0	0	0	0	0	0	0	0	0	0	0	0	0	0	0	0	0	0	0	0	0	0	0	0	0	0	0	0
2006	SWFSC	97	155	15	6/4/2006	460	deep	39.13299967	-124.0166667	463	463	Navarro	Navarro	0	0	0	0	0	0	0	0	0	0	0	0	0	0	0	0	0	0	0	0	0	0	0	0	0	0	0	0	0	0	0	0	0	0	0	0
2006	SWFSC	98	155	15	6/4/2006	55	shallow	39.14350179	-123.772998	461	461	Navarro	Navarro	0	0	0	0	0	0	0	0	0	0	0	0	0	0	0	0	0	0	0	0	0	0	0	0	0	0	0	0	0	0	0	0	0	0	0	0
2006	SWFSC	99	155	15	6/4/2006	3300	deep	38.47349854	-124.0983398	455	455	FortRoss	Reyes	0	0	0	0	0	0	0	0	0	0	0	0	0	0	0	0	0	0	0	0	0	0	0	0	0	0	0	0	0	0	0	0	0	0	0	0
2006	SWFSC	100	156	15	6/5/2006	870	deep	38.47466634	-123.717334	454	454	FortRoss	Reyes	0	0	0	0	0	0	0	0	0	0	0	0	0	0	0	0	0	0	0	0	0	0	0	0	0	0	0	0	0	0	0	0	0	0	0	0
2006	SWFSC	101	156	15	6/5/2006	110	shallow	38.4776652	-123.389502	453	453	FortRoss	Reyes	0	0	0	0	0	0	0	0	0	0	0	1	0	0	0	0	0	0	0	0	0	0	0	0	0	0	0	0	0	0	0	0	0	0	0	1
2006	SWFSC	102	156	15	6/5/2006	60	shallow	38.47416585	-123.2401693	183	183	FortRoss	Reyes	0	0	0	0	0	0	0	0	0	0	0	1	0	0	0	0	0	0	0	0	0	0	0	0	0	0	0	0	0	0	0	0	0	0	0	1
2006	SWFSC	103	156	15	6/5/2006	75	shallow	37.6026652	-122.845166	237	237	GulfFarallones	Farallones	0	0	0	0	0	0	0	0	0	0	0	3	0	0	0	0	0	0	0	0	0	0	0	0	0	0	0	0	0	0	0	0	0	0	0	3
2006	SWFSC	104	156	15	6/5/2006	75	shallow	37.60466715	-122.8406738	237	237	GulfFarallones	Farallones	0	0	0	0	0	0	0	0	0	0	0	0	0	0	0	0	0	0	0	0	0	0	0	0	0	0	0	0	0	0	0	0	0	0	0	0
2006	SWFSC	105	157	15	6/6/2006	55	shallow	37.71383464	-122.9228353	138	138	GulfFarallones	Farallones	0	0	0	0	0	0	0	0	0	0	0	0	0	0	0	0	0	0	0	0	0	0	0	0	0	0	0	0	0	0	0	0	0	0	0	0
2006	SWFSC	106	157	15	6/6/2006	55	shallow	37.71049805	-122.9273275	138	138	GulfFarallones	Farallones	0	0	0	0	0	0	0	0	0	0	0	0	0	0	0	0	0	0	0	0	0	0	0	0	0	0	0	0	0	0	0	0	0	0	0	0
2006	SWFSC	107	157	15	6/6/2006	58	shallow	37.82250163	-122.8916667	139	139	GulfFarallones	Farallones	0	0	0	0	0	0	0	0	0	0	0	0	0	0	0	0	0	0	0	0	0	0	0	0	0	0	0	0	0	0	0	0	0	0	0	0
2006	SWFSC	108	157	15	6/6/2006	58	shallow	37.82183431	-122.8948405	139	139	GulfFarallones	Farallones	0	0	0	0	0	0	0	0	1	0	0	0	0	0	0	0	0	0	0	0	0	0	0	0	0	0	0	0	0	0	0	0	0	0	0	1
2006	SWFSC	109	158	15	6/7/2006	120	shallow	38.17266846	-123.3001628	168	168	PointReyes	Reyes	0	0	0	0	0	0	0	0	0	0	0	0	0	0	0	0	0	0	0	0	0	0	0	0	0	0	0	0	0	0	0	0	0	0	0	0
2006	SWFSC	110	158	15	6/7/2006	91	shallow	38.18183187	-123.1840007	167	167	PointReyes	Reyes	0	0	0	0	0	0	0	0	0	0	0	0	0	0	0	0	0	0	0	0	0	0	0	0	0	0	0	0	0	0	0	0	0	0	0	0
2006	SWFSC	111	158	15	6/7/2006	75	shallow	38.17033285	-123.0973307	166	166	PointReyes	Reyes	0	0	0	0	0	0	0	0	0	0	0	0	0	0	0	0	0	0	0	0	0	0	0	0	0	0	0	0	0	0	0	0	0	0	0	0
2006	SWFSC	112	158	15	6/7/2006	53	shallow	38.17416585	-123.0081706	165	165	PointReyes	Reyes	0	0	0	0	0	0	0	0	0	0	0	0	0	0	0	0	0	0	0	0	0	0	0	0	0	0	0	0	0	0	0	0	0	0	0	0
2006	SWFSC	113	158	15	6/7/2006	1200	deep	37.89149984	-123.5150065	162	162	FarallonesOutside	Farallones	0	0	0	0	0	0	0	0	0	0	0	0	0	0	0	0	0	0	0	0	0	0	0	0	0	0	0	0	0	0	0	0	0	0	0	0
2006	SWFSC	114	158	15	6/7/2006	88	shallow	37.89383138	-123.3264974	160	160	FarallonesOutside	Farallones	0	0	0	0	0	0	0	0	0	0	0	1	0	0	0	0	0	0	0	0	0	0	0	0	0	0	0	0	0	0	0	0	0	0	0	1
2006	SWFSC	115	159	15	6/8/2006	100	shallow	37.75150146	-123.1491699	156	156	FarallonesOutside	Farallones	0	0	0	0	0	0	0	0	0	0	0	0	0	0	0	0	0	0	0	0	0	0	0	0	0	0	0	0	0	0	0	0	0	0	0	0
2006	SWFSC	116	159	15	6/8/2006	1200	deep	37.66383464	-123.2189941	154	154	FarallonesOutside	Farallones	0	0	0	0	0	0	0	0	0	0	0	0	0	0	0	0	0	0	0	0	0	0	0	0	0	0	0	0	0	0	0	0	0	0	0	0
2006	SWFSC	117	159	15	6/8/2006	111	shallow	37.66716715	-123.0514974	152	152	FarallonesOutside	Farallones	0	0	0	0	0	0	0	0	0	0	0	0	0	0	0	0	0	0	0	0	0	0	0	0	0	0	0	0	0	0	0	0	0	0	0	0
2006	SWFSC	118	160	16	6/9/2006	200	deep	37.27733154	-122.8181641	133	133	Pescadero	Farallones	0	0	0	0	0	0	0	0	0	0	0	0	0	0	0	0	0	0	0	0	0	0	0	0	0	0	0	0	0	0	0	0	0	0	0	0
2006	SWFSC	119	160	16	6/9/2006	98	shallow	37.28850098	-122.6615072	132	132	Pescadero	Farallones	0	0	0	0	0	0	0	0	0	0	0	0	0	0	0	0	0	0	0	0	0	0	0	0	0	0	0	0	0	0	0	0	0	0	0	0
2006	SWFSC	120	160	16	6/9/2006	89	shallow	37.28633219	-122.5768392	131	131	Pescadero	Farallones	0	0	0	0	0	0	0	0	1	0	0	0	0	0	0	0	0	0	0	0	0	0	0	0	0	0	0	0	0	0	0	0	0	0	0	1
2006	SWFSC	121	160	16	6/9/2006	90	shallow	36.85500081	-122.0005046	119	119	MontereyInside	Monterey	0	0	0	0	0	0	0	0	0	0	0	0	0	0	0	0	0	0	0	0	0	0	0	0	0	0	0	0	0	0	0	0	0	0	0	0
2006	SWFSC	122	160	16	6/9/2006	90	shallow	36.78116862	-121.8759928	114	114	MontereyInside	Monterey	0	0	0	0	0	0	0	0	0	0	0	0	0	0	0	0	0	0	0	0	0	0	0	0	0	0	0	0	0	0	0	0	0	0	0	0
2006	SWFSC	123	161	16	6/10/2006	500	deep	36.74499919	-121.9840007	116	116	MontereyInside	Monterey	0	0	0	0	0	0	0	0	0	0	0	0	0	0	0	0	0	0	0	0	0	0	0	0	0	0	0	0	0	0	0	0	0	0	0	0
2006	SWFSC	124	161	16	6/10/2006	90	shallow	36.71183268	-121.915332	115	115	MontereyInside	Monterey	0	0	0	0	0	0	0	0	0	0	0	0	0	0	0	0	0	0	0	0	0	0	0	0	0	0	0	0	0	0	0	0	0	0	0	0
2006	SWFSC	125	161	16	6/10/2006	28	shallow	36.65150146	-121.8656738	111	111	MontereyInside	Monterey	0	0	0	0	0	0	0	0	0	0	0	0	0	0	0	0	0	0	0	0	0	0	0	0	0	0	0	0	0	0	0	0	0	0	0	0
2006	SWFSC	126	161	16	6/10/2006	75	shallow	36.65783285	-121.9348307	112	112	MontereyInside	Monterey	0	0	0	0	0	0	0	0	0	0	0	0	0	0	0	0	0	0	0	0	0	0	0	0	0	0	0	0	0	0	0	0	0	0	0	0
2006	SWFSC	127	161	16	6/10/2006	1000	deep	36.99499919	-122.7689941	127	127	Davenport	Monterey	0	0	0	0	0	0	0	0	0	0	0	0	0	0	0	0	0	0	0	0	0	0	0	0	0	0	0	0	0	0	0	0	0	0	0	0
2006	SWFSC	128	161	16	6/10/2006	500	deep	36.98966471	-122.5953288	126	126	Davenport	Monterey	0	0	0	0	0	0	0	0	0	0	0	0	0	0	0	0	0	0	0	0	0	0	0	0	0	0	0	0	0	0	0	0	0	0	0	0
2006	SWFSC	129	162	16	6/11/2006	448	deep	36.98183187	-122.4261719	125	125	Davenport	Monterey	0	0	0	0	0	0	0	0	0	0	0	0	0	0	0	0	0	0	0	0	0	0	0	0	0	0	0	0	0	0	0	0	0	0	0	0
2006	SWFSC	130	162	16	6/11/2006	110	shallow	37.00066732	-122.3775065	124	124	Davenport	Monterey	0	0	0	0	0	0	0	0	0	0	0	0	0	0	0	0	0	0	0	0	0	0	0	0	0	0	0	0	0	0	0	0	0	0	0	0
2006	SWFSC	131	162	16	6/11/2006	74	shallow	36.99883219	-122.2939941	123	123	Davenport	Monterey	0	0	0	0	0	0	0	0	0	0	0	0	0	0	0	0	0	0	0	0	0	0	0	0	0	0	0	0	0	0	0	0	0	0	0	0
2006	SWFSC	132	162	16	6/11/2006	779	deep	36.78166504	-122.1638346	118	118	MontereyOutside	Monterey	0	0	0	0	0	0	0	0	0	0	0	0	0	0	0	0	0	0	0	0	0	0	0	0	0	0	0	0	0	0	0	0	0	0	0	0
2006	SWFSC	133	162	16	6/11/2006	1700	deep	36.7043335	-122.1176595	117	117	MontereyOutside	Monterey	0	0	0	0	0	0	0	0	0	0	0	0	0	0	0	0	0	0	0	0	0	0	0	0	0	0	0	0	0	0	0	0	0	0	0	0
2006	SWFSC	134	163	16	6/12/2006	1300	deep	36.64899902	-122.0631673	113	113	MontereyOutside	Monterey	0	0	0	0	0	0	0	0	0	0	0	0	0	0	0	0	0	0	0	0	0	0	0	0	0	0	0	0	0	0	0	0	0	0	0	0
2006	SWFSC	135	163	16	6/12/2006	539	deep	36.5875	-122.0340007	109	109	MontereyOutside	Monterey	0	0	0	0	0	0	0	0	0	0	0	0	0	0	0	0	0	0	0	0	0	0	0	0	0	0	0	0	0	0	0	0	0	0	0	0
2006	SWFSC	137	163	16	6/12/2006	2400	deep	36.57550049	-122.172168	110	110	MontereyOutside	Monterey	0	0	0	0	0	0	0	0	0	0	0	0	0	0	0	0	0	0	0	0	0	0	0	0	0	0	0	0	0	0	0	0	0	0	0	0
2006	SWFSC	138	163	16	6/12/2006	1100	deep	35.70866699	-121.8856608	445	445	PiedrasBlancas	Conception	0	0	0	0	0	0	0	0	0	0	0	0	0	0	0	0	0	0	0	0	0	0	0	0	0	0	0	0	0	0	0	0	0	0	0	0
2006	SWFSC	139	163	16	6/12/2006	900	deep	35.70633138	-121.7123372	444	444	PiedrasBlancas	Conception	0	0	0	0	0	0	0	0	0	0	0	0	0	0	0	0	0	0	0	0	0	0	0	0	0	0	0	0	0	0	0	0	0	0	0	0
2006	SWFSC	140	164	16	6/13/2006	548	deep	35.7180013	-121.5101725	443	443	PiedrasBlancas	Conception	0	0	0	0	0	0	0	0	0	0	0	0	0	0	0	0	0	0	0	0	0	0	0	0	0	0	0	0	0	0	0	0	0	0	0	0
2006	SWFSC	141	164	16	6/13/2006	130	shallow	35.70933431	-121.439502	442	442	PiedrasBlancas	Conception	0	0	0	0	0	0	0	0	0	0	0	0	0	0	0	0	0	0	0	0	0	0	0	0	0	0	0	0	0	0	0	0	0	0	0	0
2006	SWFSC	142	164	16	6/13/2006	70	shallow	35.70633138	-121.3671712	441	441	PiedrasBlancas	Conception	0	0	0	0	0	0	0	0	0	0	0	0	0	0	0	0	0	0	0	0	0	0	0	0	0	0	0	0	0	0	0	0	0	0	0	0
2006	SWFSC	143	164	16	6/13/2006	545	deep	35.01133219	-121.1263346	495	495	PointSal	Conception	0	0	0	0	0	0	0	0	0	0	0	0	0	0	0	0	0	0	0	0	0	0	0	0	0	0	0	0	0	0	0	0	0	0	0	0
2006	SWFSC	144	164	16	6/13/2006	400	deep	35.0206665	-120.985498	494	494	PointSal	Conception	0	0	0	0	0	0	0	0	0	0	0	0	0	0	0	0	0	0	0	0	0	0	0	0	0	0	0	0	0	0	0	0	0	0	0	0
2006	SWFSC	145	165	16	6/14/2006	200	deep	35.01049805	-120.8876628	493	493	PointSal	Conception	0	0	0	0	0	0	0	0	0	0	0	0	0	0	0	0	0	0	0	0	0	0	0	0	0	0	0	0	0	0	0	0	0	0	0	0
2006	SWFSC	146	165	16	6/14/2006	100	shallow	35.00916748	-120.8016602	492	492	PointSal	Conception	0	0	0	0	0	0	0	0	0	0	0	0	0	0	0	0	0	0	0	0	0	0	0	0	0	0	0	0	0	0	0	0	0	0	0	0
2006	SWFSC	147	165	16	6/14/2006	56	shallow	35.00850016	-120.7371745	491	491	PointSal	Conception	0	0	0	0	0	0	0	0	0	0	0	0	0	0	0	0	0	0	0	0	0	0	0	0	0	0	0	0	0	0	0	0	0	0	0	0
2006	SWFSC	148	165	16	6/14/2006	380	deep	34.33533529	-120.3248372	422	422	SanMiguel	NCI	0	0	0	0	0	0	0	0	0	0	0	0	0	0	0	0	0	0	0	0	0	0	0	0	0	0	0	0	0	0	0	0	0	0	0	0
2006	SWFSC	149	166	16	6/15/2006	79	shallow	34.43183187	-120.2299967	421	421	SanMiguel	NCI	0	0	0	0	0	0	0	0	0	0	0	0	0	0	0	0	0	0	0	0	0	0	0	0	0	0	0	0	0	0	0	0	0	0	0	0
2006	SWFSC	150	166	16	6/15/2006	560	deep	34.33900146	-120.0384928	426	426	SantaBarbara	NCI	0	0	0	0	0	0	0	0	0	0	0	0	0	0	0	0	0	0	0	0	0	0	0	0	0	0	0	0	0	0	0	0	0	0	0	0
2006	SWFSC	152	166	16	6/15/2006	900	deep	33.49616699	-119.6178385	413	413	SanNicolas	NCI	0	0	0	0	0	0	0	0	0	0	0	0	0	0	0	0	0	0	0	0	0	0	0	0	0	0	0	0	0	0	0	2	0	0	0	2
2006	SWFSC	153	166	16	6/15/2006	1900	deep	33.59250081	-119.4586589	412	412	SanNicolas	NCI	0	0	0	0	0	0	1	0	0	0	1	0	0	0	0	0	0	0	0	0	0	0	0	0	0	0	0	0	0	0	0	2	0	0	0	4
2006	SWFSC	154	167	16	6/16/2006	900	deep	33.69833171	-119.2996745	411	411	SanNicolas	NCI	0	0	0	0	0	0	0	0	0	0	1	0	0	0	0	0	0	0	0	0	0	0	0	0	0	0	0	0	0	0	0	0	0	0	0	1
2006	SWFSC	155	167	16	6/16/2006	600	deep	33.76483154	-119.1779948	410	410	SanNicolas	NCI	0	0	0	0	0	0	0	0	0	0	0	0	0	0	0	0	0	0	0	0	0	0	0	0	0	0	0	0	0	0	0	0	0	0	0	0
2006	SWFSC	156	167	16	6/16/2006	490	deep	32.71316732	-119.0268392	404	404	SanClemente	SCI	0	0	0	0	0	0	6	0	0	0	148	46	0	0	2	0	0	0	1	0	0	0	0	0	0	0	2	0	0	1	0	58	1	0	10	275
2006	SWFSC	157	168	16	6/17/2006	1500	deep	32.71916504	-118.7563314	403	403	SanClemente	SCI	0	0	0	0	0	0	3	0	0	0	20	28	0	0	0	0	0	0	1	0	0	0	0	0	0	0	0	0	0	0	0	20	0	0	3	75
2006	SWFSC	158	168	16	6/17/2006	370	deep	32.71549886	-118.4685059	402	402	SanClemente	SCI	0	0	0	0	0	0	0	0	0	0	0	1	0	0	0	0	0	0	0	0	0	0	0	0	0	0	0	0	0	0	0	0	0	0	0	1
2006	SWFSC	159	168	16	6/17/2006	900	deep	32.71733398	-118.1658366	401	401	SanClemente	SCI	0	0	0	0	0	0	2	0	0	0	2	0	0	0	1	0	0	0	2	0	0	0	0	0	0	0	0	0	0	0	0	103	0	0	0	110
2006	SWFSC	160	168	16	6/17/2006	750	deep	33.02283529	-117.7580078	481	481	SanDiego	SCI	0	0	0	0	0	0	3	0	0	0	1	1	0	0	7	0	0	0	0	0	0	0	0	0	0	0	0	0	0	0	0	54	0	0	6	72
2006	SWFSC	161	168	16	6/17/2006	900	deep	32.91816813	-117.5950033	482	482	SanDiego	SCI	0	0	0	0	0	0	0	0	0	0	2	0	0	0	5	0	0	0	1	0	0	0	0	0	0	0	0	0	0	0	0	12	0	0	1	21
2006	SWFSC	162	169	16	6/18/2006	600	deep	32.81283366	-117.4330078	483	483	SanDiego	SCI	0	0	0	0	0	0	0	0	0	0	1	0	0	0	0	0	0	0	0	0	0	0	0	0	0	0	0	0	0	0	0	1	0	0	0	2
2006	SWFSC	163	169	16	6/18/2006	150	shallow	32.71649984	-117.3461589	484	484	SanDiego	SCI	0	0	0	0	0	0	0	0	0	0	0	0	0	0	0	0	0	0	0	0	0	0	0	0	0	0	1	0	0	0	0	0	0	0	0	1
2007	PWCC	1	128	12	5/8/2007	84	shallow	44.52800293	-124.3255046	681	681	Newport	Newport	0	0	0	0	0	0	0	0	0	0	0	0	0	0	0	0	0	0	0	0	0	0	0	0	0	0	0	0	0	0	0	0	0	0	0	0
2007	PWCC	2	128	12	5/8/2007	135	shallow	44.50833333	-124.5783366	683	683	Newport	Newport	0	0	0	0	0	0	0	0	0	0	0	0	0	0	0	0	0	0	0	0	0	0	0	0	0	0	0	0	0	0	0	0	0	0	0	0
2007	PWCC	3	128	12	5/8/2007	194	deep	44.51766764	-124.6235026	522	683	Newport	Newport	0	0	0	0	0	0	0	0	1	0	0	0	0	0	0	0	0	0	0	0	0	0	0	0	0	0	0	0	0	0	0	0	0	0	0	1
2007	PWCC	4	128	12	5/8/2007	368	deep	44.51733398	-124.7418294	523	684	Newport	Newport	0	0	0	0	0	0	0	0	0	0	0	0	0	0	0	0	0	0	0	0	0	0	0	0	0	0	0	0	0	0	0	0	0	0	0	0
2007	PWCC	5	128	12	5/8/2007	536	deep	44.48099772	-124.9330078	524	686	Newport	Newport	0	0	0	0	0	0	0	0	0	0	0	0	0	0	0	0	0	0	0	0	0	0	0	0	0	0	0	0	0	0	0	0	0	0	0	0
2007	PWCC	6	128	12	5/8/2007	640	deep	44.025	-124.9884928	674	674	HecetaHead	Heceta	0	0	0	0	0	0	0	0	0	0	0	0	0	0	0	0	0	0	0	0	0	0	0	0	0	0	0	0	0	0	0	0	0	0	0	0
2007	PWCC	8	128	12	5/8/2007	194	deep	43.99216309	-124.9461589	674	674	HecetaHead	Heceta	0	0	0	0	0	0	0	0	0	0	0	0	0	0	0	0	0	0	0	1	0	0	0	0	0	0	0	0	0	0	0	0	0	0	0	1
2007	PWCC	9	129	12	5/9/2007	77	shallow	43.98700358	-124.9041667	674	674	HecetaHead	Heceta	0	0	0	0	0	0	0	0	0	0	0	0	0	0	0	0	0	0	0	1	0	0	0	0	0	0	0	0	0	0	0	0	0	0	0	1
2007	PWCC	10	129	12	5/9/2007	132	shallow	43.99733073	-124.7648275	673	673	HecetaHead	Heceta	0	0	0	0	0	0	0	0	0	0	0	0	0	0	0	0	0	0	0	0	0	0	0	0	0	0	0	0	0	0	0	0	0	0	0	0
2007	PWCC	11	129	12	5/9/2007	188	deep	43.94400228	-124.6306641	671	671	HecetaHead	Heceta	0	0	0	0	0	0	0	0	0	0	0	0	0	0	0	0	0	0	0	0	0	0	0	0	0	0	0	0	0	0	0	0	0	0	0	0
2007	PWCC	12	129	12	5/9/2007	583	deep	43.52333171	-124.7751628	665	665	CoosBay	Heceta	0	0	0	0	0	0	0	0	0	0	0	0	0	0	0	0	0	0	0	0	0	0	0	0	0	0	0	0	0	0	0	0	0	0	0	0
2007	PWCC	13	129	12	5/9/2007	424	deep	43.51416829	-124.684668	503	664	CoosBay	Heceta	0	0	0	0	0	0	0	0	0	0	0	0	0	0	0	0	0	0	0	0	0	0	0	0	0	0	0	0	0	0	0	0	0	0	0	0
2007	PWCC	14	129	12	5/9/2007	208	deep	43.50799967	-124.5959961	663	663	CoosBay	Heceta	0	0	0	0	0	0	0	0	0	0	0	0	0	0	0	0	0	0	0	0	0	0	0	0	0	0	0	0	0	0	0	0	0	0	0	0
2007	PWCC	15	130	13	5/10/2007	141	shallow	43.47999674	-124.5411621	502	663	CoosBay	Heceta	0	0	0	0	0	0	0	0	0	0	0	0	0	0	0	0	0	0	0	0	0	0	0	0	0	0	0	0	0	0	0	0	0	0	0	0
2007	PWCC	16	130	13	5/10/2007	93	shallow	43.47683105	-124.3741699	661	661	CoosBay	Heceta	0	0	0	0	0	0	0	0	0	0	0	0	0	0	0	0	0	0	0	0	0	0	0	0	0	0	0	0	0	0	0	0	0	0	0	0
2007	PWCC	17	130	13	5/10/2007	48	shallow	43.43116862	-124.3448405	661	661	CoosBay	Heceta	0	0	0	0	0	0	0	0	0	0	0	0	0	0	0	0	0	0	0	0	0	0	0	0	0	0	0	0	0	0	0	0	0	0	0	0
2007	PWCC	18	130	13	5/10/2007	658	deep	43.04066569	-124.9203288	654	654	Bandon	Blanco	0	0	0	0	0	0	0	0	0	0	0	0	0	0	0	0	0	0	0	0	0	0	0	0	0	0	0	0	0	0	0	0	0	0	0	0
2007	PWCC	19	130	13	5/10/2007	391	deep	43.01833496	-124.8883301	653	653	Bandon	Blanco	0	0	0	0	0	0	0	0	0	0	0	0	0	0	0	0	0	0	0	0	0	0	0	0	0	0	0	0	0	0	0	0	0	0	0	0
2007	PWCC	20	130	13	5/10/2007	172	deep	42.99249674	-124.8549967	653	653	Bandon	Blanco	0	0	0	0	0	0	0	0	0	0	0	0	0	0	0	0	0	0	0	0	0	0	0	0	0	0	0	0	0	0	0	0	0	0	0	0
2007	PWCC	21	131	13	5/11/2007	132	shallow	42.95266927	-124.7080078	652	652	Bandon	Blanco	0	0	0	0	0	0	0	0	0	0	0	0	0	0	0	0	0	0	0	0	0	0	0	0	0	0	0	0	0	0	0	0	0	0	0	0
2007	PWCC	22	131	13	5/11/2007	93	shallow	42.93266602	-124.6485026	651	651	Bandon	Blanco	0	0	0	0	0	0	0	0	0	0	0	0	0	0	0	0	0	0	0	0	0	0	0	0	0	0	0	0	0	0	0	0	0	0	0	0
2007	PWCC	23	131	13	5/11/2007	48	shallow	42.89650065	-124.5918294	651	651	Bandon	Blanco	0	0	0	0	0	0	0	0	0	0	0	0	0	0	0	0	0	0	0	0	0	0	0	0	0	0	0	0	0	0	0	0	0	0	0	0
2007	PWCC	24	131	13	5/11/2007	53	shallow	42.57583008	-124.4758301	641	641	GoldBeach	Blanco	0	0	0	0	0	0	0	0	0	0	0	0	0	0	0	0	0	0	0	0	0	0	0	0	0	0	0	0	0	0	0	0	0	0	0	0
2007	PWCC	25	131	13	5/11/2007	91	shallow	42.53166504	-124.5941732	641	641	GoldBeach	Blanco	0	0	0	0	0	0	0	0	0	0	0	0	0	0	0	0	0	0	0	0	0	0	0	0	0	0	0	0	0	0	0	0	0	0	0	0
2007	PWCC	26	131	13	5/11/2007	132	shallow	42.49616699	-124.7088379	642	642	GoldBeach	Blanco	0	0	0	0	0	0	0	0	0	0	0	0	0	0	0	0	0	0	0	0	0	0	0	0	0	0	0	0	0	0	0	0	0	0	0	0
2007	PWCC	27	131	13	5/11/2007	216	deep	42.45400391	-124.7716634	642	642	GoldBeach	Blanco	0	0	0	0	0	0	0	0	0	0	0	0	0	0	0	0	0	0	0	0	0	0	0	0	0	0	0	0	0	0	0	0	0	0	0	0
2007	PWCC	28	132	13	5/12/2007	477	deep	42.42283529	-124.7805013	643	643	GoldBeach	Blanco	0	0	0	0	0	0	0	0	0	0	0	0	0	0	0	0	0	0	0	0	0	0	0	0	0	0	0	0	0	0	0	0	0	0	0	0
2007	PWCC	29	132	13	5/12/2007	627	deep	42.38933105	-124.797168	643	643	GoldBeach	Blanco	0	0	0	0	0	0	0	0	0	0	0	0	0	0	0	0	0	0	0	0	0	0	0	0	0	0	0	0	0	0	0	0	0	0	0	0
2007	PWCC	30	132	13	5/12/2007	571	deep	42.06916504	-124.6928385	634	634	Brookings	Blanco	0	0	0	0	0	0	0	0	0	0	0	0	0	0	0	0	0	0	1	0	0	0	0	0	0	0	0	0	0	0	0	0	0	0	0	1
2007	PWCC	31	132	13	5/12/2007	368	deep	42.05733236	-124.6191732	633	633	Brookings	Blanco	0	0	0	0	0	0	0	0	0	0	0	0	0	0	0	0	0	0	0	0	0	0	0	0	0	0	0	0	0	0	0	0	0	0	0	0
2007	PWCC	32	132	13	5/12/2007	177	deep	42.03233236	-124.5823405	633	633	Brookings	Blanco	0	0	0	0	0	0	0	0	0	0	0	0	0	0	0	0	0	0	0	0	0	0	0	0	0	0	0	0	0	0	0	0	0	0	0	0
2007	PWCC	33	132	13	5/12/2007	46	shallow	42.04016927	-124.3608398	631	631	Brookings	Blanco	0	0	0	0	0	0	0	0	0	0	0	0	0	0	0	0	0	0	0	0	0	0	0	0	0	0	0	0	0	0	0	0	0	0	0	0
2007	PWCC	34	132	13	5/12/2007	93	shallow	41.98933105	-124.4466634	631	631	Brookings	Blanco	0	0	0	0	0	0	0	0	0	0	0	0	0	0	0	0	0	0	0	0	0	0	0	0	0	0	0	0	0	0	0	0	0	0	0	0
2007	PWCC	35	132	13	5/12/2007	137	shallow	41.93416341	-124.5169922	632	632	Brookings	Blanco	0	0	0	0	0	0	0	0	0	0	0	0	0	0	0	0	0	0	0	0	0	0	0	0	0	0	0	0	0	0	0	0	0	0	0	0
2007	PWCC	36	133	13	5/13/2007	587	deep	41.58716634	-124.5494954	623	623	FlintRockHead	Mendocino	0	0	0	0	0	0	0	0	0	0	0	1	0	0	0	0	0	0	0	0	0	0	0	0	0	0	0	0	0	0	0	0	0	0	0	1
2007	PWCC	37	133	13	5/13/2007	351	deep	41.56550293	-124.5169922	623	623	FlintRockHead	Mendocino	0	0	0	0	0	0	0	0	0	0	0	0	0	0	0	0	0	0	0	0	0	0	0	0	0	0	0	0	0	0	0	0	0	0	0	0
2007	PWCC	38	133	13	5/13/2007	172	deep	41.56083171	-124.4738281	623	623	FlintRockHead	Mendocino	0	0	0	0	0	0	0	0	0	0	0	0	0	0	0	0	0	0	0	0	0	0	0	0	0	0	0	0	0	0	0	0	0	0	0	0
2007	PWCC	39	133	13	5/13/2007	124	shallow	41.57199707	-124.4319987	623	623	FlintRockHead	Mendocino	0	0	0	0	0	0	0	0	0	0	0	0	0	0	0	0	0	0	0	0	0	0	0	0	0	0	0	0	0	0	0	0	0	0	0	0
2007	PWCC	40	133	13	5/13/2007	91	shallow	41.57099609	-124.3598307	622	622	FlintRockHead	Mendocino	0	0	0	0	0	0	0	0	0	0	0	0	0	0	0	0	0	0	0	0	0	0	0	0	0	0	0	0	0	0	0	0	0	0	0	0
2007	PWCC	41	134	13	5/14/2007	51	shallow	41.47150065	-124.1869954	621	621	FlintRockHead	Mendocino	0	0	0	0	0	0	0	0	0	0	0	0	0	0	0	0	0	0	0	0	0	0	0	0	0	0	0	0	0	0	0	0	0	0	0	0
2007	PWCC	42	135	13	5/15/2007	604	deep	41.06833496	-124.4786621	613	613	TrinidadHead	Mendocino	0	0	0	0	0	0	0	0	0	0	0	0	0	0	0	0	0	0	0	0	0	0	0	0	0	0	0	0	0	0	0	0	0	0	0	0
2007	PWCC	43	135	13	5/15/2007	355	deep	41.03066406	-124.4241699	612	612	TrinidadHead	Mendocino	0	0	0	0	0	0	0	0	0	0	0	0	0	0	0	0	0	0	0	0	0	0	0	0	0	0	0	0	0	0	0	0	0	0	0	0
2007	PWCC	44	135	13	5/15/2007	174	deep	41.00900065	-124.372998	612	612	TrinidadHead	Mendocino	0	0	0	0	0	0	0	0	0	0	0	0	0	0	0	0	0	0	0	0	0	0	0	0	0	0	0	0	0	0	0	0	0	0	0	0
2007	PWCC	45	135	13	5/15/2007	128	shallow	40.96733398	-124.3511719	612	612	TrinidadHead	Mendocino	0	0	0	0	0	0	0	0	0	0	0	0	0	0	0	0	0	0	0	0	0	0	0	0	0	0	0	0	0	0	0	0	0	0	0	0
2007	PWCC	46	135	13	5/15/2007	90	shallow	40.94583333	-124.3106608	611	611	TrinidadHead	Mendocino	0	0	0	0	0	0	0	0	0	0	0	0	0	0	0	0	0	0	0	0	0	0	0	0	0	0	0	0	0	0	0	0	0	0	0	0
2007	PWCC	48	135	13	5/15/2007	86	shallow	40.54466553	-124.5316732	601	601	FalseCape	Mendocino	0	0	0	0	0	0	0	0	0	0	0	0	0	0	0	0	0	0	0	0	0	0	0	0	0	0	0	0	0	0	0	0	0	0	0	0
2007	PWCC	49	136	13	5/16/2007	141	shallow	40.5151652	-124.607666	602	602	FalseCape	Mendocino	0	0	0	0	0	0	0	0	0	0	0	0	0	0	0	0	0	0	0	0	0	0	0	0	0	0	0	0	0	0	0	0	0	0	0	0
2007	PWCC	50	136	13	5/16/2007	194	deep	40.46300049	-124.6121745	602	602	FalseCape	Mendocino	0	0	0	0	0	0	0	0	0	0	0	0	0	0	0	0	0	0	0	0	0	0	0	0	0	0	0	0	0	0	0	0	0	0	0	0
2007	PWCC	51	136	13	5/16/2007	647	deep	40.43900146	-124.6331706	602	602	FalseCape	Mendocino	0	0	0	0	0	0	0	0	0	0	0	0	0	0	0	0	0	0	0	0	0	0	0	0	0	0	0	0	0	0	0	0	0	0	0	0
2007	PWCC	52	136	13	5/16/2007	55	shallow	40.01033529	-124.117334	591	591	ShelterCove	Navarro	0	0	0	0	0	0	0	0	0	0	0	0	0	0	0	0	0	0	0	0	0	0	0	0	0	0	0	0	0	0	0	0	0	0	0	0
2007	PWCC	53	136	13	5/16/2007	106	shallow	40.02250163	-124.1365072	591	591	ShelterCove	Navarro	0	0	0	0	0	0	0	0	0	0	0	0	0	0	0	0	0	0	0	0	0	0	0	0	0	0	0	0	0	0	0	0	0	0	0	0
2007	PWCC	54	136	13	5/16/2007	134	shallow	39.99916585	-124.1638346	592	592	ShelterCove	Navarro	0	0	0	0	0	0	0	0	0	0	0	0	0	0	0	0	0	0	0	0	0	0	0	0	0	0	0	0	0	0	0	0	0	0	0	0
2007	PWCC	55	136	13	5/16/2007	208	deep	39.96700033	-124.1930013	592	592	ShelterCove	Navarro	0	0	0	0	0	0	0	0	0	0	0	0	0	0	0	0	0	0	0	0	0	0	0	0	0	0	0	0	0	0	0	0	0	0	0	0
2007	PWCC	56	136	13	5/16/2007	450	deep	39.94799805	-124.2061686	592	592	ShelterCove	Navarro	0	0	0	0	0	0	0	0	0	0	0	0	0	0	0	0	0	0	0	0	0	0	0	0	0	0	0	0	0	0	0	0	0	0	0	0
2007	PWCC	57	137	13	5/17/2007	805	deep	39.92849935	-124.2196615	592	592	ShelterCove	Navarro	0	0	0	0	0	0	0	0	0	0	0	0	0	0	0	0	0	0	0	0	0	0	0	0	0	0	0	0	0	0	0	0	0	0	0	0
2007	PWCC	58	137	13	5/17/2007	777	deep	39.56350098	-124.0706706	4036	9992	Navarro	Navarro	0	0	0	0	0	0	0	0	0	1	0	0	0	0	0	0	0	0	0	9	0	0	0	0	0	0	0	0	0	0	0	0	0	0	1	11
2007	PWCC	59	137	13	5/17/2007	439	deep	39.52700195	-124.0013346	4036	9992	Navarro	Navarro	0	0	0	0	0	0	0	0	0	0	0	0	0	0	0	0	0	0	0	0	0	0	0	0	0	0	0	0	0	0	0	0	0	0	0	0
2007	PWCC	60	137	13	5/17/2007	179	deep	39.50450033	-123.9641602	4036	9992	Navarro	Navarro	0	0	0	0	0	0	0	0	0	0	0	0	0	0	0	0	0	0	0	0	0	0	0	0	0	0	0	0	0	0	0	0	0	0	0	0
2007	PWCC	61	137	13	5/17/2007	91	shallow	39.47466634	-123.8588379	4036	8999	Navarro	Navarro	0	0	0	0	0	0	0	0	0	0	0	0	0	0	0	0	0	0	0	0	0	0	0	0	0	0	0	0	0	0	0	0	0	0	0	0
2007	PWCC	62	137	13	5/17/2007	135	shallow	39.44983317	-123.9284993	4036	9992	Navarro	Navarro	0	0	0	0	0	0	0	0	0	0	0	0	0	0	0	0	0	0	0	0	0	0	0	0	0	0	0	0	0	0	0	0	0	0	0	0
2007	PWCC	63	138	13	5/18/2007	680	deep	39.08666585	-124.0333333	463	463	Navarro	Navarro	0	0	0	0	0	0	0	0	0	1	0	0	0	0	0	0	0	0	0	1	0	0	0	0	0	1	0	0	0	0	0	0	0	0	0	3
2007	PWCC	64	138	13	5/18/2007	430	deep	39.05033366	-123.975	197	197	Navarro	Navarro	0	0	0	0	0	0	0	0	0	1	0	0	0	0	0	0	0	0	0	2	0	0	0	0	0	0	0	0	0	0	0	0	0	0	0	3
2007	PWCC	65	138	13	5/18/2007	214	deep	39.01916504	-123.9448405	197	197	Navarro	Navarro	0	0	0	0	0	0	0	0	0	0	0	0	0	0	0	0	0	0	0	7	0	0	0	0	0	0	0	0	0	0	0	0	0	0	0	7
2007	PWCC	66	138	13	5/18/2007	144	shallow	39.0026652	-123.927002	197	197	Navarro	Navarro	0	0	0	0	0	0	0	0	0	0	0	0	0	0	0	0	0	0	0	1	0	0	0	0	0	0	0	0	0	0	0	0	0	0	0	1
2007	PWCC	67	138	13	5/18/2007	90	shallow	38.9598348	-123.8031738	196	196	Navarro	Navarro	0	0	0	0	0	0	0	0	0	0	0	0	0	0	0	0	0	0	0	0	0	0	0	0	0	1	0	0	0	0	0	0	0	0	0	1
2007	PWCC	68	138	13	5/18/2007	135	shallow	38.47650146	-123.4586589	186	186	FortRoss	Reyes	0	0	0	0	0	0	0	0	0	0	0	0	0	0	0	0	0	0	0	0	0	0	0	0	0	0	0	0	0	0	0	0	0	0	0	0
2007	PWCC	69	138	13	5/18/2007	176	deep	38.4793335	-123.5814941	187	187	FortRoss	Reyes	0	0	0	0	0	0	0	0	0	0	0	0	0	0	0	0	0	0	0	0	0	0	0	0	0	0	0	0	0	0	0	0	0	0	0	0
2007	PWCC	70	138	13	5/18/2007	296	deep	38.46783447	-123.6248372	187	187	FortRoss	Reyes	0	0	0	0	0	0	0	0	1	0	0	0	0	0	0	0	0	0	0	1	0	0	0	0	0	2	0	0	0	0	0	0	0	0	0	4
2007	PWCC	72	138	13	5/18/2007	585	deep	38.43999837	-123.6566732	454	454	FortRoss	Reyes	0	0	0	0	0	0	0	1	0	0	0	0	0	0	0	0	0	0	0	0	0	0	0	0	0	1	0	0	0	0	0	0	0	0	0	2
2007	PWCC	73	139	13	5/19/2007	1052	deep	38.07266846	-123.5743327	1037	9995	PointReyes	Reyes	0	0	0	0	0	0	0	0	0	0	0	0	0	0	0	0	0	0	0	1	0	0	0	0	0	0	0	0	0	0	0	0	0	0	0	1
2007	PWCC	74	139	13	5/19/2007	375	deep	38.07883301	-123.5314941	1037	9995	PointReyes	Reyes	0	0	0	0	0	0	0	4	0	0	0	0	0	0	0	0	3	0	0	1	0	0	0	0	0	0	0	0	0	0	0	0	0	0	1	9
2007	PWCC	75	139	13	5/19/2007	212	deep	38.10100098	-123.3983398	170	170	PointReyes	Reyes	0	0	0	0	0	0	0	0	0	0	0	0	0	0	0	0	0	0	0	0	0	0	0	0	0	0	0	0	0	0	0	0	0	0	0	0
2007	PWCC	76	139	13	5/19/2007	143	shallow	38.07716471	-123.3323405	1045	9994	PointReyes	Reyes	0	0	0	0	0	0	0	1	0	0	0	0	0	0	0	0	0	0	0	0	0	0	0	0	0	0	0	0	0	0	0	0	0	0	0	1
2007	PWCC	77	139	13	5/19/2007	655	deep	37.01966553	-122.7401693	127	127	Davenport	Monterey	0	0	0	0	0	0	0	0	0	0	0	7	0	0	0	0	0	0	0	0	0	0	0	0	0	0	0	0	0	0	0	0	0	0	0	7
2007	PWCC	78	139	13	5/19/2007	415	deep	36.98816732	-122.5990072	126	126	Davenport	Monterey	0	0	0	0	0	0	0	0	0	0	0	2	0	0	0	0	0	0	0	0	0	0	0	0	0	0	0	0	0	0	0	0	0	0	0	2
2007	PWCC	79	139	13	5/19/2007	192	deep	36.98116862	-122.4759928	125	125	Davenport	Monterey	0	0	0	0	0	0	0	0	0	0	0	0	0	0	0	0	0	0	0	0	0	0	0	0	0	0	0	0	0	0	0	0	0	0	0	0
2007	PWCC	81	140	14	5/20/2007	134	shallow	36.9555013	-122.3438314	124	124	Davenport	Monterey	0	0	0	0	0	0	0	0	0	0	0	1	0	0	0	0	0	0	0	0	0	0	0	0	0	0	0	0	0	0	0	0	0	0	0	1
2007	PWCC	82	140	14	5/20/2007	95	shallow	36.93616536	-122.265332	123	123	Davenport	Monterey	1	0	0	0	0	0	0	0	0	0	0	39	0	0	0	0	0	0	0	1	0	0	0	0	0	0	0	0	0	1	0	0	0	0	0	42
2007	PWCC	83	140	14	5/20/2007	958	deep	36.5305013	-122.0580078	109	109	MontereyOutside	Monterey	1	0	0	0	0	0	0	0	0	0	0	28	0	0	0	0	0	0	0	0	0	0	0	0	0	0	0	0	0	0	0	0	0	0	2	31
2007	PWCC	84	140	14	5/20/2007	499	deep	36.49899902	-122.0358398	1106	9997	MontereyOutside	Monterey	0	0	0	0	0	0	0	0	0	1	0	1	0	0	0	0	0	0	0	0	0	0	0	0	0	0	0	0	0	0	0	0	0	0	0	2
2007	PWCC	85	140	14	5/20/2007	198	deep	36.48183187	-122.0063314	1106	9997	MontereyOutside	Monterey	1	0	0	0	0	0	0	0	0	0	0	0	0	0	0	0	0	0	0	0	0	0	0	0	0	0	0	0	0	1	0	0	0	0	0	2
2007	PWCC	86	141	14	5/21/2007	135	shallow	36.49583333	-121.982666	1106	9997	MontereyOutside	Monterey	0	0	0	0	0	0	0	0	0	0	0	2	0	0	0	0	0	0	0	0	0	0	0	0	0	0	0	0	0	0	0	0	0	0	0	2
2007	PWCC	87	141	14	5/21/2007	88	shallow	36.51899821	-121.9694987	109	9997	MontereyOutside	Monterey	0	0	0	0	0	0	0	0	0	0	0	1	0	0	0	0	0	0	0	0	0	0	0	0	0	0	0	0	0	0	0	0	0	0	0	1
2007	PWCC	88	141	14	5/21/2007	424	deep	36.55183512	-121.995166	109	109	MontereyOutside	Monterey	0	0	0	0	0	0	0	0	0	0	0	0	0	0	0	0	1	0	0	0	0	0	0	0	0	0	0	0	0	0	0	0	0	0	0	1
2007	PWCC	89	141	14	5/21/2007	77	shallow	36.65799967	-121.9416667	112	112	MontereyInside	Monterey	0	0	0	0	0	0	0	0	0	0	0	0	0	0	0	0	0	0	0	0	0	0	0	0	0	0	0	0	0	0	0	0	0	0	0	0
2007	PWCC	90	141	14	5/21/2007	48	shallow	36.64099935	-121.8663411	111	111	MontereyInside	Monterey	0	0	0	0	0	0	0	0	0	0	0	1	0	0	0	0	0	0	0	0	0	0	0	0	0	0	0	0	0	0	0	0	0	0	0	1
2007	PWCC	91	142	14	5/22/2007	88	shallow	36.7069987	-121.9044922	115	115	MontereyInside	Monterey	0	0	0	0	0	0	0	0	0	0	0	2	0	0	0	0	0	0	0	0	0	0	0	0	0	0	0	0	0	1	0	0	0	0	0	3
2007	PWCC	92	142	14	5/22/2007	291	deep	36.73616536	-121.9736654	116	116	MontereyInside	Monterey	0	0	0	0	0	0	0	0	0	0	0	0	0	0	0	0	0	0	0	0	0	0	0	0	0	0	0	0	0	0	0	0	0	0	0	0
2007	PWCC	93	142	14	5/22/2007	77	shallow	36.76583252	-121.8583333	114	114	MontereyInside	Monterey	0	0	0	0	0	0	0	0	0	0	0	0	0	0	0	0	0	0	0	0	0	0	0	0	0	0	0	0	0	0	0	0	0	0	0	0
2007	PWCC	94	142	14	5/22/2007	155	shallow	36.84600016	-121.9816732	119	119	MontereyInside	Monterey	0	0	0	0	0	0	0	0	0	0	0	0	0	0	0	0	0	0	0	0	0	0	0	0	0	0	0	0	0	0	0	0	0	0	0	0
2007	PWCC	95	142	14	5/22/2007	84	shallow	36.98433431	-122.2869954	123	123	Davenport	Monterey	0	0	0	0	0	0	0	0	0	0	0	1	0	0	0	0	0	0	0	0	0	0	0	0	0	1	0	0	0	0	0	0	0	0	0	2
2007	PWCC	96	142	14	5/22/2007	82	shallow	36.98500163	-122.2878255	123	123	Davenport	Monterey	0	0	0	0	0	0	0	0	0	0	0	0	0	0	0	0	1	0	0	0	0	0	0	0	0	0	0	0	0	0	0	0	0	0	0	1
2007	PWCC	97	143	14	5/23/2007	415	deep	36.98933512	-122.4215007	125	125	Davenport	Monterey	0	0	0	0	0	0	0	2	0	0	0	0	0	0	0	0	2	0	0	0	0	0	0	0	0	0	0	0	0	0	0	0	0	0	0	4
2007	PWCC	98	143	14	5/23/2007	393	deep	36.98916829	-122.4259928	125	125	Davenport	Monterey	0	0	0	0	0	0	0	0	0	0	0	0	0	0	0	0	0	0	0	2	0	0	0	0	0	0	0	0	0	0	0	0	0	0	0	2
2007	PWCC	99	143	14	5/23/2007	421	deep	36.9901652	-122.6014974	126	126	Davenport	Monterey	0	0	0	0	0	0	0	1	0	0	0	2	0	0	0	0	1	0	0	0	0	0	0	0	0	0	0	0	0	0	0	0	0	0	0	4
2007	PWCC	100	143	14	5/23/2007	421	deep	36.98866781	-122.5986654	126	126	Davenport	Monterey	0	0	0	0	0	0	0	0	0	0	0	0	0	0	0	0	0	0	0	0	0	0	0	0	0	0	0	0	0	0	0	0	0	0	0	0
2007	PWCC	101	143	14	5/23/2007	82	shallow	37.26983236	-122.557666	131	131	Pescadero	Farallones	0	0	0	0	0	0	0	0	0	0	0	1	0	0	0	0	0	0	0	0	0	0	0	0	0	0	0	0	0	0	0	0	0	0	0	1
2007	PWCC	102	143	14	5/23/2007	84	shallow	37.27033285	-122.5560059	131	131	Pescadero	Farallones	0	0	0	0	0	0	0	0	0	0	0	1	0	0	0	0	0	0	0	1	0	0	0	0	0	0	0	0	0	0	0	0	0	0	0	2
2007	PWCC	103	144	14	5/24/2007	165	deep	37.27266846	-122.8038411	133	133	Pescadero	Farallones	0	0	0	0	0	0	0	0	0	0	0	0	0	0	0	0	1	0	0	2	0	0	0	0	0	0	0	0	0	0	0	0	0	0	0	3
2007	PWCC	104	144	14	5/24/2007	165	deep	37.27283529	-122.802832	133	133	Pescadero	Farallones	0	0	0	0	0	0	0	4	0	0	0	0	0	0	0	0	0	0	0	1	0	0	0	0	0	0	0	0	0	1	0	0	0	0	0	6
2007	PWCC	105	144	14	5/24/2007	530	deep	37.2723348	-122.9786621	134	134	Pescadero	Farallones	0	0	0	0	0	0	0	0	0	0	0	1	0	0	0	0	0	0	0	0	0	0	0	0	0	0	0	0	0	0	0	0	0	0	0	1
2007	PWCC	106	144	14	5/24/2007	530	deep	37.27200114	-122.9786621	134	134	Pescadero	Farallones	0	0	0	0	0	0	0	0	0	1	0	3	0	0	0	0	2	0	0	0	0	0	0	0	0	0	0	0	0	0	0	0	0	0	0	6
2007	PWCC	107	144	14	5/24/2007	73	shallow	37.59799805	-122.8294922	237	237	GulfFarallones	Farallones	0	0	0	0	0	0	0	0	0	0	0	0	0	0	0	0	0	0	0	1	0	0	0	0	0	0	0	0	0	0	0	0	0	0	0	1
2007	PWCC	108	145	14	5/25/2007	57	shallow	37.70466715	-122.9046712	138	138	GulfFarallones	Farallones	0	0	0	0	0	0	0	0	0	0	0	0	0	0	0	0	0	0	0	0	0	0	0	0	0	0	0	0	0	0	0	0	0	0	0	0
2007	PWCC	109	145	14	5/25/2007	55	shallow	37.78999837	-122.8735026	139	139	GulfFarallones	Farallones	0	0	0	0	0	0	0	2	0	0	0	0	0	0	0	0	0	0	0	2	0	0	0	0	0	0	0	0	0	0	0	0	0	0	0	4
2007	PWCC	110	145	14	5/25/2007	90	shallow	37.95100098	-123.1256673	158	158	FarallonesOutside	Farallones	0	0	0	0	0	0	0	0	0	0	0	0	0	0	0	0	0	0	0	0	0	0	0	0	0	0	0	0	0	0	0	0	0	0	0	0
2007	PWCC	123	153	15	6/2/2007	622	deep	47.06916504	-124.9758301	734	734	GraysHarbor	Columbia	0	0	0	0	0	0	0	0	0	0	0	0	0	0	0	0	0	0	0	0	0	0	0	0	0	0	0	0	0	0	0	0	0	0	0	0
2007	PWCC	124	153	15	6/2/2007	433	deep	47.05833333	-124.9551595	734	734	GraysHarbor	Columbia	0	0	0	0	0	0	0	0	0	0	0	0	0	0	0	0	0	0	0	0	0	0	0	0	0	0	0	0	0	0	0	0	0	0	0	0
2007	PWCC	125	153	15	6/2/2007	183	deep	47.02966309	-124.9441732	734	734	GraysHarbor	Columbia	0	0	0	0	0	0	0	0	0	0	0	0	0	0	0	0	0	0	0	0	0	0	0	0	0	0	0	0	0	0	0	0	0	0	0	0
2007	PWCC	126	154	15	6/3/2007	137	shallow	47.00900065	-124.7623372	732	732	GraysHarbor	Columbia	0	0	0	0	0	0	0	0	0	0	0	0	0	0	0	0	0	0	0	0	0	0	0	0	0	0	0	0	0	0	0	0	0	0	0	0
2007	PWCC	127	154	15	6/3/2007	95	shallow	46.98700358	-124.6226725	731	731	GraysHarbor	Columbia	0	0	0	0	0	0	0	0	0	0	0	0	0	0	0	0	0	0	0	0	0	0	0	0	0	0	0	0	0	0	0	0	0	0	0	0
2007	PWCC	128	154	15	6/3/2007	48	shallow	46.9889974	-124.364502	731	731	GraysHarbor	Columbia	0	0	0	0	0	0	0	0	0	0	0	0	0	0	0	0	0	0	0	0	0	0	0	0	0	0	0	0	0	0	0	0	0	0	0	0
2007	PWCC	129	154	15	6/3/2007	44	shallow	46.55766602	-124.2213379	721	721	WillapaBay	Columbia	0	0	0	0	0	0	0	0	0	0	0	0	0	0	0	0	0	0	0	0	0	0	0	0	0	0	0	0	0	0	0	0	0	0	0	0
2007	PWCC	130	154	15	6/3/2007	91	shallow	46.525	-124.4005046	722	722	WillapaBay	Columbia	0	0	0	0	0	0	0	0	0	0	0	0	0	0	0	0	0	0	0	0	0	0	0	0	0	0	0	0	0	0	0	0	0	0	0	0
2007	PWCC	131	155	15	6/4/2007	137	shallow	46.50499674	-124.4756673	723	723	WillapaBay	Columbia	0	0	0	0	0	0	0	0	0	0	0	0	0	0	0	0	0	0	0	0	0	0	0	0	0	0	0	0	0	0	0	0	0	0	0	0
2007	PWCC	132	155	15	6/4/2007	205	deep	46.4821696	-124.5083333	723	723	WillapaBay	Columbia	0	0	0	0	0	0	0	0	0	0	0	0	0	0	0	0	0	0	0	0	0	0	0	0	0	0	0	0	0	0	0	0	0	0	0	0
2007	PWCC	133	155	15	6/4/2007	347	deep	46.46316732	-124.5306641	723	723	WillapaBay	Columbia	0	0	0	0	0	0	0	0	0	0	0	0	0	0	0	0	0	0	0	0	0	0	0	0	0	0	0	0	0	0	0	0	0	0	0	0
2007	PWCC	134	155	15	6/4/2007	594	deep	46.45817057	-124.5503255	723	723	WillapaBay	Columbia	0	0	0	0	0	0	0	0	0	0	0	0	0	0	0	0	0	0	0	0	0	0	0	0	0	0	0	0	0	0	0	0	0	0	0	0
2007	PWCC	135	155	15	6/4/2007	567	deep	46.06666667	-124.8461589	715	715	ColumbiaRiver	Columbia	0	0	0	0	0	0	0	0	0	0	0	0	0	0	0	0	0	0	0	0	0	0	0	0	0	0	0	0	0	0	0	0	0	0	0	0
2007	PWCC	136	155	15	6/4/2007	391	deep	46.04400228	-124.8308268	715	715	ColumbiaRiver	Columbia	0	0	0	0	0	0	0	0	0	0	0	0	0	0	0	0	0	0	0	0	0	0	0	0	0	0	0	0	0	0	0	0	0	0	0	0
2007	PWCC	137	155	15	6/4/2007	188	deep	46.00799967	-124.6575033	714	714	ColumbiaRiver	Columbia	0	0	0	1	0	0	0	0	0	0	0	0	0	0	0	0	0	0	0	0	0	0	0	0	0	0	0	0	0	0	0	0	0	0	0	1
2007	PWCC	138	156	15	6/5/2007	146	shallow	45.9928304	-124.4486654	712	712	ColumbiaRiver	Columbia	0	0	0	0	0	0	0	0	0	0	0	0	0	0	0	0	0	0	0	0	0	0	0	0	0	0	0	0	0	0	0	0	0	0	0	0
2007	PWCC	139	156	15	6/5/2007	95	shallow	45.96366374	-124.1988281	711	711	ColumbiaRiver	Columbia	0	0	0	0	0	0	0	0	0	0	0	0	0	0	0	0	0	0	0	0	0	0	0	0	0	0	0	0	0	0	0	0	0	0	0	0
2007	PWCC	140	156	15	6/5/2007	48	shallow	45.95400391	-124.0299967	710	710	ColumbiaRiver	Columbia	0	0	0	0	0	0	0	0	0	0	0	0	0	0	0	0	0	0	0	0	0	0	0	0	0	0	0	0	0	0	0	0	0	0	0	0
2007	PWCC	141	156	15	6/5/2007	49	shallow	45.59516602	-124.0208333	701	701	Tillamook	Newport	0	0	0	0	0	0	0	0	0	0	0	0	0	0	0	0	0	0	0	0	0	0	0	0	0	0	0	0	0	0	0	0	0	0	0	0
2007	PWCC	142	156	15	6/5/2007	91	shallow	45.55750326	-124.1186686	701	701	Tillamook	Newport	0	0	0	0	0	0	0	0	0	0	0	0	0	0	0	0	0	0	0	0	0	0	0	0	0	0	0	0	0	0	0	0	0	0	0	0
2007	PWCC	143	156	15	6/5/2007	137	shallow	45.52083333	-124.2241699	702	702	Tillamook	Newport	0	0	0	0	0	0	0	0	0	0	0	0	0	0	0	0	0	0	0	0	0	0	0	0	0	0	0	0	0	0	0	0	0	0	0	0
2007	PWCC	144	157	15	6/6/2007	177	deep	45.48616536	-124.3365072	702	702	Tillamook	Newport	0	0	0	0	0	0	0	0	0	0	0	0	0	0	0	0	0	0	0	0	0	0	0	0	0	0	0	0	0	0	0	0	0	0	0	0
2007	PWCC	145	157	15	6/6/2007	360	deep	45.46666667	-124.4783366	704	704	Tillamook	Newport	0	0	0	0	0	0	0	0	0	0	0	0	0	0	0	0	0	0	0	0	0	0	0	0	0	0	0	0	0	0	0	0	0	0	0	0
2007	PWCC	146	157	15	6/6/2007	567	deep	45.44599609	-124.7328288	706	706	Tillamook	Newport	0	0	0	1	0	0	0	0	0	0	0	0	0	0	0	0	0	0	0	0	0	0	0	0	0	0	0	0	0	0	0	0	0	0	0	1
2007	PWCC	148	157	15	6/6/2007	388	deep	45.01933594	-124.5143392	694	694	LincolnCity	Newport	0	0	0	0	0	0	0	0	0	0	0	0	0	0	0	0	0	0	0	0	0	0	0	0	0	0	0	0	0	0	0	0	0	0	0	0
2007	PWCC	149	158	15	6/7/2007	198	deep	45.00383301	-124.3553385	693	693	LincolnCity	Newport	0	0	0	0	0	0	0	0	0	0	0	0	0	0	0	0	0	0	0	0	0	0	0	0	0	0	0	0	0	0	0	0	0	0	0	0
2007	PWCC	150	158	15	6/7/2007	148	shallow	44.99216309	-124.2616699	692	692	LincolnCity	Newport	0	0	0	0	0	0	0	0	0	0	0	0	0	0	0	0	0	0	0	0	0	0	0	0	0	0	0	0	0	0	0	0	0	0	0	0
2007	PWCC	151	158	15	6/7/2007	93	shallow	44.96466471	-124.157666	691	691	LincolnCity	Newport	0	0	0	0	0	0	0	0	0	0	0	0	0	0	0	0	0	0	0	0	0	0	0	0	0	0	0	0	0	0	0	0	0	0	0	0
2007	PWCC	152	158	15	6/7/2007	49	shallow	44.95283203	-124.0775065	691	691	LincolnCity	Newport	0	0	0	0	0	0	0	0	0	0	0	0	0	0	0	0	0	0	0	0	0	0	0	0	0	0	0	0	0	0	0	0	0	0	0	0
2007	SWFSC	1	125	12	5/5/2007	88	shallow	36.84883219	-121.9823405	119	119	MontereyInside	Monterey	2	0	0	0	0	0	0	0	0	0	0	0	0	0	0	0	0	0	0	0	0	0	0	0	0	0	0	0	0	0	0	0	0	0	0	2
2007	SWFSC	2	125	12	5/5/2007	73	shallow	36.77049967	-121.872168	114	114	MontereyInside	Monterey	2	0	0	0	0	0	0	0	0	0	0	4	0	0	0	0	0	0	0	0	0	0	0	0	0	0	0	0	0	0	0	0	0	0	0	6
2007	SWFSC	3	126	12	5/6/2007	266	deep	36.74333496	-121.9763346	116	116	MontereyInside	Monterey	0	0	0	0	0	0	0	0	0	0	0	2	0	0	0	0	0	0	0	0	0	0	0	0	0	0	0	0	0	0	0	0	0	0	0	2
2007	SWFSC	4	126	12	5/6/2007	93	shallow	36.71199951	-121.9088379	115	115	MontereyInside	Monterey	0	0	0	0	0	0	0	0	0	0	0	2	0	0	0	0	0	0	0	0	0	0	0	0	0	0	0	0	0	0	0	0	0	0	0	2
2007	SWFSC	5	126	12	5/6/2007	75	shallow	36.65600179	-121.9435059	112	112	MontereyInside	Monterey	0	0	0	0	0	0	0	0	0	0	0	0	0	0	0	0	0	0	0	0	0	0	0	0	0	0	0	0	0	0	0	0	0	0	0	0
2007	SWFSC	6	126	12	5/6/2007	2200	deep	36.58466797	-122.1915039	110	110	MontereyOutside	Monterey	0	0	0	0	0	0	0	0	0	1	0	25	0	0	0	0	0	0	0	0	0	0	0	0	0	0	0	0	0	0	0	0	1	0	0	27
2007	SWFSC	8	126	12	5/6/2007	552	deep	36.58716634	-122.0435059	109	109	MontereyOutside	Monterey	2	0	0	0	0	0	0	0	0	0	0	5	0	0	0	0	0	0	0	0	0	0	0	0	0	0	0	0	0	0	0	0	0	0	0	7
2007	SWFSC	9	127	12	5/7/2007	923	deep	36.64966634	-122.0531738	113	113	MontereyOutside	Monterey	0	0	0	0	0	0	0	0	0	0	0	3	0	0	0	0	0	0	0	0	0	0	0	0	0	0	0	0	0	0	0	0	0	0	0	3
2007	SWFSC	10	127	12	5/7/2007	1845	deep	36.70566813	-122.1108398	117	117	MontereyOutside	Monterey	1	0	0	0	0	0	0	0	0	0	0	21	0	0	0	0	0	0	0	0	0	0	0	0	0	0	0	0	0	0	0	0	0	0	0	22
2007	SWFSC	11	127	12	5/7/2007	973	deep	36.77383219	-122.1470052	118	118	MontereyOutside	Monterey	1	0	0	0	0	0	0	0	0	0	0	12	0	0	0	0	0	0	0	0	0	0	0	0	0	0	0	0	0	0	0	0	0	0	0	13
2007	SWFSC	12	127	12	5/7/2007	82	shallow	36.98016764	-122.2948405	123	123	Davenport	Monterey	0	0	0	0	0	0	0	0	0	0	0	2	0	0	0	0	0	0	0	0	0	0	0	0	0	0	0	0	0	0	0	0	0	0	0	2
2007	SWFSC	13	127	12	5/7/2007	136	shallow	36.98216553	-122.3744954	124	124	Davenport	Monterey	0	0	0	0	0	0	0	0	0	0	0	18	0	0	0	0	0	0	0	0	0	0	0	0	0	0	0	0	0	0	0	0	0	0	0	18
2007	SWFSC	14	127	12	5/7/2007	480	deep	36.97899984	-122.4243327	125	125	Davenport	Monterey	0	0	0	0	0	0	0	0	0	0	0	7	0	0	0	0	0	0	0	0	0	0	0	0	0	0	0	0	0	0	0	0	0	0	0	7
2007	SWFSC	15	128	12	5/8/2007	430	deep	36.98216553	-122.5840007	126	126	Davenport	Monterey	0	0	0	0	0	0	0	0	0	0	0	3	0	0	0	0	0	0	0	0	0	0	0	0	0	0	0	0	0	0	0	0	0	0	0	3
2007	SWFSC	16	128	12	5/8/2007	1085	deep	36.98416748	-122.7564941	127	127	Davenport	Monterey	0	0	0	0	0	0	0	0	0	0	0	0	0	0	0	0	0	0	0	0	0	0	0	0	0	0	0	0	0	0	0	0	0	0	0	0
2007	SWFSC	17	128	12	5/8/2007	1305	deep	37.87433268	-123.4821615	162	162	FarallonesOutside	Farallones	0	0	0	0	0	0	0	2	0	0	0	0	0	0	0	0	0	0	0	0	0	0	0	0	0	0	0	0	0	0	0	0	0	0	0	2
2007	SWFSC	18	128	12	5/8/2007	90	shallow	37.88950195	-123.3216634	160	160	FarallonesOutside	Farallones	0	0	0	0	0	0	0	0	0	0	0	0	0	0	0	0	0	0	0	0	0	0	0	0	0	0	0	0	0	0	0	0	0	0	0	0
2007	SWFSC	19	129	12	5/9/2007	90	shallow	37.74033203	-123.135498	156	156	FarallonesOutside	Farallones	0	0	0	0	0	0	0	0	0	0	0	0	0	0	0	0	0	0	0	0	0	0	0	0	0	0	0	0	0	0	0	0	0	0	0	0
2007	SWFSC	20	129	12	5/9/2007	98	shallow	37.67433268	-123.0584961	152	152	FarallonesOutside	Farallones	0	0	0	0	0	0	0	0	0	0	0	0	0	0	0	0	0	0	0	0	0	0	0	0	0	0	0	0	0	0	0	0	0	0	0	0
2007	SWFSC	21	129	12	5/9/2007	1278	deep	37.6569987	-123.2056641	154	154	FarallonesOutside	Farallones	0	0	0	0	0	0	0	0	0	0	0	0	0	0	0	0	0	0	0	0	0	0	0	0	0	0	0	0	0	0	0	0	0	0	0	0
2007	SWFSC	22	129	12	5/9/2007	370	deep	38.17466634	-123.4831706	171	171	PointReyes	Reyes	0	0	0	0	0	0	0	0	0	0	0	0	0	0	0	0	0	0	1	0	0	0	0	0	0	0	0	0	0	0	0	0	0	0	0	1
2007	SWFSC	23	129	12	5/9/2007	183	deep	38.16400146	-123.3680013	170	170	PointReyes	Reyes	0	0	0	0	0	0	0	0	0	0	0	0	0	0	0	0	0	0	0	0	0	0	0	0	0	0	0	0	0	0	0	0	0	0	0	0
2007	SWFSC	24	130	13	5/10/2007	122	shallow	38.16816813	-123.2831706	168	168	PointReyes	Reyes	0	0	0	0	0	0	0	0	0	0	0	0	0	0	0	0	0	0	0	0	0	0	0	0	0	0	0	0	0	0	0	0	0	0	0	0
2007	SWFSC	25	130	13	5/10/2007	93	shallow	38.17183431	-123.1669922	167	167	PointReyes	Reyes	0	0	0	0	0	0	0	0	0	0	0	0	0	0	0	0	0	0	0	0	0	0	0	0	0	0	0	0	0	0	0	0	0	0	0	0
2007	SWFSC	26	130	13	5/10/2007	76	shallow	38.15466715	-123.1046712	166	166	PointReyes	Reyes	0	0	0	0	0	0	0	0	0	0	0	0	0	0	0	0	0	0	0	0	0	0	0	0	0	0	0	0	0	0	0	0	0	0	0	0
2007	SWFSC	27	130	13	5/10/2007	65	shallow	38.16366781	-123.020166	165	165	PointReyes	Reyes	1	0	0	0	0	0	0	0	0	0	0	0	0	0	0	0	0	0	0	1	0	0	0	0	0	0	0	0	0	0	0	0	0	0	0	2
2007	SWFSC	28	130	13	5/10/2007	901	deep	38.46566569	-123.6939941	454	454	FortRoss	Reyes	0	0	0	0	0	0	0	0	0	0	0	0	0	0	0	0	7	0	0	0	0	0	0	0	0	1	0	0	0	0	0	0	0	0	0	8
2007	SWFSC	29	131	13	5/11/2007	114	shallow	38.46499837	-123.382666	453	453	FortRoss	Reyes	0	0	0	0	0	0	0	0	0	0	0	0	0	0	0	0	0	0	0	0	0	0	0	0	0	0	0	0	0	0	0	0	0	0	0	0
2007	SWFSC	30	132	13	5/12/2007	62	shallow	38.48133138	-123.2744954	184	184	FortRoss	Reyes	0	0	0	0	0	0	0	0	0	0	0	0	0	0	0	0	0	0	0	0	0	0	0	0	0	0	0	0	0	0	0	0	0	0	0	0
2007	SWFSC	31	132	13	5/12/2007	114	shallow	38.47266846	-123.3904948	453	453	FortRoss	Reyes	0	0	0	0	0	0	0	0	0	0	0	0	0	0	0	0	0	0	0	0	0	0	0	0	0	0	0	0	0	0	0	0	0	0	0	0
2007	SWFSC	33	132	13	5/12/2007	56	shallow	37.7930013	-122.8716634	139	139	GulfFarallones	Farallones	0	0	0	0	0	0	0	0	0	0	0	0	0	0	0	0	0	0	0	0	0	0	0	0	0	0	0	0	0	0	0	0	0	0	0	0
2007	SWFSC	34	132	13	5/12/2007	56	shallow	37.78666585	-122.8654948	139	139	GulfFarallones	Farallones	0	0	0	0	0	0	0	0	0	0	0	0	0	0	0	0	0	0	0	0	0	0	0	0	0	0	0	0	0	0	0	0	0	0	0	0
2007	SWFSC	35	132	13	5/12/2007	55	shallow	37.71266683	-122.9208333	138	138	GulfFarallones	Farallones	0	0	0	0	0	0	0	0	0	0	0	0	0	0	0	0	0	0	0	0	0	0	0	0	0	0	0	0	0	0	0	0	0	0	0	0
2007	SWFSC	36	133	13	5/13/2007	55	shallow	37.70950114	-122.9186686	138	138	GulfFarallones	Farallones	0	0	0	0	0	0	0	0	0	0	0	0	0	0	0	0	0	0	0	0	0	0	0	0	0	0	0	0	0	0	0	0	0	0	0	0
2007	SWFSC	37	133	13	5/13/2007	72	shallow	37.60716553	-122.8418294	237	237	GulfFarallones	Farallones	0	0	0	0	0	0	0	0	0	0	0	0	0	0	0	0	0	0	0	0	0	0	0	0	0	0	0	0	0	0	0	0	0	0	0	0
2007	SWFSC	38	133	13	5/13/2007	72	shallow	37.60500081	-122.8383301	237	237	GulfFarallones	Farallones	0	0	0	0	0	0	0	0	0	0	0	1	0	0	0	0	0	0	0	0	0	0	0	0	0	0	0	0	0	0	0	0	0	0	0	1
2007	SWFSC	39	133	13	5/13/2007	585	deep	37.26883138	-122.9728353	134	134	Pescadero	Farallones	0	0	0	0	0	0	0	0	0	0	0	2	0	0	0	0	2	0	0	0	0	0	0	0	0	0	0	0	0	0	0	0	0	0	1	5
2007	SWFSC	40	134	13	5/14/2007	183	deep	37.28450114	-122.8325033	133	133	Pescadero	Farallones	0	0	0	0	0	0	0	0	0	0	0	0	0	0	0	0	0	0	0	1	0	0	0	0	0	0	0	0	0	0	0	0	0	0	0	1
2007	SWFSC	41	134	13	5/14/2007	96	shallow	37.28583171	-122.6575033	132	132	Pescadero	Farallones	0	0	0	0	0	0	0	0	1	0	0	2	0	0	0	0	0	0	0	0	0	0	0	0	0	1	0	0	0	0	0	0	0	0	0	4
2007	SWFSC	42	134	13	5/14/2007	82	shallow	37.28383382	-122.5755046	131	131	Pescadero	Farallones	0	0	0	0	0	0	0	0	0	0	0	0	0	0	0	0	0	0	0	0	0	0	0	0	0	0	0	0	0	0	0	0	0	0	0	0
2007	SWFSC	43	134	13	5/14/2007	1063	deep	35.70583496	-121.8463379	445	445	PiedrasBlancas	Conception	0	0	0	0	0	0	0	0	0	0	0	0	0	0	0	0	0	0	1	0	0	0	0	0	0	0	0	0	0	0	0	0	0	0	0	1
2007	SWFSC	44	134	13	5/14/2007	886	deep	35.71149902	-121.6938314	444	444	PiedrasBlancas	Conception	0	0	0	0	0	0	0	0	0	0	0	0	0	0	0	0	0	0	0	0	0	0	0	0	0	0	0	0	0	0	0	0	0	0	0	0
2007	SWFSC	45	135	13	5/15/2007	551	deep	35.71149902	-121.5139974	443	443	PiedrasBlancas	Conception	0	0	0	0	0	0	0	0	0	0	0	3	0	0	0	0	0	0	0	0	0	0	0	0	0	0	0	0	0	0	0	0	0	0	0	3
2007	SWFSC	46	135	13	5/15/2007	183	deep	35.70850016	-121.4386719	442	442	PiedrasBlancas	Conception	0	0	0	0	0	0	0	0	0	1	0	111	0	0	0	0	0	0	0	0	0	0	0	0	0	0	1	0	0	0	0	0	0	0	0	113
2007	SWFSC	47	135	13	5/15/2007	50	shallow	35.71149902	-121.3735026	441	441	PiedrasBlancas	Conception	0	0	0	0	0	0	0	0	0	0	0	1	0	0	0	0	0	0	0	0	0	0	0	0	0	0	0	0	0	0	0	0	0	0	0	1
2007	SWFSC	48	135	13	5/15/2007	50	shallow	35.0026652	-120.7263346	491	491	PointSal	Conception	0	0	0	0	0	0	0	0	0	0	0	0	0	0	0	0	0	0	0	0	0	0	0	0	0	0	0	0	0	0	0	0	0	0	0	0
2007	SWFSC	49	135	13	5/15/2007	100	shallow	35.00749919	-120.7938314	492	492	PointSal	Conception	0	0	0	0	0	0	0	0	0	0	0	0	0	0	0	0	0	0	0	0	0	0	0	0	0	0	0	0	0	0	0	0	0	0	0	0
2007	SWFSC	50	136	13	5/16/2007	183	deep	35.00783285	-120.8881673	493	493	PointSal	Conception	0	0	0	0	0	0	0	0	0	0	0	1	0	0	0	0	0	0	1	0	0	0	0	0	0	0	0	0	0	0	0	0	0	0	0	2
2007	SWFSC	51	136	13	5/16/2007	350	deep	35.01000163	-120.9818359	494	494	PointSal	Conception	0	0	0	0	0	0	0	1	0	0	0	1	0	0	0	0	0	0	1	0	0	0	0	0	0	1	0	0	0	3	0	0	0	0	0	7
2007	SWFSC	52	136	13	5/16/2007	510	deep	35.00399984	-121.115332	495	495	PointSal	Conception	0	0	0	0	0	0	0	0	0	0	0	0	0	0	0	0	0	0	0	0	0	0	0	0	0	0	0	0	0	1	0	0	0	0	0	1
2007	SWFSC	53	136	13	5/16/2007	179	deep	34.07399902	-120.5674967	424	424	SanMiguel	NCI	0	0	0	0	0	0	0	0	0	0	0	0	0	0	0	0	0	0	0	0	0	0	0	0	0	0	0	0	0	0	0	0	0	0	0	0
2007	SWFSC	54	136	13	5/16/2007	120	shallow	34.18633219	-120.4709961	423	423	SanMiguel	NCI	0	0	0	0	0	0	0	0	0	0	0	0	0	0	0	0	0	0	0	0	0	0	0	0	0	0	0	0	0	0	0	0	0	0	0	0
2007	SWFSC	55	137	13	5/17/2007	373	deep	34.30516764	-120.3023275	422	422	SanMiguel	NCI	0	0	0	0	0	0	0	0	0	0	0	0	0	0	0	0	0	0	0	0	0	0	0	0	0	0	0	0	0	0	0	0	0	0	0	0
2007	SWFSC	56	137	13	5/17/2007	548	deep	34.3331665	-120.0650065	426	426	SantaBarbara	NCI	0	0	0	0	0	0	0	0	0	0	0	1	0	0	0	0	0	0	0	0	0	0	0	0	0	0	0	0	0	0	0	0	0	0	0	1
2007	SWFSC	57	137	13	5/17/2007	877	deep	33.68783366	-119.2911621	411	411	SanNicolas	NCI	0	0	0	0	0	0	0	0	0	0	0	0	0	0	0	0	0	0	0	0	0	0	0	0	0	0	0	0	0	0	0	0	0	0	0	0
2007	SWFSC	58	137	13	5/17/2007	1833	deep	33.58699951	-119.4553385	412	412	SanNicolas	NCI	0	0	0	0	0	0	0	0	0	0	4	0	0	0	0	0	0	0	0	0	0	0	0	0	0	0	0	0	0	1	0	0	0	0	0	5
2007	SWFSC	59	138	13	5/18/2007	824	deep	33.4918335	-119.6126628	413	413	SanNicolas	NCI	0	0	0	0	0	0	0	0	0	0	0	0	0	0	0	0	0	0	0	0	0	0	0	0	0	0	0	0	0	0	0	1	0	0	0	1
2007	SWFSC	60	138	13	5/18/2007	101	shallow	33.3819987	-119.7616699	414	414	SanNicolas	NCI	0	0	0	0	0	0	0	0	0	0	0	1	0	0	0	0	0	0	0	0	0	0	0	0	0	0	0	0	0	0	0	0	0	0	0	1
2007	SWFSC	61	138	13	5/18/2007	633	deep	32.72416585	-119.0466634	404	404	SanClemente	SCI	0	0	0	0	0	0	0	0	0	0	17	0	0	0	0	0	0	0	0	0	0	0	0	0	0	0	0	0	0	0	0	2	0	0	8	27
2007	SWFSC	62	138	13	5/18/2007	1225	deep	32.72366536	-118.7473307	403	403	SanClemente	SCI	0	0	0	0	0	0	0	0	0	0	0	0	0	0	0	0	0	0	0	0	0	0	0	0	0	0	0	0	0	1	0	1	0	0	0	2
2007	SWFSC	63	139	13	5/19/2007	239	deep	32.72333171	-118.4438314	402	402	SanClemente	SCI	0	0	0	0	0	0	0	0	0	0	11	19	0	0	0	0	0	0	2	0	0	0	0	0	0	0	1	0	0	1	0	2	0	0	1	37
2007	SWFSC	64	139	13	5/19/2007	1320	deep	32.72299805	-118.2398275	401	401	SanClemente	SCI	0	0	0	0	0	0	0	0	0	0	2	9	0	0	0	0	0	0	0	0	0	0	0	0	0	0	3	0	0	0	0	0	0	0	0	14
2007	SWFSC	65	141	14	5/21/2007	75	shallow	36.65933431	-121.9465007	112	112	MontereyInside	Monterey	0	0	0	0	0	0	0	0	0	0	0	0	0	0	0	0	0	0	0	0	0	0	0	0	0	0	0	0	0	0	0	0	0	0	0	0
2007	SWFSC	66	141	14	5/21/2007	37	shallow	36.63900146	-121.8688314	111	111	MontereyInside	Monterey	0	0	0	0	0	0	0	0	0	0	0	0	0	0	0	0	0	0	0	0	0	0	0	0	0	0	0	0	0	0	0	0	0	0	0	0
2007	SWFSC	67	141	14	5/21/2007	90	shallow	36.70633138	-121.9003255	115	115	MontereyInside	Monterey	0	0	0	0	0	0	0	0	0	0	0	0	0	0	0	0	0	0	0	0	0	0	0	0	0	0	0	0	0	0	0	0	0	0	0	0
2007	SWFSC	68	142	14	5/22/2007	220	deep	36.73566488	-121.9723307	116	116	MontereyInside	Monterey	0	0	0	0	0	0	0	0	0	0	0	0	0	0	0	0	0	0	0	0	0	0	0	0	0	0	0	0	0	0	0	0	0	0	0	0
2007	SWFSC	69	142	14	5/22/2007	73	shallow	36.7651652	-121.859668	114	114	MontereyInside	Monterey	0	0	0	0	0	0	0	0	0	0	0	0	0	0	0	0	0	0	1	0	0	0	0	0	0	0	0	0	0	0	0	0	0	0	0	1
2007	SWFSC	70	142	14	5/22/2007	95	shallow	36.84533285	-121.9830078	119	119	MontereyInside	Monterey	0	0	0	0	0	0	0	0	0	0	0	0	0	0	0	0	0	0	0	0	0	0	0	0	0	0	0	0	0	0	0	0	0	0	0	0
2007	SWFSC	71	142	14	5/22/2007	83	shallow	36.98516846	-122.2901693	123	123	Davenport	Monterey	0	0	0	0	0	0	0	0	0	0	0	1	0	0	0	0	0	0	0	0	0	0	0	0	0	2	0	0	0	0	0	0	0	0	0	3
2007	SWFSC	72	142	14	5/22/2007	83	shallow	36.98416748	-122.2924967	123	123	Davenport	Monterey	0	0	0	0	0	0	0	0	0	0	0	1	0	0	0	0	1	0	0	0	0	0	0	0	0	0	0	0	0	0	0	0	0	0	0	2
2007	SWFSC	73	143	14	5/23/2007	515	deep	36.98883464	-122.4281738	125	125	Davenport	Monterey	0	0	0	0	0	0	0	0	0	0	0	0	0	0	0	0	0	0	0	0	0	0	0	0	0	0	0	0	0	0	0	0	0	0	0	0
2007	SWFSC	74	143	14	5/23/2007	515	deep	36.98666585	-122.4264974	125	125	Davenport	Monterey	0	0	0	0	0	0	0	0	0	0	0	4	0	0	0	0	1	0	0	0	0	0	0	0	0	1	0	0	0	0	0	0	0	0	0	6
2007	SWFSC	75	143	14	5/23/2007	440	deep	36.9875	-122.5981608	126	126	Davenport	Monterey	0	0	0	0	0	0	0	0	0	0	0	4	0	0	0	0	1	0	0	0	0	0	0	0	0	0	0	0	0	0	0	0	0	0	0	5
2007	SWFSC	76	143	14	5/23/2007	440	deep	36.98433431	-122.5958333	126	126	Davenport	Monterey	0	0	0	0	0	0	0	0	0	0	0	3	0	0	0	0	0	0	0	0	0	0	0	0	0	0	0	0	0	0	0	0	0	0	0	3
2007	SWFSC	77	143	14	5/23/2007	85	shallow	37.27166748	-122.5560059	131	131	Pescadero	Farallones	0	0	0	0	0	0	0	0	0	0	0	4	0	0	0	0	0	0	0	0	0	0	0	0	0	0	0	0	0	0	0	0	0	0	0	4
2007	SWFSC	78	143	14	5/23/2007	85	shallow	37.27266846	-122.554834	131	131	Pescadero	Farallones	0	0	0	0	0	0	0	0	0	0	0	7	0	0	0	0	0	0	0	0	0	0	0	0	0	0	0	0	0	0	0	0	0	0	0	7
2007	SWFSC	79	144	14	5/24/2007	183	deep	37.27183431	-122.8046712	133	133	Pescadero	Farallones	0	0	0	0	0	0	0	0	0	0	0	0	0	0	0	0	1	0	0	0	0	0	0	0	0	0	0	0	0	0	0	0	0	0	0	1
2007	SWFSC	80	144	14	5/24/2007	183	deep	37.27316488	-122.8091634	133	133	Pescadero	Farallones	0	0	0	0	0	0	0	1	0	0	0	0	0	0	0	0	0	0	0	0	0	0	0	0	0	0	0	0	0	0	0	0	0	0	0	1
2007	SWFSC	81	144	14	5/24/2007	550	deep	37.2723348	-122.9773275	134	134	Pescadero	Farallones	0	0	0	0	0	0	0	0	0	0	0	5	0	0	0	0	0	0	0	0	0	0	0	0	0	0	0	0	0	0	0	0	0	0	0	5
2007	SWFSC	82	144	14	5/24/2007	550	deep	37.27283529	-122.9756673	134	134	Pescadero	Farallones	0	0	0	0	0	0	0	0	0	0	0	4	0	0	0	0	0	0	0	0	0	0	0	0	0	0	0	0	0	0	0	0	0	0	0	4
2007	SWFSC	83	144	14	5/24/2007	70	shallow	37.61049805	-122.8411621	237	237	GulfFarallones	Farallones	0	0	0	0	0	0	0	0	0	0	0	0	0	0	0	0	0	0	0	0	0	0	0	0	0	0	0	0	0	0	0	0	0	0	0	0
2007	SWFSC	84	144	14	5/24/2007	70	shallow	37.5973348	-122.8303385	237	237	GulfFarallones	Farallones	0	0	0	0	0	0	0	0	0	0	0	0	0	0	0	0	0	0	0	2	0	0	0	0	0	0	0	0	0	0	0	0	0	0	0	2
2007	SWFSC	85	144	14	5/24/2007	55	shallow	37.69600016	-122.8985026	138	138	GulfFarallones	Farallones	0	0	0	0	0	0	0	0	0	0	0	0	0	0	0	0	0	0	0	0	0	0	0	0	0	0	0	0	0	0	0	0	0	0	0	0
2007	SWFSC	86	144	14	5/24/2007	55	shallow	37.70783285	-122.9029948	138	138	GulfFarallones	Farallones	0	0	0	0	0	0	0	0	0	0	0	0	0	1	0	0	0	0	0	1	0	0	0	0	0	0	0	0	0	0	0	0	0	0	0	2
2007	SWFSC	87	145	14	5/25/2007	55	shallow	37.78866781	-122.8599935	139	139	GulfFarallones	Farallones	0	0	0	0	0	0	0	0	0	0	0	2	0	0	0	0	0	0	0	0	0	0	0	0	0	0	0	0	0	0	0	0	0	0	0	2
2007	SWFSC	88	145	14	5/25/2007	55	shallow	37.78833415	-122.8720052	139	139	GulfFarallones	Farallones	0	0	0	0	0	0	0	0	0	0	0	0	0	0	0	0	0	0	2	1	0	0	0	0	0	0	0	0	0	0	0	0	0	0	0	3
2007	SWFSC	89	148	14	5/28/2007	432	deep	38.15950114	-123.4958333	171	171	PointReyes	Reyes	0	0	0	0	0	0	0	0	0	0	0	0	0	0	0	0	0	0	0	0	0	0	0	0	0	0	0	0	0	0	0	0	0	0	0	0
2007	SWFSC	90	148	14	5/28/2007	183	deep	38.17266846	-123.3608398	170	170	PointReyes	Reyes	0	0	0	0	0	0	0	0	0	0	0	0	0	0	0	0	0	0	0	0	0	0	0	0	0	0	0	0	0	0	0	0	0	0	0	0
2007	SWFSC	91	149	14	5/29/2007	121	shallow	38.16599935	-123.2830078	168	168	PointReyes	Reyes	0	0	0	0	0	0	0	0	0	0	0	0	0	0	0	0	0	0	0	0	0	0	0	0	0	0	0	0	0	0	0	0	0	0	0	0
2007	SWFSC	92	149	14	5/29/2007	90	shallow	38.15733236	-123.1753255	167	167	PointReyes	Reyes	0	0	0	0	0	0	0	0	0	0	0	0	0	0	0	0	0	0	0	0	0	0	0	0	0	0	0	0	0	0	0	0	0	0	0	0
2007	SWFSC	93	149	14	5/29/2007	73	shallow	38.15649821	-123.0825033	166	166	PointReyes	Reyes	0	0	0	0	0	0	0	0	0	0	0	0	0	0	0	0	0	0	0	0	0	0	0	0	0	0	0	0	0	0	0	0	0	0	0	0
2007	SWFSC	94	149	14	5/29/2007	53	shallow	38.16533203	-123.0223307	165	165	PointReyes	Reyes	0	0	0	0	0	0	0	0	0	0	0	0	0	0	0	0	0	0	0	0	0	0	0	0	0	0	0	0	0	0	0	0	0	0	0	0
2007	SWFSC	95	149	14	5/29/2007	3256	deep	39.13716634	-124.6098307	465	465	Navarro	Navarro	0	0	0	0	0	0	0	0	0	0	0	0	0	0	0	0	0	0	0	0	0	0	0	0	0	0	0	0	0	0	0	0	0	0	0	0
2007	SWFSC	96	150	15	5/30/2007	2133	deep	39.13383382	-124.3136719	464	464	Navarro	Navarro	0	0	0	0	0	0	0	1	0	0	0	0	0	0	0	0	0	0	0	1	0	0	0	0	0	0	0	0	0	1	0	0	0	0	0	3
2007	SWFSC	97	150	15	5/30/2007	476	deep	39.12399902	-124.0150065	463	463	Navarro	Navarro	0	0	0	0	0	0	0	0	0	0	0	0	0	0	0	0	0	0	0	0	0	0	0	0	0	0	0	0	0	1	0	0	0	0	0	1
2007	SWFSC	98	150	15	5/30/2007	91	shallow	39.13249919	-123.8005046	461	461	Navarro	Navarro	0	0	0	0	0	0	0	0	0	0	0	0	0	0	0	0	0	0	0	0	0	0	0	0	0	0	0	0	0	0	0	0	0	0	0	0
2007	SWFSC	99	150	15	5/30/2007	1400	deep	39.83466797	-124.7353353	475	475	Delgada	Navarro	0	0	0	0	0	0	0	1	0	0	0	0	0	0	0	0	0	0	1	0	0	0	0	0	0	0	0	0	0	0	0	0	0	0	0	2
2007	SWFSC	100	151	15	5/31/2007	1400	deep	39.83216553	-124.4183268	474	474	Delgada	Navarro	0	0	0	0	0	0	0	0	0	0	0	0	0	0	0	0	0	0	0	1	0	0	0	0	0	0	0	0	0	0	0	0	0	0	0	1
2007	SWFSC	101	151	15	5/31/2007	331	deep	39.84316813	-124.1183268	473	473	Delgada	Navarro	0	0	0	0	0	0	0	0	0	0	0	0	0	0	0	0	0	0	0	3	0	0	0	0	0	0	0	0	0	0	0	0	0	0	0	3
2007	SWFSC	102	151	15	5/31/2007	78	shallow	39.8331665	-123.9305013	471	471	Delgada	Navarro	0	0	0	0	0	0	0	0	0	0	0	0	0	0	0	0	0	0	0	0	0	0	0	0	0	0	0	0	0	0	0	0	0	0	0	0
2007	SWFSC	103	151	15	5/31/2007	3317	deep	38.46700033	-124.0865072	455	455	FortRoss	Reyes	0	0	0	0	0	0	0	0	0	0	0	0	0	0	0	0	0	0	0	0	0	0	0	0	0	0	0	0	0	0	0	0	0	0	0	0
2007	SWFSC	104	152	15	6/1/2007	914	deep	38.47666829	-123.7075033	454	454	FortRoss	Reyes	0	0	0	0	0	0	0	1	0	0	0	0	0	0	0	0	0	0	0	0	0	0	0	0	0	0	0	0	0	0	0	0	0	0	0	1
2007	SWFSC	105	152	15	6/1/2007	114	shallow	38.47683512	-123.3963379	453	453	FortRoss	Reyes	0	0	0	0	0	0	0	0	0	0	0	0	0	0	0	0	0	0	0	0	0	0	0	0	0	0	0	0	0	0	0	0	0	0	0	0
2007	SWFSC	106	152	15	6/1/2007	50	shallow	38.46549886	-123.2343262	183	183	FortRoss	Reyes	0	0	0	0	0	0	0	0	0	0	0	0	0	0	0	0	0	0	0	1	0	0	0	0	0	0	0	0	0	0	0	0	0	0	0	1
2007	SWFSC	107	152	15	6/1/2007	1306	deep	37.88016764	-123.4986654	162	162	FarallonesOutside	Farallones	0	0	0	0	0	0	0	0	0	0	0	0	0	0	0	0	0	0	0	0	0	0	0	0	0	0	0	0	0	0	0	0	0	0	0	0
2007	SWFSC	108	152	15	6/1/2007	106	shallow	37.88333333	-123.3053385	160	160	FarallonesOutside	Farallones	0	0	0	0	0	0	0	1	0	0	0	0	0	0	0	0	0	0	0	0	0	0	0	0	0	0	0	0	0	0	0	0	0	0	0	1
2007	SWFSC	109	153	15	6/2/2007	88	shallow	37.74783529	-123.1413411	156	156	FarallonesOutside	Farallones	0	0	0	0	0	0	0	0	0	0	0	3	0	0	0	0	0	0	0	0	0	0	0	0	0	0	0	0	0	0	0	0	0	0	0	3
2007	SWFSC	110	153	15	6/2/2007	1280	deep	37.66783447	-123.209668	154	154	FarallonesOutside	Farallones	0	0	0	0	0	0	0	0	0	0	0	0	0	0	0	0	0	0	0	0	0	0	0	0	0	0	0	0	0	0	0	0	0	0	0	0
2007	SWFSC	111	153	15	6/2/2007	128	shallow	37.65683187	-123.059668	152	152	FarallonesOutside	Farallones	0	0	0	0	0	0	0	0	0	0	0	0	0	0	0	0	0	0	0	0	0	0	0	0	0	0	0	0	0	0	0	0	0	0	0	0
2007	SWFSC	112	153	15	6/2/2007	2200	deep	36.58766683	-122.1805013	110	110	MontereyOutside	Monterey	0	0	0	0	0	0	0	0	0	0	0	0	0	0	0	0	0	0	0	0	0	0	0	0	0	0	0	0	0	0	0	0	0	0	0	0
2007	SWFSC	114	154	15	6/3/2007	567	deep	36.58366699	-122.0328288	109	109	MontereyOutside	Monterey	0	0	0	0	0	0	0	0	0	0	0	0	0	0	0	0	0	0	0	0	0	0	0	0	0	0	0	0	0	0	0	0	0	0	0	0
2007	SWFSC	115	154	15	6/3/2007	927	deep	36.66116536	-122.0446615	113	113	MontereyOutside	Monterey	0	0	0	0	0	0	0	0	0	0	0	0	0	0	0	0	0	0	0	0	0	0	0	0	0	0	0	0	0	0	0	0	0	0	0	0
2007	SWFSC	116	154	15	6/3/2007	1847	deep	36.70566813	-122.1133301	117	117	MontereyOutside	Monterey	0	0	0	0	0	0	0	0	0	0	0	0	0	0	0	0	0	0	0	0	0	0	0	0	0	0	0	0	0	0	0	0	0	0	0	0
2007	SWFSC	117	154	15	6/3/2007	900	deep	36.74716797	-122.1378255	118	118	MontereyOutside	Monterey	0	0	0	0	0	0	0	0	0	0	0	1	0	0	0	0	0	0	0	0	0	0	0	0	0	0	0	0	0	0	0	0	0	0	0	1
2007	SWFSC	118	154	15	6/3/2007	1000	deep	37.27700195	-123.1443359	135	135	Pescadero	Farallones	0	0	0	0	0	0	0	0	0	0	0	0	0	0	0	0	0	0	0	0	0	0	0	0	0	0	0	0	0	0	0	0	0	0	0	0
2007	SWFSC	119	154	15	6/3/2007	549	deep	37.27166748	-122.9944987	134	134	Pescadero	Farallones	0	0	0	0	0	0	0	0	0	0	0	0	0	0	0	0	0	0	0	0	0	0	0	0	0	0	0	0	0	0	0	0	0	0	0	0
2007	SWFSC	120	155	15	6/4/2007	182	deep	37.27833252	-122.8183268	133	133	Pescadero	Farallones	0	0	0	0	0	0	0	0	0	0	0	6	0	0	0	0	0	0	0	0	0	0	0	0	0	0	0	0	0	0	0	0	0	0	0	6
2007	SWFSC	121	155	15	6/4/2007	95	shallow	37.27633464	-122.6509928	132	132	Pescadero	Farallones	0	0	0	0	0	0	0	0	0	0	0	0	0	0	0	0	0	0	0	0	0	0	0	0	0	0	0	0	0	0	0	0	0	0	0	0
2007	SWFSC	122	155	15	6/4/2007	80	shallow	37.27366536	-122.5674967	131	131	Pescadero	Farallones	0	0	0	0	0	0	0	0	0	0	0	3	0	0	0	0	0	0	0	0	0	0	0	0	0	0	0	0	0	0	0	0	0	0	0	3
2007	SWFSC	123	155	15	6/4/2007	1100	deep	37.65749919	-123.1926595	154	154	FarallonesOutside	Farallones	0	0	0	0	0	0	0	0	0	0	0	0	0	0	0	0	0	0	0	0	0	0	0	0	0	0	0	0	0	0	0	0	0	0	0	0
2007	SWFSC	124	155	15	6/4/2007	110	shallow	37.65683187	-123.0426595	152	152	FarallonesOutside	Farallones	0	0	0	0	0	0	0	0	0	1	0	14	0	0	0	0	0	0	0	1	0	0	0	0	0	0	0	0	0	0	0	0	0	0	0	16
2007	SWFSC	125	156	15	6/5/2007	84	shallow	37.75216471	-123.1456706	156	156	FarallonesOutside	Farallones	0	0	0	0	0	0	0	0	0	0	0	1	0	0	0	0	0	0	0	0	0	0	0	0	0	0	0	0	0	0	0	0	0	0	0	1
2007	SWFSC	126	156	15	6/5/2007	91	shallow	37.89433187	-123.3205078	160	160	FarallonesOutside	Farallones	0	0	0	0	0	0	0	0	0	0	0	1	0	0	0	0	0	0	0	0	0	0	0	0	0	0	0	0	0	0	0	0	0	0	0	1
2007	SWFSC	127	156	15	6/5/2007	1100	deep	37.88133138	-123.4685059	162	162	FarallonesOutside	Farallones	0	0	0	0	0	0	0	0	0	0	0	0	0	0	0	0	0	0	0	0	0	0	0	0	0	0	0	0	0	0	0	0	0	0	0	0
2007	SWFSC	128	156	15	6/5/2007	3200	deep	39.11416829	-124.6084961	465	465	Navarro	Navarro	0	0	0	0	0	0	0	0	0	0	0	0	0	0	0	0	0	0	0	1	0	0	0	0	0	0	0	0	0	0	0	0	0	0	0	1
2007	SWFSC	129	157	15	6/6/2007	2000	deep	39.14149984	-124.3036621	464	464	Navarro	Navarro	0	0	0	0	0	0	0	0	0	0	0	0	0	0	0	0	0	0	1	0	0	0	0	0	0	0	0	0	0	0	0	0	0	0	0	1
2007	SWFSC	130	157	15	6/6/2007	420	deep	39.14483236	-123.9991699	463	463	Navarro	Navarro	0	0	0	0	0	0	0	0	0	0	0	0	0	0	0	0	0	0	0	0	0	0	0	0	0	0	0	0	0	0	0	0	0	0	0	0
2007	SWFSC	131	157	15	6/6/2007	99	shallow	39.13216553	-123.8183268	462	462	Navarro	Navarro	0	0	0	0	0	0	0	0	0	0	0	0	0	0	0	0	0	0	0	0	0	0	0	0	0	0	0	0	0	0	0	0	0	0	0	0
2007	SWFSC	132	157	15	6/6/2007	1400	deep	39.81633301	-124.7330078	475	475	Delgada	Navarro	0	0	0	0	0	0	0	0	0	0	0	0	0	0	0	0	2	0	0	0	0	0	0	0	0	0	0	0	0	0	0	0	0	0	0	2
2007	SWFSC	133	158	15	6/7/2007	1500	deep	39.8526652	-124.392334	474	474	Delgada	Navarro	0	0	0	1	0	0	0	4	0	0	0	0	0	0	0	0	1	0	0	47	0	0	0	0	0	0	0	0	0	8	1	0	0	0	0	62
2007	SWFSC	134	158	15	6/7/2007	331	deep	39.84116618	-124.1123372	473	473	Delgada	Navarro	0	0	0	0	0	0	0	0	0	0	0	1	0	0	0	0	0	0	0	2	0	0	0	0	0	0	0	0	0	1	0	0	0	0	0	4
2007	SWFSC	135	158	15	6/7/2007	60	shallow	39.82783203	-123.9433268	471	471	Delgada	Navarro	0	0	0	1	0	0	0	0	0	0	0	0	0	0	0	0	0	0	0	0	0	0	0	0	0	0	0	0	0	0	0	0	0	0	0	1
2007	SWFSC	136	158	15	6/7/2007	380	deep	38.16083171	-123.4801595	171	171	PointReyes	Reyes	0	0	0	0	0	0	0	0	0	0	0	0	0	0	0	0	0	0	0	1	0	0	0	0	0	0	0	0	0	0	0	0	0	0	0	1
2007	SWFSC	137	159	15	6/8/2007	118	shallow	38.17666829	-123.2866699	168	168	PointReyes	Reyes	0	0	0	0	0	0	0	0	0	0	0	0	0	0	0	0	0	0	0	0	0	0	0	0	0	0	0	0	0	0	0	0	0	0	0	0
2007	SWFSC	138	159	15	6/8/2007	87	shallow	38.17849935	-123.1759928	167	167	PointReyes	Reyes	0	0	0	0	0	0	0	0	0	0	0	0	0	0	0	0	0	0	0	0	0	0	0	0	0	0	0	0	0	0	0	0	0	0	0	0
2007	SWFSC	139	159	15	6/8/2007	75	shallow	36.66400146	-121.9546712	112	112	MontereyInside	Monterey	0	0	0	0	0	0	0	0	0	0	0	0	0	0	0	0	0	0	0	0	0	0	0	0	0	0	0	0	0	0	0	0	0	0	0	0
2007	SWFSC	140	159	15	6/8/2007	37	shallow	36.64350179	-121.8691732	111	111	MontereyInside	Monterey	0	0	0	0	0	0	0	0	0	0	0	0	0	0	0	0	0	0	0	0	0	0	0	0	0	0	0	0	0	0	0	0	0	0	0	0
2007	SWFSC	141	159	15	6/8/2007	90	shallow	36.69633382	-121.8948405	115	115	MontereyInside	Monterey	0	0	0	0	0	0	0	0	0	0	0	0	0	0	0	0	0	0	0	0	0	0	0	0	0	0	0	0	0	0	0	0	0	0	0	0
2007	SWFSC	142	160	16	6/9/2007	350	deep	36.7319987	-121.995166	116	116	MontereyInside	Monterey	0	0	0	0	0	0	0	0	0	0	0	0	0	0	0	0	0	0	0	0	0	0	0	0	0	0	0	0	0	0	0	0	0	0	0	0
2007	SWFSC	143	160	16	6/9/2007	80	shallow	36.76333415	-121.8608398	114	114	MontereyInside	Monterey	0	0	0	0	0	0	0	0	0	0	0	0	0	0	0	0	0	0	0	0	0	0	0	0	0	0	0	0	0	0	0	0	0	0	0	0
2007	SWFSC	144	160	16	6/9/2007	89	shallow	36.82483317	-121.9498372	119	119	MontereyInside	Monterey	0	0	0	0	0	0	0	0	0	0	0	0	0	0	0	0	0	0	0	0	0	0	0	0	0	0	0	0	0	0	0	0	0	0	0	0
2007	SWFSC	159	163	16	6/12/2007	563	deep	35.70100098	-121.510498	443	443	PiedrasBlancas	Conception	0	0	0	0	0	0	0	0	0	0	0	0	0	0	0	0	0	0	0	0	0	0	0	0	0	0	0	0	0	0	0	0	0	0	0	0
2007	SWFSC	160	163	16	6/12/2007	167	deep	35.71116536	-121.4424967	442	442	PiedrasBlancas	Conception	0	0	0	0	0	0	0	0	0	0	0	0	0	0	0	0	0	0	0	0	0	0	0	0	0	0	0	0	0	0	0	0	0	0	0	0
2007	SWFSC	161	163	16	6/12/2007	60	shallow	35.70500081	-121.3830078	441	441	PiedrasBlancas	Conception	0	0	0	0	0	0	0	0	0	0	0	0	0	0	0	0	0	0	0	0	0	0	0	0	0	0	0	0	0	0	0	0	0	0	0	0
2007	SWFSC	162	163	16	6/12/2007	543	deep	35.01000163	-121.1223307	495	495	PointSal	Conception	0	0	0	0	0	0	0	0	0	0	0	0	0	0	0	0	0	0	0	0	0	0	0	0	0	0	0	0	0	0	0	0	0	0	0	0
2007	SWFSC	163	163	16	6/12/2007	400	deep	35.00666504	-120.9779948	494	494	PointSal	Conception	0	0	0	0	0	0	0	0	0	0	0	0	0	0	0	0	0	0	0	0	0	0	0	0	0	0	0	0	0	0	0	0	0	0	0	0
2007	SWFSC	164	164	16	6/13/2007	192	deep	35.00733236	-120.8956706	493	493	PointSal	Conception	0	0	0	0	0	0	0	0	0	0	0	0	0	0	0	0	0	0	0	0	0	0	0	0	0	0	0	0	0	0	0	0	0	0	0	0
2007	SWFSC	165	164	16	6/13/2007	94	shallow	35.01450195	-120.8071615	492	492	PointSal	Conception	0	0	0	0	0	0	0	0	0	0	0	0	0	0	0	0	0	0	0	0	0	0	0	0	0	0	0	0	0	0	0	0	0	0	0	0
2007	SWFSC	166	164	16	6/13/2007	55	shallow	35.00516764	-120.7490072	491	491	PointSal	Conception	0	0	0	0	0	0	0	0	0	0	0	0	0	0	0	0	0	0	0	0	0	0	0	0	0	0	0	0	0	0	0	0	0	0	0	0
2007	SWFSC	167	164	16	6/13/2007	159	shallow	34.07583415	-120.5810059	424	424	SanMiguel	NCI	0	0	0	0	0	0	0	0	0	0	0	0	0	0	0	0	0	0	0	0	0	0	0	0	0	0	0	0	0	0	0	0	0	0	0	0
2007	SWFSC	168	164	16	6/13/2007	120	shallow	34.17983398	-120.4698405	423	423	SanMiguel	NCI	0	0	0	0	0	0	0	0	0	0	0	0	0	0	0	0	0	0	0	0	0	0	0	0	0	0	0	0	0	0	0	0	0	0	0	0
2007	SWFSC	169	165	16	6/14/2007	355	deep	34.31616618	-120.2875	422	422	SanMiguel	NCI	0	0	0	0	0	0	0	0	0	0	0	1	0	0	0	0	0	0	0	0	0	0	0	0	0	0	0	0	0	0	0	0	0	0	0	1
2007	SWFSC	170	165	16	6/14/2007	75	shallow	34.42583415	-120.2138346	421	421	SanMiguel	NCI	0	0	0	0	0	0	0	0	0	0	0	1	0	0	0	0	0	0	0	0	0	0	0	0	0	0	0	0	0	0	0	0	0	0	0	1
2007	SWFSC	171	165	16	6/14/2007	886	deep	33.68216553	-119.2756673	411	411	SanNicolas	NCI	0	0	0	0	0	0	0	0	0	0	4	0	0	0	0	0	0	0	0	0	0	0	0	0	0	0	1	0	0	0	0	0	0	0	0	5
2007	SWFSC	172	165	16	6/14/2007	1836	deep	33.59383138	-119.4311686	412	412	SanNicolas	NCI	0	0	0	0	0	0	1	0	0	0	1	0	0	0	0	0	0	0	0	0	0	0	0	0	0	0	1	0	0	0	0	0	0	0	0	3
2007	SWFSC	173	166	16	6/15/2007	769	deep	33.49600016	-119.5896647	413	413	SanNicolas	NCI	0	1	0	0	0	0	0	0	0	0	0	0	0	0	0	0	0	0	0	0	0	0	0	0	0	0	0	0	0	1	0	0	0	0	0	2
2007	SWFSC	174	166	16	6/15/2007	107	shallow	33.39650065	-119.7555013	414	414	SanNicolas	NCI	0	0	0	0	0	0	0	0	0	0	0	1	0	0	0	0	0	0	0	0	0	0	0	0	0	0	0	0	0	0	0	0	0	0	1	2
2007	SWFSC	175	166	16	6/15/2007	541	deep	32.71966553	-119.0529948	404	404	SanClemente	SCI	0	0	0	0	0	0	59	0	0	0	46	168	0	0	3	0	0	0	3	0	0	0	0	0	1	0	4	0	0	6	0	23	9	0	22	344
2007	SWFSC	176	166	16	6/15/2007	1408	deep	32.70666504	-118.7631673	403	403	SanClemente	SCI	0	0	0	0	0	0	24	0	0	0	94	50	1	0	1	0	0	0	2	0	0	0	0	0	1	0	2	0	0	1	0	66	1	0	31	274
2007	SWFSC	177	167	16	6/16/2007	528	deep	32.7168335	-118.4718262	402	402	SanClemente	SCI	0	0	0	0	0	0	13	0	0	0	156	29	0	0	0	0	0	0	0	0	0	0	0	0	2	0	3	0	0	1	0	50	0	0	114	368
2007	SWFSC	178	167	16	6/16/2007	1536	deep	32.71649984	-118.2043294	401	401	SanClemente	SCI	0	0	0	0	0	0	25	0	0	0	372	283	0	0	0	0	0	0	2	0	0	0	0	0	4	0	24	0	0	3	0	197	4	0	14	928
2007	SWFSC	179	167	16	6/16/2007	775	deep	33.01283366	-117.7518392	481	481	SanDiego	SCI	0	0	0	0	0	0	14	0	0	0	27	19	0	0	3	0	0	0	0	0	0	0	0	0	3	0	1	0	0	1	0	3	1	0	54	126
2007	SWFSC	180	167	16	6/16/2007	860	deep	32.92333171	-117.5935059	482	482	SanDiego	SCI	0	1	0	0	0	0	0	0	0	0	0	4	0	0	0	0	0	0	0	0	0	0	0	0	1	0	0	0	0	0	0	0	0	0	0	6
2007	SWFSC	181	168	16	6/17/2007	588	deep	32.83066813	-117.4279948	483	483	SanDiego	SCI	0	0	0	0	0	0	0	0	0	0	0	4	0	0	1	0	0	0	2	0	0	0	0	1	1	0	0	0	0	0	0	1	1	0	0	11
2007	SWFSC	182	168	16	6/17/2007	100	shallow	32.72316488	-117.3389974	484	484	SanDiego	SCI	0	0	0	0	0	0	0	0	0	0	0	0	0	0	0	0	0	0	0	0	0	0	0	0	0	0	0	0	0	0	0	1	2	0	0	3
2008	PWCC	1	128	12	5/7/2008	97	shallow	44.5125	-124.5121745	521	682	Newport	Newport	0	0	0	0	0	0	0	0	0	0	0	0	0	0	0	0	0	0	0	0	0	0	0	0	0	0	0	0	0	0	0	0	0	0	0	0
2008	PWCC	2	128	12	5/7/2008	137	shallow	44.51633301	-124.5755046	683	683	Newport	Newport	0	0	0	0	0	0	0	0	0	0	0	0	0	0	0	0	0	0	0	0	0	0	0	0	0	0	0	0	0	0	0	0	0	0	0	0
2008	PWCC	3	128	12	5/7/2008	194	deep	44.52666829	-124.6206706	522	683	Newport	Newport	0	0	0	0	0	0	0	0	0	0	0	0	0	0	0	0	0	0	0	0	0	0	0	0	0	0	0	0	0	0	0	0	0	0	0	0
2008	PWCC	4	129	12	5/8/2008	379	deep	44.52399902	-124.747168	523	684	Newport	Newport	0	0	0	0	0	0	0	0	0	0	0	0	0	0	0	0	0	0	0	0	0	0	0	0	0	0	0	0	0	0	0	0	0	0	0	0
2008	PWCC	5	129	12	5/8/2008	552	deep	44.5	-124.9299967	524	686	Newport	Newport	0	0	0	0	0	0	0	0	0	0	0	0	0	0	0	0	0	0	0	0	0	0	0	0	0	0	0	0	0	0	0	0	0	0	0	0
2008	PWCC	6	129	12	5/8/2008	699	deep	44.00817057	-124.9763346	674	674	HecetaHead	Heceta	0	0	0	0	0	0	0	0	0	0	0	0	0	0	0	0	0	0	0	0	0	0	0	0	0	0	0	0	0	0	0	0	0	0	0	0
2008	PWCC	7	129	12	5/8/2008	390	deep	43.99266764	-124.9611654	674	674	HecetaHead	Heceta	0	0	0	0	0	0	0	0	0	0	0	0	0	0	0	0	0	0	0	0	0	0	0	0	0	0	0	0	0	0	0	0	0	0	0	0
2008	PWCC	8	129	12	5/8/2008	210	deep	43.98317057	-124.9481608	674	674	HecetaHead	Heceta	0	0	0	0	0	0	0	0	0	0	0	0	0	0	0	0	0	0	0	0	0	0	0	0	0	0	0	0	0	0	0	0	0	0	0	0
2008	PWCC	9	130	13	5/9/2008	91	shallow	43.975	-124.8916667	674	674	HecetaHead	Heceta	0	0	0	0	0	0	0	0	0	0	0	0	0	0	0	0	0	0	0	0	0	0	0	0	0	0	0	0	0	0	0	0	0	0	0	0
2008	PWCC	10	130	13	5/9/2008	135	shallow	43.95599772	-124.8301595	673	673	HecetaHead	Heceta	0	0	0	0	0	0	0	0	0	0	0	0	0	0	0	0	0	0	0	0	0	0	0	0	0	0	0	0	0	0	0	0	0	0	0	0
2008	PWCC	11	130	13	5/9/2008	574	deep	43.55333659	-124.7490072	504	665	CoosBay	Heceta	0	0	0	0	0	0	0	0	0	0	0	0	0	0	0	0	0	0	0	0	0	0	0	0	0	0	0	0	0	0	0	0	0	0	0	0
2008	PWCC	12	130	13	5/9/2008	377	deep	43.52233073	-124.6634928	503	664	CoosBay	Heceta	0	0	0	0	0	0	0	0	0	0	0	0	0	0	0	0	0	0	0	0	0	0	0	0	0	0	0	0	0	0	0	0	0	0	0	0
2008	PWCC	13	130	13	5/9/2008	101	shallow	43.46133626	-124.4088379	661	661	CoosBay	Heceta	0	0	0	0	0	0	0	0	0	0	0	0	0	0	0	0	0	0	0	0	0	0	0	0	0	0	0	0	0	0	0	0	0	0	0	0
2008	PWCC	14	130	13	5/9/2008	134	shallow	43.46666667	-124.5366699	502	663	CoosBay	Heceta	0	0	0	0	0	0	0	0	0	0	0	0	0	0	0	0	0	0	0	0	0	0	0	0	0	0	0	0	0	0	0	0	0	0	0	0
2008	PWCC	15	130	13	5/9/2008	190	deep	43.42999674	-124.6235026	663	663	CoosBay	Heceta	0	0	0	0	0	0	0	0	0	0	0	0	0	0	0	0	0	0	0	0	0	0	0	0	0	0	0	0	0	0	0	0	0	0	0	0
2008	PWCC	16	131	13	5/10/2008	613	deep	43.0553304	-124.9193359	654	654	Bandon	Blanco	0	0	0	0	0	0	0	0	0	0	0	0	0	0	0	0	0	0	0	0	0	0	0	0	0	0	0	0	0	0	0	0	0	0	0	0
2008	PWCC	17	131	13	5/10/2008	422	deep	43.02966309	-124.8916667	653	653	Bandon	Blanco	0	0	0	0	0	0	0	0	0	1	0	0	0	0	0	0	0	0	0	0	0	0	0	0	0	0	0	0	0	0	0	0	0	0	0	1
2008	PWCC	18	131	13	5/10/2008	212	deep	42.99833171	-124.854834	653	653	Bandon	Blanco	0	0	0	0	0	0	0	0	0	0	0	0	0	0	0	0	0	0	0	0	0	0	0	0	0	0	0	0	0	0	0	0	0	0	0	0
2008	PWCC	19	131	13	5/10/2008	137	shallow	42.94249674	-124.7138346	652	652	Bandon	Blanco	0	0	0	0	0	0	0	0	0	0	0	0	0	0	0	0	0	0	0	0	0	0	0	0	0	0	0	0	0	0	0	0	0	0	0	0
2008	PWCC	20	131	13	5/10/2008	95	shallow	42.92749837	-124.6558268	651	651	Bandon	Blanco	0	0	0	0	0	0	0	0	0	0	0	0	0	0	0	0	0	0	0	0	0	0	0	0	0	0	0	0	0	0	0	0	0	0	0	0
2008	PWCC	21	132	13	5/11/2008	554	deep	42.55266927	-124.8213379	643	643	GoldBeach	Blanco	0	0	0	0	0	0	0	0	0	0	0	0	0	0	0	0	0	0	0	0	0	0	0	0	0	0	0	0	0	0	0	0	0	0	0	0
2008	PWCC	22	132	13	5/11/2008	375	deep	42.53500163	-124.7799967	643	643	GoldBeach	Blanco	0	0	0	0	0	0	0	0	0	0	0	0	0	0	0	0	0	0	0	0	0	0	0	0	0	0	0	0	0	0	0	0	0	0	0	0
2008	PWCC	23	132	13	5/11/2008	58	shallow	42.54333496	-124.5220052	641	641	GoldBeach	Blanco	0	0	0	0	0	0	0	0	0	0	0	0	0	0	0	0	0	0	0	0	0	0	0	0	0	0	0	0	0	0	0	0	0	0	0	0
2008	PWCC	23	132	13	5/11/2008	185	deep	42.52299805	-124.7101725	642	642	GoldBeach	Blanco	0	0	0	0	0	0	0	0	0	0	0	0	0	0	0	0	0	0	0	0	0	0	0	0	0	0	0	0	0	0	0	0	0	0	0	0
2008	PWCC	24	132	13	5/11/2008	128	shallow	42.50483398	-124.6928385	642	642	GoldBeach	Blanco	0	0	0	0	0	0	0	0	0	0	0	0	0	0	0	0	0	0	0	0	0	0	0	0	0	0	0	0	0	0	0	0	0	0	0	0
2008	PWCC	25	132	13	5/11/2008	99	shallow	42.47716471	-124.6303385	641	641	GoldBeach	Blanco	0	0	0	0	0	0	0	0	0	0	0	0	0	0	0	0	0	0	0	0	0	0	0	0	0	0	0	0	0	0	0	0	0	0	0	0
2008	PWCC	26	132	13	5/11/2008	591	deep	42.01116536	-124.6860026	634	634	Brookings	Blanco	0	0	0	0	0	0	0	0	0	0	0	0	0	0	0	0	0	0	0	0	0	0	0	0	0	0	0	0	0	0	0	0	0	0	0	0
2008	PWCC	27	132	13	5/11/2008	373	deep	42.00066732	-124.6121745	633	633	Brookings	Blanco	0	0	0	0	0	0	0	0	0	0	0	0	0	0	0	0	0	0	0	0	0	0	0	0	0	0	0	0	0	0	0	0	0	0	0	0
2008	PWCC	28	132	13	5/11/2008	201	deep	41.99783529	-124.5861654	633	633	Brookings	Blanco	0	0	0	0	0	0	0	0	0	0	0	0	0	0	0	0	0	0	0	0	0	0	0	0	0	0	0	0	0	0	0	0	0	0	0	0
2008	PWCC	29	133	13	5/12/2008	139	shallow	42.01583659	-124.547998	632	632	Brookings	Blanco	0	0	0	0	0	0	0	0	0	0	0	0	0	0	0	0	0	0	0	0	0	0	0	0	0	0	0	0	0	0	0	0	0	0	0	0
2008	PWCC	30	133	13	5/12/2008	95	shallow	42.03283691	-124.4461589	631	631	Brookings	Blanco	0	0	0	0	0	0	0	0	0	0	0	0	0	0	0	0	0	0	0	0	0	0	0	0	0	0	0	0	0	0	0	0	0	0	0	0
2008	PWCC	31	133	13	5/12/2008	95	shallow	42.54966634	-124.3688314	641	641	GoldBeach	Blanco	0	0	0	0	0	0	0	0	0	0	0	0	0	0	0	0	0	0	0	0	0	0	0	0	0	0	0	0	0	0	0	0	0	0	0	0
2008	PWCC	32	133	13	5/12/2008	130	shallow	41.51083171	-124.447168	623	623	FlintRockHead	Mendocino	0	0	0	0	0	0	0	0	0	0	0	0	0	0	0	0	0	0	0	0	0	0	0	0	0	0	0	0	0	0	0	0	0	0	0	0
2008	PWCC	33	133	13	5/12/2008	190	deep	41.48649902	-124.4856608	623	623	FlintRockHead	Mendocino	0	0	0	0	0	0	0	0	0	0	0	0	0	0	0	0	0	0	0	0	0	0	0	0	0	0	0	0	0	0	0	0	0	0	0	0
2008	PWCC	34	134	13	5/13/2008	300	deep	41.46900228	-124.5084961	623	623	FlintRockHead	Mendocino	0	0	0	0	0	0	0	0	0	0	0	0	0	0	0	0	0	0	0	0	0	0	0	0	0	0	0	0	0	0	0	0	0	0	0	0
2008	PWCC	35	134	13	5/13/2008	598	deep	42.47016602	-124.5446615	641	641	GoldBeach	Blanco	0	0	0	0	0	0	0	0	0	0	0	0	0	0	0	0	0	0	0	0	0	0	0	0	0	0	0	0	0	0	0	0	0	0	0	0
2008	PWCC	36	134	13	5/13/2008	594	deep	41.06266276	-124.4713379	613	613	TrinidadHead	Mendocino	0	0	0	0	0	0	0	0	0	0	0	0	0	0	0	0	0	0	0	0	0	0	0	0	0	0	0	0	0	0	0	0	0	0	0	0
2008	PWCC	37	134	13	5/13/2008	377	deep	41.04099935	-124.417334	612	612	TrinidadHead	Mendocino	0	0	0	0	0	0	0	0	0	0	0	0	0	0	0	0	0	0	0	0	0	0	0	0	0	0	0	0	0	0	0	0	0	0	0	0
2008	PWCC	38	134	13	5/13/2008	93	shallow	40.98933512	-124.2976725	611	611	TrinidadHead	Mendocino	0	0	0	0	0	0	0	0	0	0	0	0	0	0	0	0	0	0	0	0	0	0	0	0	0	0	0	0	0	0	0	0	0	0	0	0
2008	PWCC	39	134	13	5/13/2008	126	shallow	40.97566732	-124.342334	612	612	TrinidadHead	Mendocino	0	0	0	0	0	0	0	0	0	0	0	0	0	0	0	0	0	0	0	0	0	0	0	0	0	0	0	0	0	0	0	0	0	0	0	0
2008	PWCC	40	134	13	5/13/2008	183	deep	40.95633138	-124.3851725	612	612	TrinidadHead	Mendocino	0	0	0	0	0	0	0	0	0	0	0	0	0	0	0	0	0	0	0	0	0	0	0	0	0	0	0	0	0	0	0	0	0	0	0	0
2008	PWCC	41	135	13	5/14/2008	711	deep	40.5831665	-124.6994954	603	603	FalseCape	Mendocino	0	0	0	0	0	0	0	0	0	0	0	0	0	0	0	0	0	0	0	0	0	0	0	0	0	0	0	0	0	0	0	0	0	0	0	0
2008	PWCC	42	135	13	5/14/2008	390	deep	40.55749919	-124.6970052	603	603	FalseCape	Mendocino	0	0	0	0	0	0	0	0	0	0	0	0	0	0	0	0	0	0	0	0	0	0	0	0	0	0	0	0	0	0	0	0	0	0	0	0
2008	PWCC	43	135	13	5/14/2008	207	deep	40.53016764	-124.6621745	602	602	FalseCape	Mendocino	0	0	0	0	0	0	0	0	0	0	0	0	0	0	0	0	0	0	0	0	0	0	0	0	0	0	0	0	0	0	0	0	0	0	0	0
2008	PWCC	44	135	13	5/14/2008	135	shallow	40.53283285	-124.6046712	602	602	FalseCape	Mendocino	0	0	0	0	0	0	0	0	0	1	0	0	0	0	0	0	0	0	0	0	0	0	0	0	0	0	0	0	0	0	0	0	0	0	0	1
2008	PWCC	45	135	13	5/14/2008	91	shallow	40.53416748	-124.5503255	601	601	FalseCape	Mendocino	0	0	0	0	0	0	0	0	0	0	0	0	0	0	0	0	0	0	0	0	0	0	0	0	0	0	0	0	0	0	0	0	0	0	0	0
2008	PWCC	46	136	13	5/15/2008	792	deep	40.01066488	-124.295166	593	593	ShelterCove	Navarro	0	0	0	0	0	0	0	0	0	0	0	0	0	0	0	0	0	0	0	0	0	0	0	0	0	0	0	0	0	0	0	0	0	0	0	0
2008	PWCC	47	136	13	5/15/2008	326	deep	40.02583415	-124.2241699	592	592	ShelterCove	Navarro	0	0	0	0	0	0	0	0	0	0	0	0	0	0	0	0	0	0	0	0	0	0	0	0	0	0	0	0	0	0	0	0	0	0	0	0
2008	PWCC	48	137	13	5/16/2008	212	deep	39.975	-124.1958333	592	592	ShelterCove	Navarro	0	0	0	0	0	0	0	0	0	0	0	0	0	0	0	0	0	0	0	0	0	0	0	0	0	0	0	0	0	0	0	0	0	0	0	0
2008	PWCC	49	137	13	5/16/2008	132	shallow	39.97816569	-124.1625	592	592	ShelterCove	Navarro	0	0	0	0	0	0	0	0	0	0	0	0	0	0	0	0	0	0	0	0	0	0	0	0	0	0	0	0	0	0	0	0	0	0	0	0
2008	PWCC	50	137	13	5/16/2008	91	shallow	39.98566488	-124.1378255	591	591	ShelterCove	Navarro	0	0	0	0	0	0	0	0	0	0	0	0	0	0	0	0	0	0	0	0	0	0	0	0	0	0	0	0	0	0	0	0	0	0	0	0
2008	PWCC	51	137	13	5/16/2008	265	deep	39.83433431	-124.1093262	473	473	Delgada	Navarro	0	0	0	0	0	0	0	0	0	0	0	0	0	0	0	0	0	0	0	0	0	0	0	0	0	0	0	0	0	0	0	0	0	0	0	0
2008	PWCC	52	137	13	5/16/2008	80	shallow	39.52483317	-123.8415039	4036	8999	Navarro	Navarro	0	0	0	0	0	0	0	0	0	0	0	0	0	0	0	0	0	0	0	0	0	0	0	0	0	0	0	0	0	0	0	0	0	0	0	0
2008	PWCC	53	137	13	5/16/2008	124	shallow	39.49433187	-123.9151693	4036	8999	Navarro	Navarro	0	0	0	0	0	0	0	0	0	0	0	0	0	0	0	0	0	0	0	0	0	0	0	0	0	0	0	0	0	0	0	0	0	0	0	0
2008	PWCC	54	137	13	5/16/2008	177	deep	39.48016764	-123.9638346	4036	9992	Navarro	Navarro	0	0	0	0	0	0	0	0	0	0	0	0	0	0	0	0	0	0	0	0	0	0	0	0	0	0	0	0	0	0	0	0	0	0	0	0
2008	PWCC	55	137	13	5/16/2008	382	deep	39.46083171	-123.9889974	4036	9992	Navarro	Navarro	0	0	0	0	0	0	0	0	0	0	0	0	0	0	0	0	0	0	0	0	0	0	0	0	0	0	0	0	0	0	0	0	0	0	0	0
2008	PWCC	56	138	13	5/17/2008	560	deep	39.45	-124.0328288	4036	9992	Navarro	Navarro	0	0	0	0	0	0	0	0	0	0	0	0	0	0	0	0	0	0	0	0	0	0	0	0	0	0	0	0	0	0	0	0	0	0	0	0
2008	PWCC	57	138	13	5/17/2008	726	deep	39.07166748	-124.0141602	197	197	Navarro	Navarro	0	0	0	0	0	0	0	0	0	0	0	0	0	1	0	0	0	0	0	0	0	0	0	0	0	0	0	0	0	0	0	0	0	0	0	1
2008	PWCC	58	138	13	5/17/2008	395	deep	39.03850098	-123.9703288	197	197	Navarro	Navarro	0	0	0	0	0	0	0	0	0	0	0	0	0	0	0	0	0	0	0	0	0	0	0	0	0	0	0	0	0	0	0	0	0	0	0	0
2008	PWCC	59	138	13	5/17/2008	181	deep	39.01599935	-123.9384928	197	197	Navarro	Navarro	0	0	0	0	0	0	0	1	0	0	0	0	0	0	0	0	0	0	0	0	0	0	0	0	0	0	0	0	0	0	0	0	0	0	0	1
2008	PWCC	60	138	13	5/17/2008	91	shallow	38.97866618	-123.809668	196	196	Navarro	Navarro	0	0	0	0	0	0	0	0	0	0	0	0	0	1	0	0	0	0	0	0	0	0	0	0	0	0	0	0	0	0	0	0	0	0	0	1
2008	PWCC	61	138	13	5/17/2008	124	shallow	38.95416667	-123.8875	196	196	Navarro	Navarro	0	0	0	0	0	0	0	0	0	0	0	0	0	0	0	0	0	0	0	0	0	0	0	0	0	0	0	0	0	0	0	0	0	0	0	0
2008	PWCC	62	139	13	5/18/2008	1006	deep	38.47616781	-123.7185059	454	454	FortRoss	Reyes	0	0	0	4	0	0	0	1	2	1	0	0	0	0	0	0	0	0	2	0	0	0	0	0	0	0	0	0	0	0	0	0	0	0	0	10
2008	PWCC	63	139	13	5/18/2008	470	deep	38.46783447	-123.6481608	187	187	FortRoss	Reyes	0	0	0	0	0	0	0	0	0	0	0	0	0	0	0	0	0	0	0	0	0	0	0	0	0	0	0	0	0	0	0	0	0	0	0	0
2008	PWCC	64	139	13	5/18/2008	216	deep	38.48333333	-123.5943359	187	187	FortRoss	Reyes	0	0	0	0	0	0	0	0	0	0	0	0	0	0	0	0	0	0	0	0	0	0	0	0	0	0	0	0	0	0	0	0	0	0	0	0
2008	PWCC	65	139	13	5/18/2008	137	shallow	38.4875	-123.4866699	186	186	FortRoss	Reyes	0	0	0	0	0	0	0	0	0	0	0	0	0	0	0	0	0	0	0	1	0	0	0	0	0	0	0	0	0	0	0	0	0	0	0	1
2008	PWCC	66	139	13	5/18/2008	57	shallow	38.46599935	-123.2296712	183	183	FortRoss	Reyes	0	0	0	0	0	0	0	0	1	0	0	0	0	0	0	0	0	0	0	0	0	0	0	0	0	0	0	0	0	0	0	0	0	0	0	1
2008	PWCC	67	139	13	5/18/2008	91	shallow	38.46899821	-123.3061686	452	452	FortRoss	Reyes	0	0	0	0	0	0	0	0	0	0	0	0	0	0	0	0	0	0	0	0	0	0	0	0	0	0	0	0	0	0	0	0	0	0	0	0
2008	PWCC	68	140	14	5/19/2008	589	deep	38.15416667	-123.5271647	172	172	PointReyes	Reyes	0	0	0	0	0	0	0	5	2	0	0	0	0	0	0	0	1	0	1	2	0	0	0	0	0	0	0	0	0	0	0	0	0	0	0	11
2008	PWCC	69	140	14	5/19/2008	401	deep	38.1418335	-123.4775065	171	171	PointReyes	Reyes	0	0	0	0	0	0	0	1	0	1	0	0	0	0	0	0	0	0	1	1	0	0	0	0	0	1	0	0	0	0	0	0	0	0	0	5
2008	PWCC	70	140	14	5/19/2008	230	deep	38.10399984	-123.3889974	170	170	PointReyes	Reyes	0	0	0	0	0	0	0	0	0	0	0	0	0	0	0	0	0	0	0	2	0	0	0	0	0	0	0	0	0	0	0	0	0	0	1	3
2008	PWCC	71	140	14	5/19/2008	128	shallow	38.07883301	-123.2986654	1045	9994	PointReyes	Reyes	0	0	0	0	0	0	0	0	0	0	0	1	0	0	0	0	0	0	0	1	0	0	0	0	0	0	0	0	0	0	0	0	0	0	0	2
2008	PWCC	72	140	14	5/19/2008	101	shallow	38.02166748	-123.185498	1046	9993	PointReyes	Reyes	0	0	0	0	0	0	0	0	0	1	0	0	0	0	0	0	0	0	0	0	0	0	0	0	0	0	0	0	0	0	0	0	0	0	0	1
2008	PWCC	73	140	14	5/19/2008	757	deep	37.49833171	-123.0683268	1029	9996	GulfFarallones	Farallones	0	0	0	0	0	0	0	0	0	0	0	0	0	0	0	0	0	0	1	1	0	0	0	0	0	0	0	0	0	0	0	0	0	0	0	2
2008	PWCC	74	140	14	5/19/2008	417	deep	37.48500163	-123.0113281	1029	9996	GulfFarallones	Farallones	0	0	0	0	0	0	0	1	1	0	0	0	0	0	0	0	0	0	0	0	0	0	0	0	0	1	0	0	0	0	0	0	0	0	0	3
2008	PWCC	75	140	14	5/19/2008	238	deep	37.47349854	-122.9514974	1029	9996	GulfFarallones	Farallones	0	0	0	0	0	0	0	1	0	0	0	0	0	0	0	0	0	0	1	0	0	0	0	0	0	0	0	0	0	0	0	0	0	0	0	2
2008	PWCC	76	140	14	5/19/2008	123	shallow	37.45	-122.8753255	1026	9996	GulfFarallones	Farallones	0	0	0	0	0	0	0	0	0	0	0	0	0	0	0	0	0	0	0	0	0	0	0	0	0	0	0	0	0	0	0	0	0	0	0	0
2008	PWCC	77	141	14	5/20/2008	97	shallow	37.42883301	-122.8125	1026	9996	GulfFarallones	Farallones	0	0	0	0	0	0	0	0	0	0	0	0	0	0	0	0	0	0	0	0	0	0	0	0	0	0	0	0	0	0	0	0	0	0	0	0
2008	PWCC	78	141	14	5/20/2008	1019	deep	36.99066569	-122.7591634	127	127	Davenport	Monterey	0	0	0	0	0	0	0	0	0	0	0	0	0	1	0	0	0	0	0	0	0	0	0	0	0	0	0	0	0	0	0	0	0	0	0	1
2008	PWCC	79	141	14	5/20/2008	474	deep	37.98016764	-122.6003255	140	140	FarallonesOutside	Farallones	0	0	0	0	0	0	0	0	0	0	0	0	0	0	0	0	0	0	0	0	0	0	0	0	0	0	0	0	0	0	0	0	0	0	0	0
2008	PWCC	80	141	14	5/20/2008	567	deep	36.98783366	-122.4246745	125	125	Davenport	Monterey	0	0	0	0	0	0	0	0	0	1	0	0	0	0	0	0	0	0	0	0	0	0	0	0	0	0	0	0	0	0	0	0	0	0	0	1
2008	PWCC	81	141	14	5/20/2008	126	shallow	36.98500163	-122.3793294	124	124	Davenport	Monterey	0	0	0	0	0	0	0	1	0	1	0	0	0	0	0	0	0	0	0	0	0	0	0	0	0	0	0	0	0	0	0	0	0	0	0	2
2008	PWCC	82	142	14	5/21/2008	1646	deep	36.54250081	-122.1143392	110	110	MontereyOutside	Monterey	0	0	0	0	0	0	0	0	0	0	0	0	0	0	0	0	0	0	0	0	0	0	0	0	0	0	0	0	0	0	0	0	0	0	0	0
2008	PWCC	83	142	14	5/21/2008	823	deep	36.52100016	-122.0513346	109	109	MontereyOutside	Monterey	0	0	0	0	0	0	0	0	0	0	0	0	0	0	0	0	0	0	0	0	0	0	0	0	0	0	0	0	0	0	0	0	0	0	0	0
2008	PWCC	84	142	14	5/21/2008	293	deep	36.51183268	-122.0083333	109	9997	MontereyOutside	Monterey	0	0	0	0	0	0	0	0	0	0	0	0	0	0	0	0	0	0	0	0	0	0	0	0	0	0	0	0	0	0	0	0	0	0	0	0
2008	PWCC	85	142	14	5/21/2008	137	shallow	36.54433187	-121.9876628	109	109	MontereyOutside	Monterey	0	0	0	0	0	0	0	0	0	0	0	0	0	0	0	0	0	0	0	0	0	0	0	0	0	0	0	0	0	0	0	0	0	0	0	0
2008	PWCC	86	145	14	5/24/2008	57	shallow	39.13566488	-123.7650065	461	461	Navarro	Navarro	0	0	0	0	0	0	0	0	1	0	0	0	0	0	0	0	0	0	0	0	0	0	0	0	0	0	0	0	0	0	0	0	0	0	0	1
2008	PWCC	87	145	14	5/24/2008	110	shallow	39.13266602	-123.8461589	462	462	Navarro	Navarro	0	0	0	0	0	0	0	0	0	1	0	0	0	0	0	0	0	0	0	0	0	0	0	0	0	0	0	0	0	0	0	0	0	0	0	1
2008	PWCC	88	146	14	5/25/2008	433	deep	39.13266602	-123.9985026	463	463	Navarro	Navarro	0	0	0	0	0	0	0	0	0	0	0	0	0	0	0	0	0	0	0	1	0	0	0	0	0	0	0	0	0	0	0	0	0	0	0	1
2008	PWCC	89	146	14	5/25/2008	289	deep	39.13716634	-123.9676595	463	463	Navarro	Navarro	0	0	0	0	0	0	0	0	0	0	0	0	0	0	0	0	0	0	0	0	0	0	0	0	0	0	0	0	0	0	0	0	0	0	0	0
2008	PWCC	90	146	14	5/25/2008	218	deep	39.32683512	-123.9591634	203	203	Navarro	Navarro	0	0	0	0	0	0	0	0	0	0	0	0	0	0	0	0	0	0	0	0	0	0	0	0	0	0	0	0	0	0	0	0	0	0	0	0
2008	PWCC	91	146	14	5/25/2008	135	shallow	39.35749919	-123.9213379	203	203	Navarro	Navarro	0	0	0	0	0	0	0	0	0	0	0	0	0	0	0	0	0	0	0	0	0	0	0	0	0	0	0	0	0	0	0	0	0	0	0	0
2008	PWCC	92	146	14	5/25/2008	144	shallow	39.83833415	-124.0494954	473	473	Delgada	Navarro	0	0	0	0	0	0	0	0	0	0	0	0	0	0	0	0	0	0	0	0	0	0	0	0	0	0	0	0	0	0	0	0	0	0	0	0
2008	PWCC	93	146	14	5/25/2008	252	deep	39.82799886	-124.1011719	473	473	Delgada	Navarro	0	0	0	0	0	0	0	0	0	0	0	0	0	0	0	0	0	0	0	0	0	0	0	0	0	0	0	0	0	0	0	0	0	0	0	0
2008	PWCC	94	146	14	5/25/2008	508	deep	39.85050049	-124.1686686	473	473	Delgada	Navarro	0	0	0	0	0	0	0	0	6	6	0	0	0	11	0	0	0	0	0	11	0	0	0	0	0	0	0	0	0	0	0	0	0	0	23	57
2008	PWCC	95	147	14	5/26/2008	748	deep	39.93166504	-124.232666	592	592	ShelterCove	Navarro	0	0	0	0	0	0	0	17	13	0	0	0	0	9	0	0	0	0	0	4	0	0	0	0	0	9	0	0	0	0	0	0	0	0	0	52
2008	PWCC	109	153	15	6/1/2008	457	deep	47.03283691	-124.9898275	734	734	GraysHarbor	Columbia	0	0	0	0	0	0	0	0	0	0	0	0	0	0	0	0	0	0	0	0	0	0	0	0	0	0	0	0	0	0	0	0	0	0	0	0
2008	PWCC	110	153	15	6/1/2008	512	deep	47.01183268	-125.0014974	734	734	GraysHarbor	Columbia	0	0	0	0	0	0	0	0	0	0	0	0	0	0	0	0	0	0	0	0	0	0	0	0	0	0	0	0	0	0	0	0	0	0	0	0
2008	PWCC	111	153	15	6/1/2008	176	deep	46.98866374	-124.9706706	734	734	GraysHarbor	Columbia	0	0	0	0	0	0	0	0	0	0	0	0	0	0	0	0	0	0	1	1	0	0	0	0	0	0	0	0	0	0	0	0	0	0	0	2
2008	PWCC	112	154	15	6/2/2008	135	shallow	46.97000326	-124.7448405	732	732	GraysHarbor	Columbia	0	0	0	0	0	0	0	0	0	0	0	0	0	0	0	0	0	0	0	0	0	0	0	0	0	0	0	0	0	0	0	0	0	0	0	0
2008	PWCC	113	154	15	6/2/2008	95	shallow	46.9514974	-124.5921712	731	731	GraysHarbor	Columbia	0	0	0	0	0	0	0	0	0	0	0	0	0	0	0	0	0	0	0	0	0	0	0	0	0	0	0	0	0	0	0	0	0	0	0	0
2008	PWCC	114	154	15	6/2/2008	527	deep	46.53950195	-124.7083333	725	725	WillapaBay	Columbia	0	0	0	0	0	0	0	0	0	0	0	0	0	0	0	0	0	0	0	0	0	0	0	0	0	0	0	0	0	0	0	0	0	0	0	0
2008	PWCC	115	154	15	6/2/2008	395	deep	46.51000163	-124.5318359	723	723	WillapaBay	Columbia	0	0	0	0	0	0	0	0	0	0	0	0	0	0	0	0	0	0	0	0	0	0	0	0	0	0	0	0	0	0	0	0	0	0	0	0
2008	PWCC	116	155	15	6/3/2008	181	deep	46.49632975	-124.4976725	723	723	WillapaBay	Columbia	0	0	0	0	0	0	0	0	0	0	0	0	0	0	0	0	0	0	0	0	0	0	0	0	0	0	0	0	0	0	0	0	0	0	0	0
2008	PWCC	117	155	15	6/3/2008	143	shallow	46.49133301	-124.4790039	723	723	WillapaBay	Columbia	0	0	0	0	0	0	0	0	0	0	0	0	0	0	0	0	0	0	0	0	0	0	0	0	0	0	0	0	0	0	0	0	0	0	0	0
2008	PWCC	118	155	15	6/3/2008	95	shallow	46.49750163	-124.397998	722	722	WillapaBay	Columbia	0	0	0	0	0	0	0	0	0	0	0	0	0	0	0	0	0	0	0	0	0	0	0	0	0	0	0	0	0	0	0	0	0	0	0	0
2008	PWCC	119	155	15	6/3/2008	91	shallow	45.99416504	-124.1908366	710	710	ColumbiaRiver	Columbia	0	0	0	0	0	0	0	0	0	0	0	0	0	0	0	0	0	0	0	0	0	0	0	0	0	0	0	0	0	0	0	0	0	0	0	0
2008	PWCC	120	155	15	6/3/2008	137	shallow	45.97033691	-124.3558268	711	711	ColumbiaRiver	Columbia	0	0	0	0	0	0	0	0	0	0	0	0	0	0	0	0	0	0	0	0	0	0	0	0	0	0	0	0	0	0	0	0	0	0	0	0
2008	PWCC	121	156	15	6/4/2008	179	deep	45.97849935	-124.6231608	714	714	ColumbiaRiver	Columbia	0	0	0	0	0	0	0	0	0	0	0	0	0	0	0	0	0	0	0	0	0	0	0	0	0	0	0	0	0	0	0	0	0	0	0	0
2008	PWCC	122	156	15	6/4/2008	411	deep	45.9694987	-124.7441732	715	715	ColumbiaRiver	Columbia	0	0	0	0	0	0	0	0	0	0	0	0	0	0	0	0	0	0	0	0	0	0	0	0	0	0	0	0	0	0	0	0	0	0	0	0
2008	PWCC	123	156	15	6/4/2008	594	deep	45.93333333	-124.7771647	715	715	ColumbiaRiver	Columbia	0	0	0	0	0	0	0	0	0	0	0	0	0	0	0	0	0	0	0	0	0	0	0	0	0	0	0	0	0	0	0	0	0	0	0	0
2008	PWCC	124	156	15	6/4/2008	102	shallow	45.55650228	-124.1430013	701	701	Tillamook	Newport	0	0	0	0	0	0	0	0	0	0	0	0	0	0	0	0	0	0	0	0	0	0	0	0	0	0	0	0	0	0	0	0	0	0	0	0
2008	PWCC	125	156	15	6/4/2008	137	shallow	45.54150391	-124.2244954	702	702	Tillamook	Newport	0	0	0	0	0	0	0	0	0	0	0	0	0	0	0	0	0	0	0	1	0	0	0	0	0	0	0	0	0	0	0	0	0	0	0	1
2008	PWCC	126	157	15	6/5/2008	183	deep	45.51383464	-124.3610026	703	703	Tillamook	Newport	0	0	0	0	0	0	0	0	0	0	0	0	0	0	0	0	0	0	0	0	0	0	0	0	0	0	0	0	0	0	0	0	0	0	0	0
2008	PWCC	127	157	15	6/5/2008	364	deep	45.49616699	-124.4906738	704	704	Tillamook	Newport	0	0	0	0	0	0	0	0	0	0	0	0	0	0	0	0	0	0	0	0	0	0	0	0	0	0	0	0	0	0	0	0	0	0	0	0
2008	PWCC	128	157	15	6/5/2008	556	deep	45.47366536	-124.747168	706	706	Tillamook	Newport	0	0	0	0	0	0	0	0	0	0	0	0	0	0	0	0	0	0	0	0	0	0	0	0	0	0	0	0	0	0	0	0	0	0	0	0
2008	PWCC	129	157	15	6/5/2008	589	deep	44.99966634	-124.7493327	696	696	LincolnCity	Newport	0	0	0	0	0	0	0	0	0	0	0	0	0	0	0	0	0	0	0	0	0	0	0	0	0	0	0	0	0	0	0	0	0	0	0	0
2008	PWCC	130	157	15	6/5/2008	393	deep	44.98833008	-124.5009928	694	694	LincolnCity	Newport	0	0	0	0	0	0	0	0	0	0	0	0	0	0	0	0	0	0	0	0	0	0	0	0	0	0	0	0	0	0	0	0	0	0	0	0
2008	PWCC	131	158	15	6/6/2008	201	deep	44.98183594	-124.3669922	693	693	LincolnCity	Newport	0	0	0	0	0	0	0	0	0	0	0	0	0	0	0	0	0	0	0	0	0	0	0	0	0	0	0	0	0	0	0	0	0	0	0	0
2008	PWCC	132	158	15	6/6/2008	139	shallow	44.98183594	-124.2323405	692	692	LincolnCity	Newport	0	0	0	0	0	0	0	0	0	0	0	0	0	0	0	0	0	0	0	0	0	0	0	0	0	0	0	0	0	0	0	0	0	0	0	0
2008	PWCC	133	158	15	6/6/2008	95	shallow	44.96283366	-124.1493327	691	691	LincolnCity	Newport	0	0	0	0	0	0	0	0	0	0	0	0	0	0	0	0	0	0	0	0	0	0	0	0	0	0	0	0	0	0	0	0	0	0	0	0
2008	SWFSC	1	126	12	5/5/2008	238	deep	36.7401652	-121.9784993	116	116	MontereyInside	Monterey	0	0	0	0	0	0	0	0	0	0	0	0	0	0	0	0	0	0	0	0	0	0	0	0	0	1	0	0	0	0	0	0	0	0	0	1
2008	SWFSC	2	126	12	5/5/2008	91	shallow	36.7194987	-121.9465007	116	116	MontereyInside	Monterey	0	0	0	0	0	0	0	0	0	0	0	0	0	0	0	0	0	0	0	0	0	0	0	0	0	0	0	0	0	0	0	0	0	0	0	0
2008	SWFSC	3	126	12	5/5/2008	91	shallow	36.66316732	-121.9560059	112	112	MontereyInside	Monterey	0	0	0	0	0	0	0	0	0	0	0	0	0	0	0	0	0	0	0	0	0	0	0	0	0	0	0	0	0	0	0	0	0	0	0	0
2008	SWFSC	4	126	12	5/5/2008	1000	deep	36.77449951	-122.1661621	118	118	MontereyOutside	Monterey	0	0	0	0	0	0	0	0	0	0	0	0	0	0	0	0	0	0	0	0	0	0	0	0	0	0	0	0	0	0	0	0	0	0	0	0
2008	SWFSC	5	126	12	5/5/2008	1746	deep	36.70516764	-122.1171712	117	117	MontereyOutside	Monterey	0	0	0	0	0	0	0	0	0	0	0	0	0	0	0	0	0	0	0	0	0	0	0	0	0	0	0	0	0	0	0	0	0	0	0	0
2008	SWFSC	6	127	12	5/6/2008	2295	deep	36.57550049	-122.1811686	110	110	MontereyOutside	Monterey	0	0	0	0	0	0	0	0	1	0	0	0	0	0	0	0	0	0	0	0	0	0	0	0	0	0	0	0	0	0	0	0	0	0	0	1
2008	SWFSC	9	128	12	5/7/2008	165	deep	37.28016764	-122.8441732	133	133	Pescadero	Farallones	0	0	0	0	0	0	0	8	0	1	0	0	0	0	0	0	0	0	0	0	0	0	0	0	0	0	0	0	0	0	0	0	0	0	0	9
2008	SWFSC	10	129	12	5/8/2008	95	shallow	37.28116862	-122.6593262	132	132	Pescadero	Farallones	0	0	0	0	0	0	0	0	0	0	0	0	0	0	0	0	0	0	0	0	0	0	0	0	0	1	0	0	0	0	0	0	0	0	0	1
2008	SWFSC	11	129	12	5/8/2008	82	shallow	37.28649902	-122.5793294	131	131	Pescadero	Farallones	0	0	0	0	0	0	0	0	0	0	0	0	0	0	0	0	0	0	0	0	0	0	0	0	0	0	0	0	0	0	0	0	0	0	0	0
2008	SWFSC	12	131	13	5/10/2008	3390	deep	38.47700195	-124.0784993	455	455	FortRoss	Reyes	0	0	0	0	0	0	0	8	0	0	0	0	0	0	0	0	0	0	3	0	0	0	0	0	0	0	0	0	0	0	0	0	0	0	3	14
2008	SWFSC	13	132	13	5/11/2008	909	deep	38.46700033	-123.7093262	454	454	FortRoss	Reyes	0	0	0	1	0	0	0	46	5	0	0	0	0	2	0	0	1	0	3	11	0	0	0	0	0	1	0	0	0	0	0	0	0	0	1	71
2008	SWFSC	14	134	13	5/13/2008	57	shallow	37.80450033	-122.8913411	139	139	GulfFarallones	Farallones	0	0	0	0	0	0	0	0	0	0	0	0	0	0	0	0	0	0	0	0	0	0	0	0	0	0	0	0	0	0	0	0	0	0	0	0
2008	SWFSC	15	134	13	5/13/2008	57	shallow	37.8098348	-122.8963379	139	139	GulfFarallones	Farallones	0	0	0	0	0	0	0	0	0	0	0	0	0	0	0	0	0	0	0	0	0	0	0	0	0	0	0	0	0	0	0	0	0	0	0	0
2008	SWFSC	16	134	13	5/13/2008	57	shallow	37.72250163	-122.9288411	138	138	GulfFarallones	Farallones	0	0	0	0	0	0	0	0	0	0	0	0	0	0	0	0	0	0	0	0	0	0	0	0	0	0	0	0	0	0	0	0	2	0	0	2
2008	SWFSC	17	135	13	5/14/2008	57	shallow	37.72200114	-122.927002	138	138	GulfFarallones	Farallones	0	0	0	0	0	0	0	0	0	0	0	0	0	0	0	0	0	0	0	0	0	0	0	0	0	1	0	0	0	0	0	0	0	0	0	1
2008	SWFSC	18	135	13	5/14/2008	72	shallow	37.61566569	-122.8443359	237	237	GulfFarallones	Farallones	0	0	0	0	0	0	0	0	0	0	0	0	0	0	0	0	0	0	0	6	0	0	0	0	0	0	0	0	0	0	0	0	0	0	0	6
2008	SWFSC	19	135	13	5/14/2008	73	shallow	37.60683187	-122.8376628	237	237	GulfFarallones	Farallones	0	0	0	0	0	0	0	0	0	0	0	0	0	0	0	0	0	0	0	3	0	0	0	0	0	2	0	0	0	0	0	0	0	0	0	5
2008	SWFSC	20	135	13	5/14/2008	900	deep	36.99600016	-122.7748372	127	127	Davenport	Monterey	0	0	0	0	0	0	0	1	0	0	0	0	0	0	0	0	0	0	0	0	0	0	0	0	0	0	0	0	0	0	0	0	0	0	0	1
2008	SWFSC	21	135	13	5/14/2008	402	deep	36.99983317	-122.6041667	126	126	Davenport	Monterey	0	0	0	0	0	0	0	0	0	2	0	0	0	0	0	0	0	0	0	0	0	0	0	0	0	0	0	0	0	0	0	0	0	0	0	2
2008	SWFSC	22	136	13	5/15/2008	497	deep	36.98966471	-122.4361654	125	125	Davenport	Monterey	0	0	0	0	0	0	0	0	0	0	0	0	0	0	0	0	0	0	0	0	0	0	0	0	0	2	0	0	0	0	0	0	0	0	0	2
2008	SWFSC	23	136	13	5/15/2008	120	shallow	36.99049886	-122.3794922	124	124	Davenport	Monterey	0	0	0	0	0	0	0	0	0	0	0	0	0	0	0	0	0	0	0	0	0	0	0	0	0	0	0	0	0	0	0	0	0	0	0	0
2008	SWFSC	24	136	13	5/15/2008	1100	deep	35.70283203	-121.8786621	445	445	PiedrasBlancas	Conception	0	0	0	0	0	0	0	2	0	0	0	0	0	0	0	0	0	0	0	0	0	0	0	0	0	0	0	0	0	0	0	0	0	0	0	2
2008	SWFSC	25	136	13	5/15/2008	885	deep	35.72299805	-121.7075033	444	444	PiedrasBlancas	Conception	0	0	0	0	0	0	0	0	0	0	0	0	0	0	0	0	0	0	0	0	0	0	0	0	0	0	0	0	0	0	0	0	0	0	0	0
2008	SWFSC	26	137	13	5/16/2008	570	deep	35.71016846	-121.5235026	443	443	PiedrasBlancas	Conception	0	0	0	0	0	0	0	0	0	0	0	0	0	0	0	0	0	0	0	0	0	0	0	0	0	0	0	0	0	0	0	0	0	0	0	0
2008	SWFSC	27	137	13	5/16/2008	210	deep	35.70299886	-121.4351725	442	442	PiedrasBlancas	Conception	0	0	0	0	0	0	0	8	0	0	0	3	0	0	0	0	0	0	0	0	0	0	0	0	0	2	0	0	0	0	0	0	0	0	0	13
2008	SWFSC	28	137	13	5/16/2008	60	shallow	35.71350098	-121.3736654	441	441	PiedrasBlancas	Conception	2	0	0	0	0	0	0	2	0	0	0	2	0	0	0	0	0	0	0	0	0	0	0	0	0	2	0	0	0	0	0	0	0	0	0	8
2008	SWFSC	29	137	13	5/16/2008	1887	deep	33.92550049	-120.7358398	425	425	SanMiguel	NCI	0	0	0	0	0	0	0	0	0	0	0	0	0	0	0	0	0	0	0	0	0	0	0	0	0	0	0	0	0	0	0	0	0	0	0	0
2008	SWFSC	30	137	13	5/16/2008	159	shallow	34.07566732	-120.5863281	424	424	SanMiguel	NCI	0	0	0	0	0	0	0	0	0	0	0	0	0	0	0	0	0	0	0	0	0	0	0	0	0	0	2	0	0	0	0	0	0	0	0	2
2008	SWFSC	31	138	13	5/17/2008	120	shallow	34.18516846	-120.4761719	423	423	SanMiguel	NCI	1	0	0	0	3	0	0	0	0	0	0	5	0	0	0	0	0	0	0	0	0	0	0	0	0	1	146	0	0	0	0	0	0	0	0	156
2008	SWFSC	32	138	13	5/17/2008	360	deep	34.33716634	-120.3099935	422	422	SanMiguel	NCI	1	0	0	0	0	0	0	0	0	0	2	4	0	0	0	0	0	0	0	0	0	0	0	0	0	0	18	0	0	0	0	0	0	0	0	25
2008	SWFSC	33	138	13	5/17/2008	107	shallow	33.38716634	-119.7761719	414	414	SanNicolas	NCI	0	0	0	0	0	0	0	0	0	0	0	0	0	0	0	0	0	0	0	0	0	0	0	0	0	0	0	0	0	0	0	0	0	0	0	0
2008	SWFSC	34	138	13	5/17/2008	769	deep	33.49166667	-119.6099935	413	413	SanNicolas	NCI	0	0	0	0	0	0	0	0	0	0	0	0	0	0	0	0	0	0	0	0	0	0	0	0	0	0	0	0	0	0	0	0	0	0	0	0
2008	SWFSC	35	139	13	5/18/2008	1800	deep	33.59149984	-119.4720052	412	412	SanNicolas	NCI	0	0	0	0	0	0	0	0	0	0	0	0	0	0	0	0	0	0	0	0	0	0	0	0	0	0	0	0	0	0	0	0	0	0	0	0
2008	SWFSC	36	139	13	5/18/2008	900	deep	33.6875	-119.2908366	411	411	SanNicolas	NCI	0	0	0	0	0	0	0	0	0	0	0	0	0	0	0	0	0	0	0	0	0	0	0	0	0	0	0	0	0	0	0	0	0	0	0	0
2008	SWFSC	37	139	13	5/18/2008	547	deep	32.72950033	-119.0698405	404	404	SanClemente	SCI	0	0	0	0	0	0	0	0	0	0	0	0	0	0	0	0	0	0	0	0	0	0	0	0	0	0	0	0	0	0	0	0	0	0	0	0
2008	SWFSC	38	139	13	5/18/2008	1284	deep	32.71750081	-118.7494954	403	403	SanClemente	SCI	0	0	0	0	0	0	0	0	0	0	0	0	0	0	0	0	0	0	0	0	0	0	0	0	0	0	0	0	0	0	0	0	0	0	0	0
2008	SWFSC	39	140	14	5/19/2008	200	deep	32.71966553	-118.457666	402	402	SanClemente	SCI	0	0	0	0	0	0	0	0	0	0	0	0	0	0	0	0	0	0	0	0	0	0	0	0	0	0	0	0	0	0	0	1	0	0	0	1
2008	SWFSC	40	140	14	5/19/2008	1148	deep	32.72449951	-118.1841634	401	401	SanClemente	SCI	0	0	0	0	0	0	0	0	0	0	0	0	0	0	0	0	0	0	0	0	0	0	0	0	0	1	0	0	0	0	0	0	0	0	0	1
2008	SWFSC	41	140	14	5/19/2008	100	shallow	32.70883382	-117.3613281	484	484	SanDiego	SCI	0	0	0	0	0	0	0	0	0	0	0	0	0	0	0	0	0	0	0	0	0	0	0	0	0	0	0	0	0	0	0	0	0	0	0	0
2008	SWFSC	42	140	14	5/19/2008	574	deep	32.81933187	-117.4248372	483	483	SanDiego	SCI	0	0	0	0	0	0	0	0	0	0	0	0	0	0	0	0	0	0	0	0	0	0	0	0	0	0	0	0	0	0	0	0	0	0	0	0
2008	SWFSC	43	141	14	5/20/2008	859	deep	32.92383219	-117.5944987	482	482	SanDiego	SCI	0	0	0	0	0	0	0	0	0	0	0	1	0	0	0	0	0	0	0	0	0	0	0	0	0	0	0	0	0	0	0	1	0	0	0	2
2008	SWFSC	44	141	14	5/20/2008	790	deep	33.0180013	-117.7485026	481	481	SanDiego	SCI	0	0	0	0	0	0	0	0	0	0	2	0	0	0	0	0	0	0	0	0	0	0	0	0	0	0	0	0	0	0	0	6	0	0	0	8
2008	SWFSC	45	148	14	5/27/2008	64	shallow	35.0081665	-120.7494954	491	491	PointSal	Conception	0	0	0	0	0	0	0	0	0	0	0	68	0	0	0	0	0	0	0	0	0	0	0	0	0	0	0	0	0	0	0	0	0	0	0	68
2008	SWFSC	46	148	14	5/27/2008	88	shallow	34.99933268	-120.7836589	492	492	PointSal	Conception	1	0	0	0	1	0	0	0	0	2	0	7	0	0	0	0	0	0	0	0	0	0	0	0	0	2	0	0	0	0	0	0	1	0	0	14
2008	SWFSC	47	149	14	5/28/2008	210	deep	34.99949951	-120.8726725	493	493	PointSal	Conception	0	0	0	0	0	0	0	0	0	1	0	0	0	0	0	0	0	0	0	0	0	0	0	0	0	0	0	0	0	1	0	0	0	0	0	2
2008	SWFSC	48	149	14	5/28/2008	389	deep	35.0055013	-120.9875	494	494	PointSal	Conception	0	0	0	0	0	0	0	0	1	1	0	5	0	0	0	0	0	0	0	0	0	0	0	0	0	0	2	0	0	1	0	0	0	0	0	10
2008	SWFSC	49	149	14	5/28/2008	545	deep	35.00683187	-121.1259928	495	495	PointSal	Conception	0	0	0	0	0	0	0	0	3	0	0	2	0	0	0	0	0	0	0	0	0	0	0	0	0	1	2	0	0	0	0	0	0	0	0	8
2008	SWFSC	50	149	14	5/28/2008	1040	deep	35.71350098	-121.8726725	445	445	PiedrasBlancas	Conception	0	0	0	0	0	0	0	0	0	0	0	0	0	0	0	0	0	0	0	0	0	0	0	0	0	0	0	0	0	0	0	0	0	0	0	0
2008	SWFSC	51	149	14	5/28/2008	880	deep	35.70950114	-121.7023275	444	444	PiedrasBlancas	Conception	0	0	0	0	0	0	0	1	1	0	0	0	0	0	0	0	0	0	0	0	0	0	0	0	0	0	0	1	0	0	0	0	0	0	0	3
2008	SWFSC	52	150	15	5/29/2008	557	deep	35.70050049	-121.5043294	443	443	PiedrasBlancas	Conception	0	0	0	0	0	0	0	54	11	2	0	3	0	0	0	0	1	0	0	0	0	0	0	0	0	8	13	0	0	1	0	0	0	0	0	93
2008	SWFSC	53	150	15	5/29/2008	180	deep	35.71266683	-121.4411621	442	442	PiedrasBlancas	Conception	0	0	0	0	0	0	0	9	5	2	0	51	0	1	0	0	0	0	0	0	0	0	0	0	0	2	5	0	0	0	0	0	0	0	0	75
2008	SWFSC	54	150	15	5/29/2008	60	shallow	35.71383464	-121.3889974	441	441	PiedrasBlancas	Conception	0	0	0	0	0	0	0	0	0	0	0	0	0	0	0	0	0	0	2	0	0	0	0	0	0	2	0	0	0	0	0	0	0	0	0	4
2008	SWFSC	55	150	15	5/29/2008	914	deep	36.77633464	-122.152002	118	118	MontereyOutside	Monterey	0	0	0	0	0	0	0	37	0	0	0	0	0	0	0	0	0	0	0	0	0	0	0	0	0	1	0	0	0	0	0	0	0	0	0	38
2008	SWFSC	56	150	15	5/29/2008	1900	deep	36.69916585	-122.1130046	117	117	MontereyOutside	Monterey	0	0	0	0	0	0	0	12	3	0	0	0	0	0	0	0	0	0	0	0	0	0	0	0	0	2	0	0	0	0	0	0	0	0	0	17
2008	SWFSC	57	151	15	5/30/2008	923	deep	36.65316569	-122.0625	113	113	MontereyOutside	Monterey	0	0	0	0	0	0	0	6	0	0	0	0	0	2	0	0	0	0	0	0	0	0	0	0	0	0	2	0	0	0	0	0	0	0	0	10
2008	SWFSC	58	151	15	5/30/2008	551	deep	36.59283447	-122.0588379	109	109	MontereyOutside	Monterey	0	0	0	0	0	0	0	0	2	0	0	0	0	0	0	0	0	0	0	0	0	0	0	0	0	0	0	0	0	0	0	0	0	0	0	2
2008	SWFSC	59	151	15	5/30/2008	2323	deep	36.58166504	-122.1728353	110	110	MontereyOutside	Monterey	0	0	0	0	0	0	0	1	0	0	0	0	0	0	0	0	0	0	0	0	0	0	0	0	0	0	0	0	0	0	0	0	0	0	0	1
2008	SWFSC	60	151	15	5/30/2008	1006	deep	37.28233236	-123.1514974	135	135	Pescadero	Farallones	0	0	0	0	0	0	0	6	1	0	0	0	0	0	0	0	0	0	2	0	0	0	0	0	0	0	0	0	0	0	0	0	0	0	0	9
2008	SWFSC	61	151	15	5/30/2008	512	deep	37.28299967	-122.9783366	134	134	Pescadero	Farallones	0	0	0	0	0	0	0	8	3	0	0	0	0	0	0	0	0	0	0	0	0	0	0	0	0	0	0	0	0	0	0	0	0	0	0	11
2008	SWFSC	62	152	15	5/31/2008	185	deep	37.27799886	-122.8238281	133	133	Pescadero	Farallones	0	0	0	0	0	0	0	4	0	0	0	0	0	1	0	0	1	0	0	0	0	0	0	0	0	1	0	0	0	0	0	0	0	0	0	7
2008	SWFSC	63	152	15	5/31/2008	99	shallow	37.28249919	-122.6560059	132	132	Pescadero	Farallones	0	0	0	0	0	0	0	2	2	1	0	0	0	0	0	0	2	0	3	3	0	0	0	0	0	1	0	0	0	0	0	0	0	0	0	14
2008	SWFSC	64	152	15	5/31/2008	1463	deep	37.88350016	-123.5014974	162	162	FarallonesOutside	Farallones	0	0	0	0	0	0	0	0	0	0	0	0	0	0	0	0	0	0	0	0	0	0	0	0	0	0	0	0	0	0	0	0	0	0	0	0
2008	SWFSC	65	152	15	5/31/2008	89	shallow	37.88383382	-123.3198405	160	160	FarallonesOutside	Farallones	0	0	0	0	0	0	0	7	1	0	0	0	0	1	0	0	0	0	0	0	0	0	0	0	0	0	0	0	0	0	0	0	0	0	0	9
2008	SWFSC	66	153	15	6/1/2008	92	shallow	37.74949951	-123.147998	156	156	FarallonesOutside	Farallones	0	0	0	0	0	0	0	1	5	0	0	0	0	2	0	0	2	0	0	1	0	0	0	0	0	0	0	0	0	0	0	0	0	0	0	11
2008	SWFSC	67	153	15	6/1/2008	109	shallow	37.6651652	-123.0466634	152	152	FarallonesOutside	Farallones	0	0	0	0	0	0	0	3	1	0	0	0	0	0	0	0	0	0	0	2	0	0	0	0	0	0	0	0	0	0	0	0	0	0	0	6
2008	SWFSC	68	154	15	6/2/2008	76	shallow	38.17383219	-123.0873372	166	166	PointReyes	Reyes	0	0	0	0	0	0	0	9	2	0	0	0	0	0	0	0	0	0	0	1	0	0	0	0	0	1	0	0	0	0	0	0	0	0	0	13
2008	SWFSC	69	154	15	6/2/2008	57	shallow	38.47133382	-123.2708333	184	184	FortRoss	Reyes	0	0	0	0	0	0	0	0	0	0	0	0	0	0	0	0	0	0	0	0	0	0	0	0	0	0	0	0	0	0	0	0	0	0	0	0
2008	SWFSC	70	154	15	6/2/2008	115	shallow	38.475	-123.3841634	453	453	FortRoss	Reyes	0	0	0	0	0	0	0	2	0	0	0	0	0	1	0	0	0	0	0	0	0	0	0	0	0	0	0	0	0	0	0	0	0	0	0	3
2008	SWFSC	71	155	15	6/3/2008	903	deep	38.47316488	-123.7226725	454	454	FortRoss	Reyes	0	0	0	0	0	0	0	1	0	1	0	0	0	0	0	0	0	0	0	3	0	0	0	0	0	2	0	0	0	0	0	0	0	0	0	7
2008	SWFSC	72	155	15	6/3/2008	3291	deep	39.14149984	-124.640332	465	465	Navarro	Navarro	0	0	0	1	0	0	0	0	3	0	0	0	0	0	0	0	0	0	0	0	0	0	0	0	0	0	0	0	0	0	0	0	0	0	0	4
2008	SWFSC	73	156	15	6/4/2008	2000	deep	39.13366699	-124.3205078	464	464	Navarro	Navarro	0	0	0	0	0	0	0	3	6	0	0	0	0	1	0	0	0	0	2	2	0	0	0	0	0	4	0	0	0	0	0	0	0	0	0	18
2008	SWFSC	74	156	15	6/4/2008	425	deep	39.13983154	-124.002832	463	463	Navarro	Navarro	0	0	0	0	0	0	0	0	1	0	0	0	0	0	0	0	0	0	0	9	0	0	0	0	0	2	0	0	0	0	0	0	0	0	0	12
2008	SWFSC	75	157	15	6/5/2008	250	deep	39.83400065	-124.1033366	473	473	Delgada	Navarro	0	0	0	0	0	0	0	0	0	0	0	0	0	1	0	0	0	0	0	2	0	0	0	0	0	0	0	0	0	0	0	0	0	0	0	3
2008	SWFSC	76	157	15	6/5/2008	68	shallow	39.8401652	-123.9424967	471	471	Delgada	Navarro	0	0	0	0	0	0	0	4	1	0	0	0	0	0	0	0	0	0	0	11	0	0	0	0	0	0	0	0	0	0	0	0	0	0	0	16
2008	SWFSC	77	157	15	6/5/2008	394	deep	38.16383464	-123.4806641	171	171	PointReyes	Reyes	0	0	0	0	0	0	0	1	0	0	0	0	0	0	0	0	0	0	0	4	0	0	0	0	0	0	0	0	0	0	0	0	0	0	0	5
2008	SWFSC	79	164	16	6/12/2008	705	deep	36.75799967	-122.0025065	116	116	MontereyInside	Monterey	0	0	0	0	0	0	0	0	0	0	0	0	0	0	0	0	0	0	0	0	0	0	0	0	0	0	0	0	0	0	0	0	0	0	0	0
2008	SWFSC	80	164	16	6/12/2008	664	deep	36.76700033	-122.0091634	116	116	MontereyInside	Monterey	0	0	0	0	0	0	0	2	0	0	0	0	0	0	0	0	0	0	0	0	0	0	0	0	0	0	0	0	0	0	0	0	0	0	0	2
2008	SWFSC	81	164	16	6/12/2008	1050	deep	35.69899902	-121.8631673	445	445	PiedrasBlancas	Conception	0	0	0	0	0	0	0	0	0	0	0	0	0	0	0	0	0	0	0	0	0	0	0	0	0	0	0	0	0	0	0	0	0	0	0	0
2008	SWFSC	82	165	16	6/13/2008	1050	deep	35.69883219	-121.7001628	444	444	PiedrasBlancas	Conception	0	0	0	0	0	0	0	0	0	0	0	0	0	0	0	0	0	0	0	0	0	0	0	0	0	0	0	0	0	0	0	0	0	0	0	0
2008	SWFSC	83	165	16	6/13/2008	198	deep	35.70900065	-121.4363281	442	442	PiedrasBlancas	Conception	0	0	0	0	0	0	0	0	0	2	0	32	0	0	0	0	0	0	0	0	0	0	0	0	0	0	0	0	0	0	0	0	0	0	0	34
2008	SWFSC	84	165	16	6/13/2008	540	deep	34.99816488	-121.1161621	495	495	PointSal	Conception	0	0	0	0	0	0	0	0	0	0	0	0	0	0	0	0	0	0	0	0	0	0	0	0	0	0	0	0	0	0	0	0	0	0	0	0
2008	SWFSC	85	166	16	6/14/2008	224	deep	35.02533366	-120.9055013	493	493	PointSal	Conception	0	0	0	0	0	0	0	0	0	2	0	27	0	0	0	0	0	0	0	0	0	0	0	0	0	0	5	2	0	0	0	0	0	0	0	36
2008	SWFSC	86	166	16	6/14/2008	94	shallow	35.00483398	-120.8043294	492	492	PointSal	Conception	0	0	0	0	0	0	0	0	2	0	0	2	0	0	0	0	0	0	2	0	0	0	0	0	0	0	0	0	0	0	0	0	0	0	0	6
2008	SWFSC	87	166	16	6/14/2008	50	shallow	35.01049805	-120.7430013	491	491	PointSal	Conception	2	0	0	0	0	0	0	0	0	0	0	2	0	0	0	0	0	0	0	0	0	0	0	0	0	0	0	0	0	0	0	0	2	0	0	6
2008	SWFSC	88	166	16	6/14/2008	1898	deep	33.91899821	-120.7381673	425	425	SanMiguel	NCI	0	0	0	0	0	0	0	0	0	0	0	1	0	0	0	0	0	0	0	0	0	0	0	0	0	0	0	0	0	0	0	1	0	0	0	2
2008	SWFSC	89	167	16	6/15/2008	159	shallow	34.08033447	-120.5931641	424	424	SanMiguel	NCI	0	0	0	0	0	0	0	0	0	0	1	2	0	0	0	0	0	0	0	0	0	0	0	0	0	0	1	0	0	0	0	0	0	0	1	5
2008	SWFSC	90	167	16	6/15/2008	387	deep	34.34116618	-120.3338379	422	422	SanMiguel	NCI	0	0	0	0	0	0	1	2	0	0	5	0	0	0	0	0	0	0	0	0	0	0	0	0	1	0	22	0	0	0	0	0	0	0	0	31
2008	SWFSC	91	167	16	6/15/2008	105	shallow	33.38500163	-119.7748372	414	414	SanNicolas	NCI	0	0	0	0	0	0	1	0	0	0	0	11	0	0	0	0	0	0	0	0	0	0	0	0	0	0	0	0	0	1	0	4	0	0	0	17
2008	SWFSC	92	167	16	6/15/2008	769	deep	33.49483236	-119.6198405	413	413	SanNicolas	NCI	0	0	0	0	0	0	1	0	0	0	16	3	0	0	0	0	0	0	0	0	0	0	0	0	0	0	0	0	0	4	0	0	0	0	0	24
2008	SWFSC	93	168	16	6/16/2008	1874	deep	33.59933268	-119.4803385	412	412	SanNicolas	NCI	0	0	0	0	0	0	0	0	0	0	3	10	0	0	0	0	0	0	0	0	0	0	0	0	0	0	0	0	0	1	0	5	0	0	1	20
2008	SWFSC	94	168	16	6/16/2008	886	deep	33.69949951	-119.3146647	411	411	SanNicolas	NCI	0	0	0	0	0	0	2	0	0	0	18	7	0	0	0	0	0	0	0	0	0	0	0	0	0	0	1	0	0	0	0	4	0	0	0	32
2008	SWFSC	95	168	16	6/16/2008	461	deep	32.71266683	-119.0478353	404	404	SanClemente	SCI	0	0	0	0	0	0	4	0	0	0	16	10	0	0	2	0	0	0	1	0	0	0	0	0	0	0	0	0	0	0	0	138	0	0	2	173
2008	SWFSC	96	168	16	6/16/2008	1284	deep	32.72366536	-118.759668	403	403	SanClemente	SCI	0	0	0	0	0	0	0	0	0	0	2	0	0	0	0	0	0	0	0	0	0	0	0	0	0	0	0	0	0	0	0	20	0	0	0	22
2008	SWFSC	97	169	16	6/17/2008	212	deep	32.72566732	-118.4680013	402	402	SanClemente	SCI	0	0	0	0	0	0	4	0	0	0	41	38	0	0	1	0	0	0	1	0	0	0	0	0	1	0	1	0	0	0	0	8	0	0	0	95
2008	SWFSC	99	169	16	6/17/2008	795	deep	33.01483154	-117.7540039	481	481	SanDiego	SCI	0	0	0	0	0	0	1	0	0	0	1	1	0	0	0	0	0	0	1	0	0	0	0	0	0	0	0	0	0	0	0	0	0	0	0	4
2008	SWFSC	100	169	16	6/17/2008	850	deep	32.91733398	-117.5838379	482	482	SanDiego	SCI	0	0	0	0	0	0	0	0	0	0	0	0	0	0	0	0	0	0	0	0	0	0	0	0	0	0	0	0	0	0	0	1	0	0	1	2
2008	SWFSC	101	170	17	6/18/2008	566	deep	32.82816569	-117.4398275	483	483	SanDiego	SCI	0	0	0	0	0	0	0	0	0	0	1	0	0	0	0	0	0	0	0	0	0	0	0	0	0	0	0	0	0	0	0	2	0	0	0	3
2008	SWFSC	102	170	17	6/18/2008	97	shallow	32.71383464	-117.3365072	484	484	SanDiego	SCI	0	0	0	0	0	0	0	0	0	0	0	0	0	0	0	0	0	0	0	0	0	0	0	0	0	0	0	0	0	0	0	0	0	0	0	0
2009	PWCC	1	127	12	5/7/2009	91	shallow	44.5055013	-124.5088379	521	682	Newport	Newport	0	0	0	0	0	0	0	0	0	0	0	0	0	0	0	0	0	0	0	0	0	0	0	0	0	0	0	0	0	0	0	0	0	0	0	0
2009	PWCC	2	127	12	5/7/2009	138	shallow	44.50166829	-124.5883301	683	683	Newport	Newport	0	0	0	0	0	0	0	0	0	0	0	0	0	0	0	0	0	0	0	0	0	0	0	0	0	0	0	0	0	0	0	0	0	0	0	0
2009	PWCC	3	128	12	5/8/2009	191	deep	44.50983073	-124.6273275	522	683	Newport	Newport	0	0	0	0	0	0	0	0	0	0	0	0	0	0	0	0	0	0	0	0	0	0	0	0	0	0	0	0	0	0	0	0	0	0	0	0
2009	PWCC	4	128	12	5/8/2009	362	deep	44.49766439	-124.7906738	685	685	Newport	Newport	0	0	0	0	0	0	0	0	0	0	0	0	0	0	0	0	0	0	0	0	0	0	0	0	0	0	0	0	0	0	0	0	0	0	0	0
2009	PWCC	5	128	12	5/8/2009	539	deep	44.4985026	-124.9275065	524	686	Newport	Newport	0	0	0	0	0	0	0	0	0	0	0	0	0	0	0	0	0	0	0	0	0	0	0	0	0	0	0	0	0	0	0	0	0	0	0	0
2009	PWCC	6	128	12	5/8/2009	664	deep	44.02466634	-124.9779948	674	674	HecetaHead	Heceta	0	0	0	0	0	0	0	0	0	0	0	0	0	0	0	0	0	0	0	0	0	0	0	0	0	0	0	0	0	0	0	0	0	0	0	0
2009	PWCC	7	128	12	5/8/2009	359	deep	44.01416829	-124.9553385	674	674	HecetaHead	Heceta	0	0	0	0	0	0	0	0	0	0	0	0	0	0	0	0	0	0	0	1	0	0	0	0	0	0	0	0	0	0	0	0	0	0	0	1
2009	PWCC	8	128	12	5/8/2009	202	deep	44.00849609	-124.9341634	674	674	HecetaHead	Heceta	0	0	0	0	0	0	0	0	0	0	0	0	0	0	0	0	0	0	0	0	0	0	0	0	0	0	0	0	0	0	0	0	0	0	0	0
2009	PWCC	9	129	12	5/9/2009	131	shallow	43.99666341	-124.9205078	674	674	HecetaHead	Heceta	0	0	0	0	0	0	0	0	0	0	0	0	0	0	0	0	0	0	0	0	0	0	0	0	0	0	0	0	0	0	0	0	0	0	0	0
2009	PWCC	10	129	12	5/9/2009	91	shallow	43.98716634	-124.8674967	673	673	HecetaHead	Heceta	0	0	0	0	0	0	0	0	0	0	0	0	0	0	0	0	0	0	0	0	0	0	0	0	0	0	0	0	0	0	0	0	0	0	0	0
2009	PWCC	11	129	12	5/9/2009	127	shallow	44.0071696	-124.4816732	671	671	HecetaHead	Heceta	0	0	0	0	0	0	0	0	0	0	0	0	0	0	0	0	0	0	0	0	0	0	0	0	0	0	0	0	0	0	0	0	0	0	0	0
2009	PWCC	12	129	12	5/9/2009	96	shallow	43.52533366	-124.3416667	661	661	CoosBay	Heceta	0	0	0	0	0	0	0	0	0	0	0	0	0	0	0	0	0	0	0	0	0	0	0	0	0	0	0	0	0	0	0	0	0	0	0	0
2009	PWCC	13	129	12	5/9/2009	135	shallow	43.49866536	-124.5139974	502	662	CoosBay	Heceta	0	0	0	0	0	0	0	0	0	0	0	0	0	0	0	0	0	0	0	0	0	0	0	0	0	0	0	0	0	0	0	0	0	0	0	0
2009	PWCC	14	129	12	5/9/2009	182	deep	43.49599609	-124.5848307	663	663	CoosBay	Heceta	0	0	0	0	0	0	0	0	0	0	0	0	0	0	0	0	0	0	0	0	0	0	0	0	0	0	0	0	0	0	0	0	0	0	0	0
2009	PWCC	15	130	13	5/10/2009	364	deep	43.52000326	-124.6608398	503	664	CoosBay	Heceta	0	0	0	0	0	0	0	0	0	0	0	0	0	0	0	0	0	0	0	0	0	0	0	0	0	0	0	0	0	0	0	0	0	0	0	0
2009	PWCC	16	130	13	5/10/2009	535	deep	43.50016276	-124.7508301	504	665	CoosBay	Heceta	0	0	0	0	0	0	0	0	0	0	0	0	0	0	0	0	0	0	0	0	0	0	0	0	0	0	0	0	0	0	0	0	0	0	0	0
2009	PWCC	17	130	13	5/10/2009	584	deep	43.00516764	-124.932666	654	654	Bandon	Blanco	0	0	0	0	0	0	0	0	0	0	0	0	0	0	0	0	0	0	0	0	0	0	0	0	0	0	0	0	0	0	0	0	0	0	0	0
2009	PWCC	18	130	13	5/10/2009	380	deep	43.00949707	-124.8889974	653	653	Bandon	Blanco	0	0	0	0	0	0	0	0	0	0	0	0	0	0	0	0	0	0	0	0	0	0	0	0	0	0	0	0	0	0	0	0	0	0	0	0
2009	PWCC	19	130	13	5/10/2009	198	deep	43	-124.8533366	653	653	Bandon	Blanco	0	0	0	0	0	0	0	0	0	0	0	0	0	0	0	0	0	0	0	0	0	0	0	0	0	0	0	0	0	0	0	0	0	0	0	0
2009	PWCC	20	130	13	5/10/2009	137	shallow	42.97666829	-124.7033366	652	652	Bandon	Blanco	0	0	0	0	0	0	0	0	0	0	0	0	0	0	0	0	0	0	0	0	0	0	0	0	0	0	0	0	0	0	0	0	0	0	0	0
2009	PWCC	21	131	13	5/11/2009	93	shallow	42.96666667	-124.6111654	651	651	Bandon	Blanco	0	0	0	0	0	0	0	0	0	0	0	0	0	0	0	0	0	0	0	0	0	0	0	0	0	0	0	0	0	0	0	0	0	0	0	0
2009	PWCC	22	131	13	5/11/2009	56	shallow	42.94483236	-124.5493327	651	651	Bandon	Blanco	0	0	0	0	0	0	0	0	0	0	0	0	0	0	0	0	0	0	0	0	0	0	0	0	0	0	0	0	0	0	0	0	0	0	0	0
2009	PWCC	24	131	13	5/11/2009	91	shallow	42.52616374	-124.5985026	641	641	GoldBeach	Blanco	0	0	0	0	0	0	0	0	0	0	0	0	0	0	0	0	0	0	0	0	0	0	0	0	0	0	0	0	0	0	0	0	0	0	0	0
2009	PWCC	25	131	13	5/11/2009	127	shallow	42.49583333	-124.707666	642	642	GoldBeach	Blanco	0	0	0	0	0	0	0	0	0	0	0	0	0	0	0	0	0	0	0	0	0	0	0	0	0	0	0	0	0	0	0	0	0	0	0	0
2009	PWCC	26	131	13	5/11/2009	197	deep	42.45583496	-124.7689941	642	642	GoldBeach	Blanco	0	0	0	0	0	0	0	0	0	1	0	0	0	0	0	0	0	0	0	0	0	0	0	0	0	0	0	0	0	0	0	0	0	0	0	1
2009	PWCC	27	132	13	5/12/2009	371	deep	42.44166667	-124.7978353	643	643	GoldBeach	Blanco	0	0	0	0	0	0	0	0	0	0	0	0	0	0	0	0	0	0	0	0	0	0	0	0	0	0	0	0	0	0	0	0	0	0	0	0
2009	PWCC	28	132	13	5/12/2009	592	deep	42.42416992	-124.784668	643	643	GoldBeach	Blanco	0	0	0	0	0	0	0	0	0	0	0	0	0	0	0	0	0	0	0	0	0	0	0	0	0	0	0	0	0	0	0	0	0	0	0	0
2009	PWCC	29	132	13	5/12/2009	570	deep	42.07333171	-124.6900065	634	634	Brookings	Blanco	0	0	0	0	0	0	0	0	0	0	0	0	0	0	0	0	0	0	0	0	0	0	0	0	0	0	0	0	0	0	0	0	0	0	0	0
2009	PWCC	30	132	13	5/12/2009	397	deep	42.03666992	-124.6213379	633	633	Brookings	Blanco	0	0	0	0	0	0	0	0	0	0	0	0	0	0	0	0	0	0	0	0	0	0	0	0	0	0	0	0	0	0	0	0	0	0	0	0
2009	PWCC	31	132	13	5/12/2009	55	shallow	42.00166829	-124.3643392	631	631	Brookings	Blanco	0	0	0	0	0	0	0	0	0	0	0	0	0	0	0	0	0	0	0	0	0	0	0	0	0	0	0	0	0	0	0	0	0	0	0	0
2009	PWCC	32	132	13	5/12/2009	93	shallow	42.01333008	-124.4428385	631	631	Brookings	Blanco	0	0	0	0	0	0	0	0	0	0	0	0	0	0	0	0	0	0	0	0	0	0	0	0	0	0	0	0	0	0	0	0	0	0	0	0
2009	PWCC	33	132	13	5/12/2009	137	shallow	42.0014974	-124.547168	632	632	Brookings	Blanco	0	0	0	0	0	0	0	0	0	0	0	0	0	0	0	0	0	0	0	0	0	0	0	0	0	0	0	0	0	0	0	0	0	0	0	0
2009	PWCC	34	132	13	5/12/2009	182	deep	41.975	-124.5755046	633	633	Brookings	Blanco	0	0	0	0	0	0	0	0	0	0	0	0	0	0	0	0	0	0	0	0	0	0	0	0	0	0	0	0	0	0	0	0	0	0	0	0
[truncated: 1,774 more rows]
