# Supplementary material for: Spatiotemporal patterns of variability in the abundance and distribution of winter-spawned pelagic juvenile rockfish in the California Current
Source: PLoS One. 2021 May 27;16(5):e0251638. doi: 10.1371/journal.pone.0251638 (PMC8158922; doi:10.1371/journal.pone.0251638)
Supplement: S2 Appendix — (XLSX) [file pone.0251638.s002.xlsx]

## Sheet: Appendix.S2
DeltaGLM year effects estimates
year	SCI	NCI	Conception	Monterey	Farallones	Reyes	Navarro	Mendocino	Blanco	Hecata	Newport	Columbia
2001	ND	ND	7.40174	24.3761	18.6465	9.18794	35.6334	0.642372	12.1269	NA	NA	ND
2002	ND	ND	21.4117	29.4949	29.4882	74.0221	14.3172	7.08722	1.45492	0.152198	4.4992	ND
2003	ND	ND	6.54322	10.4394	7.13439	7.00309	2.52848	1.75886	0.857719	0.723977	3.7746	ND
2004	9.32272	1.63465	0.209749	21.5015	12.4714	10.5254	75.4319	7.20453	9.34013	1.15344	0.888649	NA
2005	158.475	50.5811	0.763071	0.343789	0.0740567	0.121719	2.56211	8.05008	2.63959	2.89158	5.48118	6.39512
2006	11.4208	0.0494039	NA	0.304579	1.28102	2.10225	0.172803	NA	1.36055	0.304395	1.61998	0.237211
2007	46.7495	0.252768	2.95349	5.18855	1.58162	1.28625	2.93879	0.160447	0.0494477	0.276723	0.0903567	0.0390195
2008	7.0136	2.83164	33.3346	4.28655	4.06352	9.35677	5.70938	0.150235	0.106046	NA	0.090942	0.0842231
2009	80.3372	29.7007	40.782	24.5703	9.13395	21.2012	9.18171	0.420747	0.214722	0.138361	NA	NA
2010	24.2762	101.309	33.1614	13.4326	9.36824	13.3466	12.0469	ND	ND	ND	ND	ND
2011	ND	ND	2.96768	13.7012	10.0787	10.4219	4.15505	3.3679	1.33572	1.23194	0.728957	1.80222
2012	NA	4.274	66.349	12.8075	1.093	0.957268	ND	ND	ND	2.0293	3.41829	ND
2013	4.86113	0.267929	243.003	882.013	40.2601	20.6326	156.926	7.24282	1.82219	12.1567	12.0127	52.4758
2014	6.67285	2.45166	248.507	115.988	43.0197	58.1477	47.9421	6.32816	14.6001	0.719088	1.93761	9.92405
2015	136.129	4.29551	56.3032	351.658	126.917	112.897	61.1194	24.3679	5.07467	NA	0.118583	4.19457
2016	4.58735	0.80323	128.552	85.7424	118.575	68.5941	39.4085	60.0676	0.797731	0.538099	1.14756	68.5757
2017	126.719	20.6306	81.9766	35.7233	56.3077	15.3676	6.15434	29.7925	34.4749	7.76058	5.40914	10.9839
2018	98.1224	12.5611	33.5449	13.6865	14.6669	1.81275	0.874911	3.18477	27.1449	2.70675	2.96419	0.755404
2019	100.155	5.80299	3.12874	1.68625	0.496466	2.05165	0.215532	5.29467	3.23678	11.9991	7.93192	48.8647
Other factors included in Delta GLM
	julian	julian	julian	julian	julian	depth:area	station	area	depth:area	depth	depth	julian
	depth	depth	depth:area	depth	depth					area	area	depth
	area			area	area							area
